# Supplementary material for: RADAR: annotation and prioritization of variants in the post-transcriptional regulome of RNA-binding proteins
Source: Genome Biol. 2020 Jul 30;21:151. doi: 10.1186/s13059-020-01979-4 (PMC7391703; doi:10.1186/s13059-020-01979-4)
Supplement: Supplementary file 1 — Additional file 1: Large Supplemental Tables from RADAR providing results and summaries regarding the data used, but are too large to be put in PDF format. [file 13059_2020_1979_MOESM1_ESM.xlsx]

## Sheet: S1. RBP annotation
Table S1. RBP annotation	Summary of the functions of the RBP catalogue from ENCODE used in RADAR.
Target	Target.1	TF	RBP	Chromatin	Histone	Reference	RNA.binding	tRNA.binding	tRNA.splicing	pre.mRNA.splicing..via.spliceosome	RNA.splicing.regulation	RNA.polyadenylation	mRNA.polyadenylation	regulation.of.mRNA.stability	mRNA.destabilization	rRNA.processing	structural.constituent.of.ribosome	RNA.editing	snoRNA.binding
DDX3X	DDX3X	1	1	0	0	https://www.encodeproject.org/targets/DDX3X-human/	1	0	0	0	0	0	0	0	0	0	0	0	0
DDX59	DDX59	1	1	0	0	https://www.encodeproject.org/targets/DDX59-human/	1	0	0	0	0	0	0	0	0	0	0	0	0
DGCR8	DGCR8	1	1	0	0	https://www.encodeproject.org/targets/DGCR8-human/	1	0	0	0	0	0	0	0	0	0	0	0	0
DROSHA	DROSHA	1	1	0	0	https://www.encodeproject.org/targets/DROSHA-human/	1	0	0	0	0	0	0	0	0	0	0	0	0
EWSR1	EWSR1	1	1	0	0	https://www.encodeproject.org/targets/EWSR1-human/	1	0	0	0	0	0	0	0	0	0	0	0	0
GTF2F1	GTF2F1	1	1	0	0	https://www.encodeproject.org/targets/GTF2F1-human/	0	0	0	1	0	0	0	0	0	0	0	0	0
HNRNPA1	HNRNPA1	1	1	0	0	https://www.encodeproject.org/targets/HNRNPA1-human/	1	0	0	1	0	0	0	0	0	0	0	0	0
HNRNPC	HNRNPC	1	1	0	0	https://www.encodeproject.org/targets/HNRNPC-human/	1	0	0	1	0	0	0	0	0	0	0	0	0
HNRNPK	HNRNPK	1	1	0	0	https://www.encodeproject.org/targets/HNRNPK-human/	1	0	0	1	0	0	0	0	0	0	0	0	0
HNRNPM	HNRNPM	1	1	0	0	https://www.encodeproject.org/targets/HNRNPM-human/	1	0	0	1	0	0	0	0	0	0	0	0	0
HNRNPU	HNRNPU	1	1	0	0	https://www.encodeproject.org/targets/HNRNPU-human/	1	0	0	1	0	0	0	0	0	0	0	0	0
HNRNPUL1	HNRNPUL1	1	1	0	0	https://www.encodeproject.org/targets/HNRNPUL1-human/	1	0	0	1	0	0	0	0	0	0	0	0	0
IGF2BP3	IGF2BP3	1	1	0	0	https://www.encodeproject.org/targets/IGF2BP3-human/	1	0	0	0	0	0	0	0	0	0	0	0	0
ILF3	ILF3	1	1	0	0	https://www.encodeproject.org/targets/ILF3-human/	1	0	0	0	0	0	0	0	0	0	0	0	0
KHDRBS1	KHDRBS1	1	1	0	0	https://www.encodeproject.org/targets/KHDRBS1-human/	1	0	0	0	0	0	0	0	0	0	0	0	0
NONO	NONO	1	1	0	0	https://www.encodeproject.org/targets/NONO-human/	1	0	0	1	0	0	0	0	0	0	0	0	0
NPM1	NPM1	1	1	0	0	https://www.encodeproject.org/targets/NPM1-human/	1	0	0	0	0	0	0	0	0	0	0	0	0
PCBP2	PCBP2	1	1	0	0	https://www.encodeproject.org/targets/PCBP2-human/	1	0	0	1	0	0	0	0	0	0	0	0	0
PRPF8	PRPF8	1	1	0	0	https://www.encodeproject.org/targets/PRPF8-human/	1	0	0	1	0	0	0	0	0	0	0	0	0
PTBP1	PTBP1	1	1	0	0	https://www.encodeproject.org/targets/PTBP1-human/	1	0	0	1	0	0	0	0	0	0	0	0	0
RBFOX2	RBFOX2	1	1	0	0	https://www.encodeproject.org/targets/RBFOX2-human/	1	0	0	0	1	0	0	0	0	0	0	0	0
RBM15	RBM15	1	1	0	0	https://www.encodeproject.org/targets/RBM15-human/	1	0	0	1	0	0	0	0	0	0	0	0	0
RBM22	RBM22	1	1	0	0	https://www.encodeproject.org/targets/RBM22-human/	1	0	0	1	0	0	0	0	0	0	0	0	0
SAFB2	SAFB2	1	1	0	0	https://www.encodeproject.org/targets/SAFB2-human/	1	0	0	0	0	0	0	0	0	0	0	0	0
SF3A3	SF3A3	1	1	0	0	https://www.encodeproject.org/targets/SF3A3-human/	1	0	0	1	0	0	0	0	0	0	0	0	0
SRSF7	SRSF7	1	1	0	0	https://www.encodeproject.org/targets/SRSF7-human/	1	0	0	1	0	0	0	0	0	0	0	0	0
SRSF9	SRSF9	1	1	0	0	https://www.encodeproject.org/targets/SRSF9-human/	1	0	0	1	0	0	0	0	0	0	0	0	0
SUB1	SUB1	1	1	0	0	https://www.encodeproject.org/targets/SUB1-human/	0	0	0	0	0	0	0	0	0	0	0	0	0
TAF15	TAF15	1	1	0	0	https://www.encodeproject.org/targets/TAF15-human/	1	0	0	0	0	0	0	0	0	0	0	0	0
TARDBP	TARDBP	1	1	0	0	https://www.encodeproject.org/targets/TARDBP-human/	1	0	0	0	0	0	0	0	0	0	0	0	0
TNRC6A	TNRC6A	1	1	0	0	https://www.encodeproject.org/targets/TNRC6A-human/	1	0	0	0	0	0	0	0	0	0	0	0	0
U2AF1	U2AF1	1	1	0	0	https://www.encodeproject.org/targets/U2AF1-human/	1	0	0	1	0	0	0	0	0	0	0	0	0
U2AF2	U2AF2	1	1	0	0	https://www.encodeproject.org/targets/U2AF2-human/	1	0	0	1	0	0	0	0	0	0	0	0	0
XRCC6	XRCC6	1	1	0	0	https://www.encodeproject.org/targets/XRCC6-human/	0	0	0	0	0	0	0	0	0	0	0	0	0
YBX3	YBX3	1	1	0	0	https://www.encodeproject.org/targets/YBX3-human/	0	0	0	0	0	0	0	0	0	0	0	0	0
ZNF622	ZNF622	1	1	0	0	https://www.encodeproject.org/targets/ZNF622-human/	0	0	0	0	0	0	0	0	0	0	0	0	0
AARS	AARS	0	1	0	0	https://www.encodeproject.org/targets/AARS-human/	1	1	0	0	0	0	0	0	0	0	0	0	0
AGGF1	AGGF1	0	1	0	0	https://www.encodeproject.org/targets/AGGF1-human/	0	0	0	0	0	0	0	0	0	0	0	0	0
AKAP8L	AKAP8L	0	1	0	0	https://www.encodeproject.org/targets/AKAP8L-human/	0	0	0	0	0	0	0	0	0	0	0	0	0
AUH	AUH	0	1	0	0	https://www.encodeproject.org/targets/AUH-human/	1	0	0	0	0	0	0	0	0	0	0	0	0
BCCIP	BCCIP	0	1	0	0	https://www.encodeproject.org/targets/BCCIP-human/	0	0	0	0	0	0	0	0	0	0	0	0	0
BUD13	BUD13	0	1	0	0	https://www.encodeproject.org/targets/BUD13-human/	0	0	0	1	0	0	0	0	0	0	0	0	0
CDC40	CDC40	0	1	0	0	https://www.encodeproject.org/targets/CDC40-human/	0	0	0	1	0	0	0	0	0	0	0	0	0
CPSF6	CPSF6	0	1	0	0	https://www.encodeproject.org/targets/CPSF6-human/	1	0	0	0	0	0	1	0	0	0	0	0	0
CSTF2	CSTF2	0	1	0	0	https://www.encodeproject.org/targets/CSTF2-human/	1	0	1	1	0	0	1	0	0	0	0	0	0
CSTF2T	CSTF2T	0	1	0	0	https://www.encodeproject.org/targets/CSTF2T-human/	1	0	0	0	0	0	0	0	0	0	0	0	0
DDX24	DDX24	0	1	0	0	https://www.encodeproject.org/targets/DDX24-human/	1	0	0	0	0	0	0	0	0	0	0	0	0
DDX42	DDX42	0	1	0	0	https://www.encodeproject.org/targets/DDX42-human/	1	0	0	0	0	0	0	0	0	0	0	0	0
DDX55	DDX55	0	1	0	0	https://www.encodeproject.org/targets/DDX55-human/	1	0	0	0	0	0	0	0	0	0	0	0	0
DDX6	DDX6	0	1	0	0	https://www.encodeproject.org/targets/DDX6-human/	1	0	0	0	0	0	0	0	0	0	0	0	0
DHX30	DHX30	0	1	0	0	https://www.encodeproject.org/targets/DHX30-human/	1	0	0	0	0	0	0	0	0	0	0	0	0
DKC1	DKC1	0	1	0	0	https://www.encodeproject.org/targets/DKC1-human/	1	0	0	0	0	0	0	0	0	1	0	1	0
EFTUD2	EFTUD2	0	1	0	0	https://www.encodeproject.org/targets/EFTUD2-human/	0	0	0	1	0	0	0	0	0	0	0	0	0
EIF3D	EIF3D	0	1	0	0	https://www.encodeproject.org/targets/EIF3D-human/	0	0	0	0	0	0	0	0	0	0	0	0	0
EIF4G2	EIF4G2	0	1	0	0	https://www.encodeproject.org/targets/EIF4G2-human/	1	0	0	0	0	0	0	0	0	0	0	0	0
FAM120A	FAM120A	0	1	0	0	https://www.encodeproject.org/targets/FAM120A-human/	1	0	0	0	0	0	0	0	0	0	0	0	0
FASTKD2	FASTKD2	0	1	0	0	https://www.encodeproject.org/targets/FASTKD2-human/	1	0	0	0	0	0	0	0	0	0	0	0	0
FKBP4	FKBP4	0	1	0	0	https://www.encodeproject.org/targets/FKBP4-human/	0	0	0	0	0	0	0	0	0	0	0	0	0
FMR1	FMR1	0	1	0	0	https://www.encodeproject.org/targets/FMR1-human/	1	0	0	0	0	0	0	1	0	0	0	0	0
FTO	FTO	0	1	0	0	https://www.encodeproject.org/targets/FTO-human/	0	0	0	0	0	0	0	0	0	0	0	0	0
FUBP3	FUBP3	0	1	0	0	https://www.encodeproject.org/targets/FUBP3-human/	1	0	0	0	0	0	0	0	0	0	0	0	0
FXR1	FXR1	0	1	0	0	https://www.encodeproject.org/targets/FXR1-human/	1	0	0	0	0	0	0	0	0	0	0	0	0
FXR2	FXR2	0	1	0	0	https://www.encodeproject.org/targets/FXR2-human/	1	0	0	0	0	0	0	0	0	0	0	0	0
GEMIN5	GEMIN5	0	1	0	0	https://www.encodeproject.org/targets/GEMIN5-human/	1	0	0	1	0	0	0	0	0	0	0	0	0
GNL3	GNL3	0	1	0	0	https://www.encodeproject.org/targets/GNL3-human/	0	0	0	0	0	0	0	0	0	0	0	0	0
GPKOW	GPKOW	0	1	0	0	https://www.encodeproject.org/targets/GPKOW-human/	0	0	0	1	0	0	0	0	0	0	0	0	0
GRSF1	GRSF1	0	1	0	0	https://www.encodeproject.org/targets/GRSF1-human/	1	0	0	0	0	0	1	0	0	0	0	0	0
GRWD1	GRWD1	0	1	0	0	https://www.encodeproject.org/targets/GRWD1-human/	0	0	0	0	0	0	0	0	0	0	0	0	0
HLTF	HLTF	0	1	0	0	https://www.encodeproject.org/targets/HLTF-human/	0	0	0	0	0	0	0	0	0	0	0	0	0
IGF2BP1	IGF2BP1	0	1	0	0	https://www.encodeproject.org/targets/IGF2BP1-human/	1	0	0	0	0	0	0	0	0	0	0	0	0
IGF2BP2	IGF2BP2	0	1	0	0	https://www.encodeproject.org/targets/IGF2BP2-human/	1	0	0	0	0	0	0	0	0	0	0	0	0
KHSRP	KHSRP	0	1	0	0	https://www.encodeproject.org/targets/KHSRP-human/	1	0	0	0	0	0	0	1	0	0	0	0	0
LARP4	LARP4	0	1	0	0	https://www.encodeproject.org/targets/LARP4-human/	1	0	0	0	0	0	0	0	0	0	0	0	0
LARP7	LARP7	0	1	0	0	https://www.encodeproject.org/targets/LARP7-human/	1	0	0	0	0	0	0	0	0	0	0	0	0
LIN28B	LIN28B	0	1	0	0	https://www.encodeproject.org/targets/LIN28B-human/	1	0	0	0	0	0	0	0	0	0	0	0	0
LSM11	LSM11	0	1	0	0	https://www.encodeproject.org/targets/LSM11-human/	1	0	0	0	0	0	0	0	0	0	0	0	0
METAP2	METAP2	0	1	0	0	https://www.encodeproject.org/targets/METAP2-human/	0	0	0	0	0	0	0	0	0	0	0	0	0
MTPAP	MTPAP	0	1	0	0	https://www.encodeproject.org/targets/MTPAP-human/	1	0	0	0	0	0	1	0	0	0	0	0	0
NCBP2	NCBP2	0	1	0	0	https://www.encodeproject.org/targets/NCBP2-human/	0	0	0	1	0	0	0	0	0	0	0	0	0
NKRF	NKRF	0	1	0	0	https://www.encodeproject.org/targets/NKRF-human/	0	0	0	0	0	0	0	0	0	0	0	0	0
NOL12	NOL12	0	1	0	0	https://www.encodeproject.org/targets/NOL12-human/	1	0	0	0	0	0	0	0	0	0	0	0	0
NSUN2	NSUN2	0	1	0	0	https://www.encodeproject.org/targets/NSUN2-human/	1	1	0	0	0	0	0	0	0	0	0	0	0
PPIG	PPIG	0	1	0	0	https://www.encodeproject.org/targets/PPIG-human/	0	0	0	0	0	0	0	0	0	0	0	0	0
PPIL4	PPIL4	0	1	0	0	https://www.encodeproject.org/targets/PPIL4-human/	1	0	0	0	0	0	0	0	0	0	0	0	0
PUM2	PUM2	0	1	0	0	https://www.encodeproject.org/targets/PUM2-human/	1	0	0	0	0	0	0	1	0	0	0	0	0
PUS1	PUS1	0	1	0	0	https://www.encodeproject.org/targets/PUS1-human/	1	0	0	0	0	0	0	0	0	0	0	1	0
QKI	QKI	0	1	0	0	https://www.encodeproject.org/targets/QKI-human/	1	0	0	0	0	0	0	0	0	0	0	0	0
RBM27	RBM27	0	1	0	0	https://www.encodeproject.org/targets/RBM27-human/	1	0	0	0	0	0	0	0	0	0	0	0	0
RPS11	RPS11	0	1	0	0	https://www.encodeproject.org/targets/RPS11-human/	1	0	0	0	0	0	0	0	0	1	1	0	0
RPS5	RPS5	0	1	0	0	https://www.encodeproject.org/targets/RPS5-human/	1	0	0	0	0	0	0	0	0	1	1	0	0
SBDS	SBDS	0	1	0	0	https://www.encodeproject.org/targets/SBDS-human/	0	0	0	0	0	0	0	0	0	1	0	0	0
SERBP1	SERBP1	0	1	0	0	https://www.encodeproject.org/targets/SERBP1-human/	1	0	0	0	0	0	0	1	0	0	0	0	0
SF3B1	SF3B1	0	1	0	0	https://www.encodeproject.org/targets/SF3B1-human/	0	0	0	1	0	0	0	0	0	0	0	0	0
SF3B4	SF3B4	0	1	0	0	https://www.encodeproject.org/targets/SF3B4-human/	1	0	0	1	0	0	0	0	0	0	0	0	0
SFPQ	SFPQ	0	1	0	0	https://www.encodeproject.org/targets/SFPQ-human/	1	0	0	0	0	0	0	0	0	0	0	0	0
SLBP	SLBP	0	1	0	0	https://www.encodeproject.org/targets/SLBP-human/	1	0	0	0	0	0	0	0	0	0	0	0	0
SLTM	SLTM	0	1	0	0	https://www.encodeproject.org/targets/SLTM-human/	1	0	0	0	0	0	0	0	0	0	0	0	0
SMNDC1	SMNDC1	0	1	0	0	https://www.encodeproject.org/targets/SMNDC1-human/	1	0	0	0	0	0	0	0	0	0	0	0	0
SND1	SND1	0	1	0	0	https://www.encodeproject.org/targets/SND1-human/	0	0	0	0	0	0	0	0	0	0	0	0	0
SRSF1	SRSF1	0	1	0	0	https://www.encodeproject.org/targets/SRSF1-human/	1	0	0	1	0	0	0	0	0	0	0	0	0
SUGP2	SUGP2	0	1	0	0	https://www.encodeproject.org/targets/SUGP2-human/	1	0	0	0	0	0	0	0	0	0	0	0	0
SUPV3L1	SUPV3L1	0	1	0	0	https://www.encodeproject.org/targets/SUPV3L1-human/	1	0	0	0	0	0	0	0	0	0	0	0	0
TBRG4	TBRG4	0	1	0	0	https://www.encodeproject.org/targets/TBRG4-human/	0	0	0	0	0	0	0	0	0	0	0	0	0
TIA1	TIA1	0	1	0	0	https://www.encodeproject.org/targets/TIA1-human/	1	0	0	0	0	0	0	0	0	0	0	0	0
TRA2A	TRA2A	0	1	0	0	https://www.encodeproject.org/targets/TRA2A-human/	1	0	0	1	0	0	0	0	0	0	0	0	0
TROVE2	TROVE2	0	1	0	0	https://www.encodeproject.org/targets/TROVE2-human/	1	0	0	0	0	0	0	0	0	0	0	0	0
UCHL5	UCHL5	0	1	0	0	https://www.encodeproject.org/targets/UCHL5-human/	0	0	0	0	0	0	0	0	0	0	0	0	0
UPF1	UPF1	0	1	0	0	https://www.encodeproject.org/targets/UPF1-human/	1	0	0	0	0	0	0	0	0	0	0	0	0
XPO5	XPO5	0	1	0	0	https://www.encodeproject.org/targets/XPO5-human/	1	1	0	0	0	0	0	0	0	0	0	0	0
XRN2	XRN2	0	1	0	0	https://www.encodeproject.org/targets/XRN2-human/	0	0	0	0	0	0	0	0	0	1	0	0	0
YWHAG	YWHAG	0	1	0	0	https://www.encodeproject.org/targets/YWHAG-human/	0	0	0	0	0	0	0	0	0	0	0	0	0
ZRANB2	ZRANB2	0	1	0	0	https://www.encodeproject.org/targets/ZRANB2-human/	1	0	0	0	0	0	0	0	0	0	0	0	0

## Sheet: S2. Rare DAF Enrichment
Table S2. Rare DAF Enrichment	For each RBP, the coding and noncoding rare DAF is given for what is observed as well as the the GC corrected background.
RBP	Coding f	noncoding f	background coding f GC corrected	background noncoding f GC corrected
AARS	0.703971	0.566801	0.537313	0.644698
AGGF1	0.726648	0.537496	0.554	0.664443
AKAP8L	0.54386	0.480992	0.448132	0.549396
AUH	0.428571	0.504587	0.448132	0.455247
BCCIP	0.818182	0.592426	0.518269	0.608078
BUD13	0.684009	0.572303	0.530641	0.647155
CDC40	0.716292	0.53816	0.518269	0.644698
CPSF6	0.712934	0.654217	0.589309	0.681807
CSTF2	0.530534	0.51208	0.48227	0.455247
CSTF2T	0.513347	0.498831	0.438382	0.422886
DDX24	0.69728	0.549679	0.489487	0.651597
DDX3X	0.54347	0.400866	0.34529	0.538153
DDX42	0.627273	0.496889	0.438382	0.569644
DDX55	0.641824	0.609037	0.554	0.613923
DDX59	0.545238	0.484256	0.496199	0.538153
DDX6	0.612231	0.574563	0.537313	0.608078
DGCR8	0.507937	0.541789	0.518269	0.485607
DHX30	0.535783	0.501105	0.438382	0.470723
DKC1	0.65625	0.530367	0.550009	0.642034
DROSHA	0.535559	0.494351	0.448132	0.513365
EFTUD2	0.661757	0.552268	0.50812	0.632343
EIF3D	0.693694	0.524558	0.489487	0.649441
EIF4G2	0.622378	0.513689	0.522737	0.619252
EWSR1	0.525641	0.521379	0.457426	0.455247
FAM120A	0.526946	0.508263	0.496199	0.526135
FASTKD2	0.687609	0.490341	0.474523	0.657444
FKBP4	0.516854	0.464336	0.354763	0.280544
FMR1	0.672138	0.561119	0.526848	0.578654
FTO	0.64939	0.479893	0.466227	0.594649
FUBP3	0.7	0.682535	0.595124	0.688725
FXR1	0.718555	0.520408	0.502397	0.657444
FXR2	0.676587	0.468023	0.36472	0.601665
GEMIN5	0.55673	0.44541	0.375068	0.499848
GNL3	0.752941	0.582938	0.555874	0.661016
GPKOW	0.732468	0.638235	0.577212	0.675808
GRSF1	0.528634	0.489267	0.428254	0.470723
GRWD1	0.703751	0.575682	0.530641	0.653627
GTF2F1	0.496377	0.492734	0.489487	0.470723
HLTF	0.75	0.662338	0.586685	0.684471
HNRNPA1	0.857143	0.654412	0.571888	0.672629
HNRNPC	0.625	0.571557	0.55946	0.664443
HNRNPK	0.571669	0.52434	0.502397	0.549396
HNRNPM	0.599278	0.619142	0.554	0.513365
HNRNPU	0.604651	0.573148	0.540271	0.569644
HNRNPUL1	0.567568	0.559388	0.537313	0.569644
IGF2BP1	0.723229	0.626464	0.570091	0.664443
IGF2BP2	0.683011	0.56952	0.502397	0.628402
IGF2BP3	0.695906	0.643486	0.547821	0.635888
ILF3	0.636364	0.580106	0.552055	0.586972
KHDRBS1	0.5625	0.624288	0.58364	0.691037
KHSRP	0.717073	0.658187	0.592402	0.687812
LARP4	0.675366	0.599852	0.554	0.642034
LARP7	0.652381	0.572457	0.526848	0.624056
LIN28B	0.712958	0.629098	0.564738	0.662742
LSM11	0.622527	0.562982	0.534116	0.613923
METAP2	0.647723	0.517241	0.466227	0.594649
MTPAP	0.691023	0.510972	0.474523	0.657444
NCBP2	0.51182	0.448293	0.375068	0.513365
NKRF	0.55102	0.477324	0.407156	0.439269
NOL12	0.620736	0.516432	0.407156	0.586972
NONO	0.56044	0.540252	0.48227	0.455247
NPM1	0.75	0.566667	0.557685	0.664443
NSUN2	0	0.635417	0.537313	0.538153
PCBP2	0.642077	0.522716	0.522737	0.586972
PPIG	0.673524	0.561272	0.502397	0.635888
PPIL4	0.678571	0.610822	0.56651	0.672629
PRPF8	0.680795	0.593219	0.547821	0.649441
PTBP1	0.607018	0.605203	0.575461	0.639097
PUM2	0.701508	0.666787	0.590502	0.672629
PUS1	0.8	0.639205	0.55946	0.661016
QKI	0.67033	0.649631	0.592606	0.666111
RBFOX2	0.617647	0.554073	0.522737	0.586972
RBM15	0.670728	0.565637	0.496199	0.632343
RBM22	0.672854	0.594969	0.550009	0.649441
RBM27	0.595238	0.516596	0.502397	0.470723
RPS11	0.633333	0.544974	0.428254	0.613923
RPS5	0.647215	0.571155	0.540271	0.632343
SAFB2	0.678481	0.619469	0.577212	0.680376
SBDS	0.545455	0.661972	0.48227	0.628402
SERBP1	0.543033	0.345277	0.297442	0.422886
SF3A3	0.696764	0.599752	0.542982	0.639097
SF3B1	0.67864	0.601352	0.55946	0.642034
SF3B4	0.685932	0.597357	0.552055	0.653627
SFPQ	0.714286	0.604747	0.56651	0.559879
SLBP	0.695652	0.604278	0.564738	0.642034
SLTM	0.589114	0.511103	0.428254	0.513365
SMNDC1	0.664748	0.557282	0.50812	0.642034
SND1	0.674071	0.594502	0.555874	0.639097
SRSF1	0.647959	0.529944	0.48227	0.619252
SRSF7	0.696763	0.523785	0.547821	0.655567
SRSF9	0.626277	0.518325	0.489487	0.586972
SUB1	0.684809	0.646851	0.575461	0.639097
SUGP2	0.72449	0.643568	0.575461	0.669399
SUPV3L1	0.609195	0.555391	0.474523	0.608078
TAF15	0.730769	0.611073	0.550009	0.649441
TARDBP	0.748344	0.596824	0.571888	0.67102
TBRG4	0.689453	0.593128	0.554	0.644698
TIA1	0.646465	0.632866	0.571888	0.664443
TNRC6A	0.675373	0.545844	0.557685	0.639097
TRA2A	0.731485	0.637786	0.55946	0.666111
TROVE2	0.618243	0.52619	0.502397	0.632343
U2AF1	0.718114	0.618668	0.55946	0.653627
U2AF2	0.717542	0.644164	0.585265	0.666111
UCHL5	0.706238	0.58879	0.540271	0.657444
UPF1	0.639033	0.612267	0.554	0.628402
XPO5	0.485207	0.544491	0.518269	0.455247
XRCC6	0.692308	0.551394	0.50812	0.639097
XRN2	0.566667	0.448682	0.34529	0.439269
YBX3	0.695481	0.610056	0.557685	0.653627
YWHAG	0.635965	0.571518	0.522737	0.639097
ZNF622	0.716222	0.584189	0.540271	0.662742
ZRANB2	0.647922	0.525444	0.513396	0.601665

## Sheet: S3. RADAR shRNA RBP summary
Table S3. RADAR shRNA RBP summary	Summary of the catalogue of shRNA experimental data from ENCODE used in RADAR.
RFA	ASSAY	ASSAY_CAT	SAMPLE	TARGET	TREATMENT	LAB	EXPR_ACC	expr_aln_N	expr_aln_acc	expr_aln_href	ctrl_aln_N	ctrl_aln_acc	ctrl_aln_href	GENE_NAME	gene_quantifications_rep1	gene_quantifications_rep2	gene_quantifications_other	ctrl_gene_quantifications_rep1	ctrl_gene_quantifications_rep2	ctrl_gene_quantifications_other
ENCODE3	shRNA-RNA-seq	rbp	HepG2	RAVER1	NA	uconn	ENCSR576GOW	4	ENCFF054ZCU;ENCFF962PNZ;ENCFF227TPU;ENCFF783PVX;	/files/ENCFF054ZCU/@@download/ENCFF054ZCU.bam;/files/ENCFF962PNZ/@@download/ENCFF962PNZ.bam;/files/ENCFF227TPU/@@download/ENCFF227TPU.bam;/files/ENCFF783PVX/@@download/ENCFF783PVX.bam;	4	ENCFF869HCH;ENCFF788TPF;ENCFF915DSC;ENCFF226MEB;	/files/ENCFF869HCH/@@download/ENCFF869HCH.bam;/files/ENCFF788TPF/@@download/ENCFF788TPF.bam;/files/ENCFF915DSC/@@download/ENCFF915DSC.bam;/files/ENCFF226MEB/@@download/ENCFF226MEB.bam;	RAVER1	/files/ENCFF363ELC/@@download/ENCFF363ELC.tsv	/files/ENCFF041KKF/@@download/ENCFF041KKF.tsv		/files/ENCFF043ORB/@@download/ENCFF043ORB.tsv	/files/ENCFF243JZQ/@@download/ENCFF243JZQ.tsv
ENCODE3	shRNA-RNA-seq	rbp	HepG2	KIF1C	NA	uconn	ENCSR182GKG	4	ENCFF170UOT;ENCFF665TYF;ENCFF165QIV;ENCFF576IMD;	/files/ENCFF170UOT/@@download/ENCFF170UOT.bam;/files/ENCFF665TYF/@@download/ENCFF665TYF.bam;/files/ENCFF165QIV/@@download/ENCFF165QIV.bam;/files/ENCFF576IMD/@@download/ENCFF576IMD.bam;	4	ENCFF651SJX;ENCFF266KJR;ENCFF566XUG;ENCFF486GXG;	/files/ENCFF651SJX/@@download/ENCFF651SJX.bam;/files/ENCFF266KJR/@@download/ENCFF266KJR.bam;/files/ENCFF566XUG/@@download/ENCFF566XUG.bam;/files/ENCFF486GXG/@@download/ENCFF486GXG.bam;	KIF1C	/files/ENCFF302HMH/@@download/ENCFF302HMH.tsv	/files/ENCFF671VNN/@@download/ENCFF671VNN.tsv		/files/ENCFF725CZV/@@download/ENCFF725CZV.tsv	/files/ENCFF970SMH/@@download/ENCFF970SMH.tsv
ENCODE3	shRNA-RNA-seq	tf-rbp	K562	PTBP1	NA	uconn	ENCSR527IVX	4	ENCFF214FQS;ENCFF681DPU;ENCFF813ICC;ENCFF936ZPB;	/files/ENCFF214FQS/@@download/ENCFF214FQS.bam;/files/ENCFF681DPU/@@download/ENCFF681DPU.bam;/files/ENCFF813ICC/@@download/ENCFF813ICC.bam;/files/ENCFF936ZPB/@@download/ENCFF936ZPB.bam;	4	ENCFF423RMB;ENCFF991LXI;ENCFF250NQT;ENCFF072REC;	/files/ENCFF423RMB/@@download/ENCFF423RMB.bam;/files/ENCFF991LXI/@@download/ENCFF991LXI.bam;/files/ENCFF250NQT/@@download/ENCFF250NQT.bam;/files/ENCFF072REC/@@download/ENCFF072REC.bam;	PTBP1	/files/ENCFF840EAX/@@download/ENCFF840EAX.tsv	/files/ENCFF660QHW/@@download/ENCFF660QHW.tsv		/files/ENCFF717QPG/@@download/ENCFF717QPG.tsv	/files/ENCFF170EPB/@@download/ENCFF170EPB.tsv
ENCODE3	shRNA-RNA-seq	rbp	HepG2	LARP4	NA	uconn	ENCSR744PAQ	4	ENCFF790PAT;ENCFF097FKP;ENCFF890GSN;ENCFF760RVL;	/files/ENCFF790PAT/@@download/ENCFF790PAT.bam;/files/ENCFF097FKP/@@download/ENCFF097FKP.bam;/files/ENCFF890GSN/@@download/ENCFF890GSN.bam;/files/ENCFF760RVL/@@download/ENCFF760RVL.bam;	4	ENCFF190FNH;ENCFF485XVR;ENCFF930OYV;ENCFF934UWJ;	/files/ENCFF190FNH/@@download/ENCFF190FNH.bam;/files/ENCFF485XVR/@@download/ENCFF485XVR.bam;/files/ENCFF930OYV/@@download/ENCFF930OYV.bam;/files/ENCFF934UWJ/@@download/ENCFF934UWJ.bam;	LARP4	/files/ENCFF161OSV/@@download/ENCFF161OSV.tsv	/files/ENCFF124KOT/@@download/ENCFF124KOT.tsv		/files/ENCFF403LSL/@@download/ENCFF403LSL.tsv	/files/ENCFF899UQY/@@download/ENCFF899UQY.tsv
ENCODE3	shRNA-RNA-seq	tf-rbp	HepG2	IGF2BP3	NA	uconn	ENCSR710NWE	4	ENCFF019HKK;ENCFF819ENX;ENCFF753NXB;ENCFF441NPW;	/files/ENCFF019HKK/@@download/ENCFF019HKK.bam;/files/ENCFF819ENX/@@download/ENCFF819ENX.bam;/files/ENCFF753NXB/@@download/ENCFF753NXB.bam;/files/ENCFF441NPW/@@download/ENCFF441NPW.bam;	4	ENCFF152TNY;ENCFF318WEH;ENCFF989TXQ;ENCFF558ZFO;	/files/ENCFF152TNY/@@download/ENCFF152TNY.bam;/files/ENCFF318WEH/@@download/ENCFF318WEH.bam;/files/ENCFF989TXQ/@@download/ENCFF989TXQ.bam;/files/ENCFF558ZFO/@@download/ENCFF558ZFO.bam;	IGF2BP3	/files/ENCFF962CLT/@@download/ENCFF962CLT.tsv	/files/ENCFF784FKR/@@download/ENCFF784FKR.tsv		/files/ENCFF427UKK/@@download/ENCFF427UKK.tsv	/files/ENCFF025LXR/@@download/ENCFF025LXR.tsv
ENCODE3	shRNA-RNA-seq	rbp	K562	DDX19B	NA	uconn	ENCSR281IUF	4	ENCFF501TFW;ENCFF789WKD;ENCFF278CGE;ENCFF219XYA;	/files/ENCFF501TFW/@@download/ENCFF501TFW.bam;/files/ENCFF789WKD/@@download/ENCFF789WKD.bam;/files/ENCFF278CGE/@@download/ENCFF278CGE.bam;/files/ENCFF219XYA/@@download/ENCFF219XYA.bam;	4	ENCFF586FDO;ENCFF661XWL;ENCFF221UUT;ENCFF713YLH;	/files/ENCFF586FDO/@@download/ENCFF586FDO.bam;/files/ENCFF661XWL/@@download/ENCFF661XWL.bam;/files/ENCFF221UUT/@@download/ENCFF221UUT.bam;/files/ENCFF713YLH/@@download/ENCFF713YLH.bam;	DDX19B	/files/ENCFF856WWK/@@download/ENCFF856WWK.tsv	/files/ENCFF105KWF/@@download/ENCFF105KWF.tsv		/files/ENCFF623URV/@@download/ENCFF623URV.tsv	/files/ENCFF400RTX/@@download/ENCFF400RTX.tsv
ENCODE3	shRNA-RNA-seq	rbp	HepG2	RPLP0	NA	uconn	ENCSR082YGI	4	ENCFF863VOS;ENCFF538LWW;ENCFF380JZX;ENCFF781BVK;	/files/ENCFF863VOS/@@download/ENCFF863VOS.bam;/files/ENCFF538LWW/@@download/ENCFF538LWW.bam;/files/ENCFF380JZX/@@download/ENCFF380JZX.bam;/files/ENCFF781BVK/@@download/ENCFF781BVK.bam;	4	ENCFF386NND;ENCFF883OEQ;ENCFF261BLR;ENCFF966QBV;	/files/ENCFF386NND/@@download/ENCFF386NND.bam;/files/ENCFF883OEQ/@@download/ENCFF883OEQ.bam;/files/ENCFF261BLR/@@download/ENCFF261BLR.bam;/files/ENCFF966QBV/@@download/ENCFF966QBV.bam;	RPLP0	/files/ENCFF542AAO/@@download/ENCFF542AAO.tsv	/files/ENCFF751RHT/@@download/ENCFF751RHT.tsv		/files/ENCFF252YUA/@@download/ENCFF252YUA.tsv	/files/ENCFF909SGR/@@download/ENCFF909SGR.tsv
ENCODE3	shRNA-RNA-seq	rbp	HepG2	LARP7	NA	uconn	ENCSR624FBY	4	ENCFF620CPU;ENCFF398KVR;ENCFF870DWP;ENCFF787GCZ;	/files/ENCFF620CPU/@@download/ENCFF620CPU.bam;/files/ENCFF398KVR/@@download/ENCFF398KVR.bam;/files/ENCFF870DWP/@@download/ENCFF870DWP.bam;/files/ENCFF787GCZ/@@download/ENCFF787GCZ.bam;	4	ENCFF386NND;ENCFF883OEQ;ENCFF261BLR;ENCFF966QBV;	/files/ENCFF386NND/@@download/ENCFF386NND.bam;/files/ENCFF883OEQ/@@download/ENCFF883OEQ.bam;/files/ENCFF261BLR/@@download/ENCFF261BLR.bam;/files/ENCFF966QBV/@@download/ENCFF966QBV.bam;	LARP7	/files/ENCFF403ROB/@@download/ENCFF403ROB.tsv	/files/ENCFF962PPW/@@download/ENCFF962PPW.tsv		/files/ENCFF252YUA/@@download/ENCFF252YUA.tsv	/files/ENCFF909SGR/@@download/ENCFF909SGR.tsv
ENCODE3	shRNA-RNA-seq	rbp	HepG2	RBM27	NA	uconn	ENCSR222SMI	4	ENCFF530BTB;ENCFF964OSF;ENCFF541ADT;ENCFF241FYW;	/files/ENCFF530BTB/@@download/ENCFF530BTB.bam;/files/ENCFF964OSF/@@download/ENCFF964OSF.bam;/files/ENCFF541ADT/@@download/ENCFF541ADT.bam;/files/ENCFF241FYW/@@download/ENCFF241FYW.bam;	4	ENCFF386NND;ENCFF883OEQ;ENCFF261BLR;ENCFF966QBV;	/files/ENCFF386NND/@@download/ENCFF386NND.bam;/files/ENCFF883OEQ/@@download/ENCFF883OEQ.bam;/files/ENCFF261BLR/@@download/ENCFF261BLR.bam;/files/ENCFF966QBV/@@download/ENCFF966QBV.bam;	RBM27	/files/ENCFF035CDE/@@download/ENCFF035CDE.tsv	/files/ENCFF963ZAD/@@download/ENCFF963ZAD.tsv		/files/ENCFF252YUA/@@download/ENCFF252YUA.tsv	/files/ENCFF909SGR/@@download/ENCFF909SGR.tsv
ENCODE3	shRNA-RNA-seq	tf-rbp	HepG2	PTBP1	NA	uconn	ENCSR064DXG	4	ENCFF019ZBE;ENCFF022QUQ;ENCFF145TKU;ENCFF855TDM;	/files/ENCFF019ZBE/@@download/ENCFF019ZBE.bam;/files/ENCFF022QUQ/@@download/ENCFF022QUQ.bam;/files/ENCFF145TKU/@@download/ENCFF145TKU.bam;/files/ENCFF855TDM/@@download/ENCFF855TDM.bam;	4	ENCFF674CZO;ENCFF706FVN;ENCFF261RLR;ENCFF834TYC;	/files/ENCFF674CZO/@@download/ENCFF674CZO.bam;/files/ENCFF706FVN/@@download/ENCFF706FVN.bam;/files/ENCFF261RLR/@@download/ENCFF261RLR.bam;/files/ENCFF834TYC/@@download/ENCFF834TYC.bam;	PTBP1	/files/ENCFF663OZT/@@download/ENCFF663OZT.tsv	/files/ENCFF917GHN/@@download/ENCFF917GHN.tsv		/files/ENCFF334SUT/@@download/ENCFF334SUT.tsv	/files/ENCFF262BZV/@@download/ENCFF262BZV.tsv
ENCODE3	shRNA-RNA-seq	tf-rbp	HepG2	RBFOX2	NA	uconn	ENCSR767LLP	4	ENCFF542ZHF;ENCFF155WNI;ENCFF880HKN;ENCFF511KFD;	/files/ENCFF542ZHF/@@download/ENCFF542ZHF.bam;/files/ENCFF155WNI/@@download/ENCFF155WNI.bam;/files/ENCFF880HKN/@@download/ENCFF880HKN.bam;/files/ENCFF511KFD/@@download/ENCFF511KFD.bam;	4	ENCFF174NAV;ENCFF685AUO;ENCFF686VNL;ENCFF430GWF;	/files/ENCFF174NAV/@@download/ENCFF174NAV.bam;/files/ENCFF685AUO/@@download/ENCFF685AUO.bam;/files/ENCFF686VNL/@@download/ENCFF686VNL.bam;/files/ENCFF430GWF/@@download/ENCFF430GWF.bam;	RBFOX2	/files/ENCFF222JWL/@@download/ENCFF222JWL.tsv	/files/ENCFF042VXF/@@download/ENCFF042VXF.tsv		/files/ENCFF653XRX/@@download/ENCFF653XRX.tsv	/files/ENCFF401ECA/@@download/ENCFF401ECA.tsv
ENCODE3	shRNA-RNA-seq	rbp	HepG2	PARN	NA	uconn	ENCSR825QXH	4	ENCFF558REQ;ENCFF038YUS;ENCFF239JQA;ENCFF487SSP;	/files/ENCFF558REQ/@@download/ENCFF558REQ.bam;/files/ENCFF038YUS/@@download/ENCFF038YUS.bam;/files/ENCFF239JQA/@@download/ENCFF239JQA.bam;/files/ENCFF487SSP/@@download/ENCFF487SSP.bam;	4	ENCFF784SML;ENCFF487UNM;ENCFF354RZQ;ENCFF026IAZ;	/files/ENCFF784SML/@@download/ENCFF784SML.bam;/files/ENCFF487UNM/@@download/ENCFF487UNM.bam;/files/ENCFF354RZQ/@@download/ENCFF354RZQ.bam;/files/ENCFF026IAZ/@@download/ENCFF026IAZ.bam;	PARN	/files/ENCFF828OVZ/@@download/ENCFF828OVZ.tsv	/files/ENCFF196AOU/@@download/ENCFF196AOU.tsv		/files/ENCFF024EGT/@@download/ENCFF024EGT.tsv	/files/ENCFF939PSG/@@download/ENCFF939PSG.tsv
ENCODE3	shRNA-RNA-seq	rbp	HepG2	SSRP1	NA	uconn	ENCSR422JMS	4	ENCFF678RTS;ENCFF307UUZ;ENCFF173IMV;ENCFF814EUR;	/files/ENCFF678RTS/@@download/ENCFF678RTS.bam;/files/ENCFF307UUZ/@@download/ENCFF307UUZ.bam;/files/ENCFF173IMV/@@download/ENCFF173IMV.bam;/files/ENCFF814EUR/@@download/ENCFF814EUR.bam;	4	ENCFF617MZZ;ENCFF037VCS;ENCFF093UUE;ENCFF870WUB;	/files/ENCFF617MZZ/@@download/ENCFF617MZZ.bam;/files/ENCFF037VCS/@@download/ENCFF037VCS.bam;/files/ENCFF093UUE/@@download/ENCFF093UUE.bam;/files/ENCFF870WUB/@@download/ENCFF870WUB.bam;	SSRP1	/files/ENCFF218LFY/@@download/ENCFF218LFY.tsv	/files/ENCFF507SBR/@@download/ENCFF507SBR.tsv		/files/ENCFF037HIB/@@download/ENCFF037HIB.tsv	/files/ENCFF190SRU/@@download/ENCFF190SRU.tsv
ENCODE3	shRNA-RNA-seq	tf-rbp	K562	HNRNPUL1	NA	uconn	ENCSR034VBA	4	ENCFF023XBO;ENCFF503VKN;ENCFF650THJ;ENCFF032BIU;	/files/ENCFF023XBO/@@download/ENCFF023XBO.bam;/files/ENCFF503VKN/@@download/ENCFF503VKN.bam;/files/ENCFF650THJ/@@download/ENCFF650THJ.bam;/files/ENCFF032BIU/@@download/ENCFF032BIU.bam;	4	ENCFF239ZDK;ENCFF742DFR;ENCFF721YDQ;ENCFF471LQQ;	/files/ENCFF239ZDK/@@download/ENCFF239ZDK.bam;/files/ENCFF742DFR/@@download/ENCFF742DFR.bam;/files/ENCFF721YDQ/@@download/ENCFF721YDQ.bam;/files/ENCFF471LQQ/@@download/ENCFF471LQQ.bam;	HNRNPUL1	/files/ENCFF993RYQ/@@download/ENCFF993RYQ.tsv	/files/ENCFF295WGJ/@@download/ENCFF295WGJ.tsv		/files/ENCFF402NWA/@@download/ENCFF402NWA.tsv	/files/ENCFF248BGZ/@@download/ENCFF248BGZ.tsv
ENCODE3	shRNA-RNA-seq	tf-rbp	K562	EEF2	NA	uconn	ENCSR181RLB	4	ENCFF066MXD;ENCFF951AQX;ENCFF805TZL;ENCFF887SBE;	/files/ENCFF066MXD/@@download/ENCFF066MXD.bam;/files/ENCFF951AQX/@@download/ENCFF951AQX.bam;/files/ENCFF805TZL/@@download/ENCFF805TZL.bam;/files/ENCFF887SBE/@@download/ENCFF887SBE.bam;	4	ENCFF749JML;ENCFF841MME;ENCFF360OFU;ENCFF269IZJ;	/files/ENCFF749JML/@@download/ENCFF749JML.bam;/files/ENCFF841MME/@@download/ENCFF841MME.bam;/files/ENCFF360OFU/@@download/ENCFF360OFU.bam;/files/ENCFF269IZJ/@@download/ENCFF269IZJ.bam;	EEF2	/files/ENCFF444LQA/@@download/ENCFF444LQA.tsv	/files/ENCFF185XHP/@@download/ENCFF185XHP.tsv		/files/ENCFF912ATD/@@download/ENCFF912ATD.tsv	/files/ENCFF982PUC/@@download/ENCFF982PUC.tsv
ENCODE3	shRNA-RNA-seq	rbp	K562	TRA2A	NA	uconn	ENCSR916WOI	4	ENCFF831PZR;ENCFF029KLT;ENCFF120IKS;ENCFF995OUG;	/files/ENCFF831PZR/@@download/ENCFF831PZR.bam;/files/ENCFF029KLT/@@download/ENCFF029KLT.bam;/files/ENCFF120IKS/@@download/ENCFF120IKS.bam;/files/ENCFF995OUG/@@download/ENCFF995OUG.bam;	4	ENCFF423RMB;ENCFF991LXI;ENCFF250NQT;ENCFF072REC;	/files/ENCFF423RMB/@@download/ENCFF423RMB.bam;/files/ENCFF991LXI/@@download/ENCFF991LXI.bam;/files/ENCFF250NQT/@@download/ENCFF250NQT.bam;/files/ENCFF072REC/@@download/ENCFF072REC.bam;	TRA2A	/files/ENCFF194NKK/@@download/ENCFF194NKK.tsv	/files/ENCFF517KFU/@@download/ENCFF517KFU.tsv		/files/ENCFF717QPG/@@download/ENCFF717QPG.tsv	/files/ENCFF170EPB/@@download/ENCFF170EPB.tsv
ENCODE3	shRNA-RNA-seq	tf-rbp	K562	PCBP1	NA	uconn	ENCSR545AIK	4	ENCFF447LKF;ENCFF720IDC;ENCFF644HYW;ENCFF227XAW;	/files/ENCFF447LKF/@@download/ENCFF447LKF.bam;/files/ENCFF720IDC/@@download/ENCFF720IDC.bam;/files/ENCFF644HYW/@@download/ENCFF644HYW.bam;/files/ENCFF227XAW/@@download/ENCFF227XAW.bam;	4	ENCFF423RMB;ENCFF991LXI;ENCFF250NQT;ENCFF072REC;	/files/ENCFF423RMB/@@download/ENCFF423RMB.bam;/files/ENCFF991LXI/@@download/ENCFF991LXI.bam;/files/ENCFF250NQT/@@download/ENCFF250NQT.bam;/files/ENCFF072REC/@@download/ENCFF072REC.bam;	PCBP1	/files/ENCFF794NYQ/@@download/ENCFF794NYQ.tsv	/files/ENCFF476GIP/@@download/ENCFF476GIP.tsv		/files/ENCFF717QPG/@@download/ENCFF717QPG.tsv	/files/ENCFF170EPB/@@download/ENCFF170EPB.tsv
ENCODE3	shRNA-RNA-seq	tf-rbp	K562	SRSF9	NA	uconn	ENCSR113HRG	4	ENCFF640ALO;ENCFF067YHP;ENCFF643JZF;ENCFF779IKK;	/files/ENCFF640ALO/@@download/ENCFF640ALO.bam;/files/ENCFF067YHP/@@download/ENCFF067YHP.bam;/files/ENCFF643JZF/@@download/ENCFF643JZF.bam;/files/ENCFF779IKK/@@download/ENCFF779IKK.bam;	4	ENCFF423RMB;ENCFF991LXI;ENCFF250NQT;ENCFF072REC;	/files/ENCFF423RMB/@@download/ENCFF423RMB.bam;/files/ENCFF991LXI/@@download/ENCFF991LXI.bam;/files/ENCFF250NQT/@@download/ENCFF250NQT.bam;/files/ENCFF072REC/@@download/ENCFF072REC.bam;	SRSF9	/files/ENCFF853TAD/@@download/ENCFF853TAD.tsv	/files/ENCFF380BEA/@@download/ENCFF380BEA.tsv		/files/ENCFF717QPG/@@download/ENCFF717QPG.tsv	/files/ENCFF170EPB/@@download/ENCFF170EPB.tsv
ENCODE3	shRNA-RNA-seq	tf-rbp	HepG2	HNRNPA1	NA	uconn	ENCSR182DAW	4	ENCFF350IPK;ENCFF045OGG;ENCFF955AVQ;ENCFF590HJK;	/files/ENCFF350IPK/@@download/ENCFF350IPK.bam;/files/ENCFF045OGG/@@download/ENCFF045OGG.bam;/files/ENCFF955AVQ/@@download/ENCFF955AVQ.bam;/files/ENCFF590HJK/@@download/ENCFF590HJK.bam;	4	ENCFF784SML;ENCFF487UNM;ENCFF354RZQ;ENCFF026IAZ;	/files/ENCFF784SML/@@download/ENCFF784SML.bam;/files/ENCFF487UNM/@@download/ENCFF487UNM.bam;/files/ENCFF354RZQ/@@download/ENCFF354RZQ.bam;/files/ENCFF026IAZ/@@download/ENCFF026IAZ.bam;	HNRNPA1	/files/ENCFF080XUV/@@download/ENCFF080XUV.tsv	/files/ENCFF565SIR/@@download/ENCFF565SIR.tsv		/files/ENCFF024EGT/@@download/ENCFF024EGT.tsv	/files/ENCFF939PSG/@@download/ENCFF939PSG.tsv
ENCODE3	shRNA-RNA-seq	rbp	HepG2	CELF1	NA	uconn	ENCSR695XOD	4	ENCFF529SHX;ENCFF965ZBQ;ENCFF925PJI;ENCFF020UUY;	/files/ENCFF529SHX/@@download/ENCFF529SHX.bam;/files/ENCFF965ZBQ/@@download/ENCFF965ZBQ.bam;/files/ENCFF925PJI/@@download/ENCFF925PJI.bam;/files/ENCFF020UUY/@@download/ENCFF020UUY.bam;	4	ENCFF566IXO;ENCFF394YXV;ENCFF199SQY;ENCFF850YAC;	/files/ENCFF566IXO/@@download/ENCFF566IXO.bam;/files/ENCFF394YXV/@@download/ENCFF394YXV.bam;/files/ENCFF199SQY/@@download/ENCFF199SQY.bam;/files/ENCFF850YAC/@@download/ENCFF850YAC.bam;	CELF1	/files/ENCFF959UJT/@@download/ENCFF959UJT.tsv	/files/ENCFF975NIV/@@download/ENCFF975NIV.tsv		/files/ENCFF726AVT/@@download/ENCFF726AVT.tsv	/files/ENCFF657KMW/@@download/ENCFF657KMW.tsv
ENCODE3	shRNA-RNA-seq	rbp	K562	PARN	NA	uconn	ENCSR306IOF	4	ENCFF622IHD;ENCFF052RJW;ENCFF361KNC;ENCFF429MTL;	/files/ENCFF622IHD/@@download/ENCFF622IHD.bam;/files/ENCFF052RJW/@@download/ENCFF052RJW.bam;/files/ENCFF361KNC/@@download/ENCFF361KNC.bam;/files/ENCFF429MTL/@@download/ENCFF429MTL.bam;	4	ENCFF678FMA;ENCFF965KEL;ENCFF911ABT;ENCFF234UJB;	/files/ENCFF678FMA/@@download/ENCFF678FMA.bam;/files/ENCFF965KEL/@@download/ENCFF965KEL.bam;/files/ENCFF911ABT/@@download/ENCFF911ABT.bam;/files/ENCFF234UJB/@@download/ENCFF234UJB.bam;	PARN	/files/ENCFF566IRK/@@download/ENCFF566IRK.tsv	/files/ENCFF530RYF/@@download/ENCFF530RYF.tsv		/files/ENCFF140KPE/@@download/ENCFF140KPE.tsv	/files/ENCFF015IHM/@@download/ENCFF015IHM.tsv
ENCODE3	shRNA-RNA-seq	rbp	K562	SBDS	NA	uconn	ENCSR219DXZ	4	ENCFF798OSV;ENCFF791PWH;ENCFF964ACB;ENCFF055WUU;	/files/ENCFF798OSV/@@download/ENCFF798OSV.bam;/files/ENCFF791PWH/@@download/ENCFF791PWH.bam;/files/ENCFF964ACB/@@download/ENCFF964ACB.bam;/files/ENCFF055WUU/@@download/ENCFF055WUU.bam;	4	ENCFF521EPR;ENCFF851BEX;ENCFF689TGX;ENCFF486RUF;	/files/ENCFF521EPR/@@download/ENCFF521EPR.bam;/files/ENCFF851BEX/@@download/ENCFF851BEX.bam;/files/ENCFF689TGX/@@download/ENCFF689TGX.bam;/files/ENCFF486RUF/@@download/ENCFF486RUF.bam;	SBDS	/files/ENCFF065ISI/@@download/ENCFF065ISI.tsv	/files/ENCFF131OZI/@@download/ENCFF131OZI.tsv		/files/ENCFF661LLS/@@download/ENCFF661LLS.tsv	/files/ENCFF797VWM/@@download/ENCFF797VWM.tsv
ENCODE3	shRNA-RNA-seq	tf-rbp	HepG2	HNRNPUL1	NA	uconn	ENCSR689ZJC	4	ENCFF574KTK;ENCFF726YMP;ENCFF134YSM;ENCFF596UTY;	/files/ENCFF574KTK/@@download/ENCFF574KTK.bam;/files/ENCFF726YMP/@@download/ENCFF726YMP.bam;/files/ENCFF134YSM/@@download/ENCFF134YSM.bam;/files/ENCFF596UTY/@@download/ENCFF596UTY.bam;	4	ENCFF174NAV;ENCFF685AUO;ENCFF686VNL;ENCFF430GWF;	/files/ENCFF174NAV/@@download/ENCFF174NAV.bam;/files/ENCFF685AUO/@@download/ENCFF685AUO.bam;/files/ENCFF686VNL/@@download/ENCFF686VNL.bam;/files/ENCFF430GWF/@@download/ENCFF430GWF.bam;	HNRNPUL1	/files/ENCFF015XJP/@@download/ENCFF015XJP.tsv	/files/ENCFF560RIT/@@download/ENCFF560RIT.tsv		/files/ENCFF653XRX/@@download/ENCFF653XRX.tsv	/files/ENCFF401ECA/@@download/ENCFF401ECA.tsv
ENCODE3	shRNA-RNA-seq	tf-rbp	HepG2	KHDRBS1	NA	uconn	ENCSR784FTX	4	ENCFF831SBV;ENCFF813BGP;ENCFF220LKK;ENCFF969IEX;	/files/ENCFF831SBV/@@download/ENCFF831SBV.bam;/files/ENCFF813BGP/@@download/ENCFF813BGP.bam;/files/ENCFF220LKK/@@download/ENCFF220LKK.bam;/files/ENCFF969IEX/@@download/ENCFF969IEX.bam;	4	ENCFF869IKC;ENCFF996UTY;ENCFF645UHW;ENCFF295SFA;	/files/ENCFF869IKC/@@download/ENCFF869IKC.bam;/files/ENCFF996UTY/@@download/ENCFF996UTY.bam;/files/ENCFF645UHW/@@download/ENCFF645UHW.bam;/files/ENCFF295SFA/@@download/ENCFF295SFA.bam;	KHDRBS1	/files/ENCFF689DEN/@@download/ENCFF689DEN.tsv	/files/ENCFF954PLL/@@download/ENCFF954PLL.tsv		/files/ENCFF340RWX/@@download/ENCFF340RWX.tsv	/files/ENCFF286KOT/@@download/ENCFF286KOT.tsv
ENCODE3	shRNA-RNA-seq	rbp	HepG2	EIF4G2	NA	uconn	ENCSR152MON	4	ENCFF131UOO;ENCFF028ZEH;ENCFF460SLH;ENCFF130JZH;	/files/ENCFF131UOO/@@download/ENCFF131UOO.bam;/files/ENCFF028ZEH/@@download/ENCFF028ZEH.bam;/files/ENCFF460SLH/@@download/ENCFF460SLH.bam;/files/ENCFF130JZH/@@download/ENCFF130JZH.bam;	4	ENCFF566IXO;ENCFF394YXV;ENCFF199SQY;ENCFF850YAC;	/files/ENCFF566IXO/@@download/ENCFF566IXO.bam;/files/ENCFF394YXV/@@download/ENCFF394YXV.bam;/files/ENCFF199SQY/@@download/ENCFF199SQY.bam;/files/ENCFF850YAC/@@download/ENCFF850YAC.bam;	EIF4G2	/files/ENCFF384ACJ/@@download/ENCFF384ACJ.tsv	/files/ENCFF629VSC/@@download/ENCFF629VSC.tsv		/files/ENCFF726AVT/@@download/ENCFF726AVT.tsv	/files/ENCFF657KMW/@@download/ENCFF657KMW.tsv
ENCODE3	shRNA-RNA-seq	rbp	HepG2	HSPD1	NA	uconn	ENCSR243IGA	4	ENCFF046IQT;ENCFF664KEC;ENCFF359GYZ;ENCFF471QSO;	/files/ENCFF046IQT/@@download/ENCFF046IQT.bam;/files/ENCFF664KEC/@@download/ENCFF664KEC.bam;/files/ENCFF359GYZ/@@download/ENCFF359GYZ.bam;/files/ENCFF471QSO/@@download/ENCFF471QSO.bam;	4	ENCFF617MZZ;ENCFF037VCS;ENCFF093UUE;ENCFF870WUB;	/files/ENCFF617MZZ/@@download/ENCFF617MZZ.bam;/files/ENCFF037VCS/@@download/ENCFF037VCS.bam;/files/ENCFF093UUE/@@download/ENCFF093UUE.bam;/files/ENCFF870WUB/@@download/ENCFF870WUB.bam;	HSPD1	/files/ENCFF651MLB/@@download/ENCFF651MLB.tsv	/files/ENCFF287IED/@@download/ENCFF287IED.tsv		/files/ENCFF037HIB/@@download/ENCFF037HIB.tsv	/files/ENCFF190SRU/@@download/ENCFF190SRU.tsv
ENCODE3	shRNA-RNA-seq	rbp	HepG2	DDX52	NA	uconn	ENCSR913ZWR	4	ENCFF708EVH;ENCFF503LIJ;ENCFF608NGH;ENCFF653INZ;	/files/ENCFF708EVH/@@download/ENCFF708EVH.bam;/files/ENCFF503LIJ/@@download/ENCFF503LIJ.bam;/files/ENCFF608NGH/@@download/ENCFF608NGH.bam;/files/ENCFF653INZ/@@download/ENCFF653INZ.bam;	4	ENCFF588HLC;ENCFF978YGR;ENCFF574DLW;ENCFF847SRU;	/files/ENCFF588HLC/@@download/ENCFF588HLC.bam;/files/ENCFF978YGR/@@download/ENCFF978YGR.bam;/files/ENCFF574DLW/@@download/ENCFF574DLW.bam;/files/ENCFF847SRU/@@download/ENCFF847SRU.bam;	DDX52	/files/ENCFF196JNN/@@download/ENCFF196JNN.tsv	/files/ENCFF060ZHO/@@download/ENCFF060ZHO.tsv		/files/ENCFF813RCD/@@download/ENCFF813RCD.tsv	/files/ENCFF065EZU/@@download/ENCFF065EZU.tsv
ENCODE3	shRNA-RNA-seq	rbp	HepG2	KRR1	NA	uconn	ENCSR542ESY	4	ENCFF556XEJ;ENCFF894DCG;ENCFF497UDR;ENCFF576VLK;	/files/ENCFF556XEJ/@@download/ENCFF556XEJ.bam;/files/ENCFF894DCG/@@download/ENCFF894DCG.bam;/files/ENCFF497UDR/@@download/ENCFF497UDR.bam;/files/ENCFF576VLK/@@download/ENCFF576VLK.bam;	4	ENCFF617MZZ;ENCFF037VCS;ENCFF093UUE;ENCFF870WUB;	/files/ENCFF617MZZ/@@download/ENCFF617MZZ.bam;/files/ENCFF037VCS/@@download/ENCFF037VCS.bam;/files/ENCFF093UUE/@@download/ENCFF093UUE.bam;/files/ENCFF870WUB/@@download/ENCFF870WUB.bam;	KRR1	/files/ENCFF764EQR/@@download/ENCFF764EQR.tsv	/files/ENCFF973GFG/@@download/ENCFF973GFG.tsv		/files/ENCFF037HIB/@@download/ENCFF037HIB.tsv	/files/ENCFF190SRU/@@download/ENCFF190SRU.tsv
ENCODE3	shRNA-RNA-seq	rbp	K562	ATP5C1	NA	uconn	ENCSR231DXJ	4	ENCFF209UHN;ENCFF555MMD;ENCFF095LCW;ENCFF361QBB;	/files/ENCFF209UHN/@@download/ENCFF209UHN.bam;/files/ENCFF555MMD/@@download/ENCFF555MMD.bam;/files/ENCFF095LCW/@@download/ENCFF095LCW.bam;/files/ENCFF361QBB/@@download/ENCFF361QBB.bam;	4	ENCFF586FDO;ENCFF661XWL;ENCFF221UUT;ENCFF713YLH;	/files/ENCFF586FDO/@@download/ENCFF586FDO.bam;/files/ENCFF661XWL/@@download/ENCFF661XWL.bam;/files/ENCFF221UUT/@@download/ENCFF221UUT.bam;/files/ENCFF713YLH/@@download/ENCFF713YLH.bam;	ATP5C1	/files/ENCFF813GTX/@@download/ENCFF813GTX.tsv	/files/ENCFF174GSV/@@download/ENCFF174GSV.tsv		/files/ENCFF623URV/@@download/ENCFF623URV.tsv	/files/ENCFF400RTX/@@download/ENCFF400RTX.tsv
ENCODE3	shRNA-RNA-seq	tf-rbp	K562	HNRNPA1	NA	uconn	ENCSR048BWH	4	ENCFF693BLE;ENCFF191VLS;ENCFF398HLD;ENCFF979PHM;	/files/ENCFF693BLE/@@download/ENCFF693BLE.bam;/files/ENCFF191VLS/@@download/ENCFF191VLS.bam;/files/ENCFF398HLD/@@download/ENCFF398HLD.bam;/files/ENCFF979PHM/@@download/ENCFF979PHM.bam;	4	ENCFF251TEW;ENCFF322ZMR;ENCFF094PAZ;ENCFF699LOO;	/files/ENCFF251TEW/@@download/ENCFF251TEW.bam;/files/ENCFF322ZMR/@@download/ENCFF322ZMR.bam;/files/ENCFF094PAZ/@@download/ENCFF094PAZ.bam;/files/ENCFF699LOO/@@download/ENCFF699LOO.bam;	HNRNPA1	/files/ENCFF859JEW/@@download/ENCFF859JEW.tsv	/files/ENCFF733NQV/@@download/ENCFF733NQV.tsv		/files/ENCFF299HTM/@@download/ENCFF299HTM.tsv	/files/ENCFF973VHI/@@download/ENCFF973VHI.tsv
ENCODE3	shRNA-RNA-seq	rbp	K562	DDX47	NA	uconn	ENCSR334HNJ	4	ENCFF378TYH;ENCFF382FXH;ENCFF089ABW;ENCFF246XFA;	/files/ENCFF378TYH/@@download/ENCFF378TYH.bam;/files/ENCFF382FXH/@@download/ENCFF382FXH.bam;/files/ENCFF089ABW/@@download/ENCFF089ABW.bam;/files/ENCFF246XFA/@@download/ENCFF246XFA.bam;	4	ENCFF295XHQ;ENCFF797ZZO;ENCFF782USQ;ENCFF176ISC;	/files/ENCFF295XHQ/@@download/ENCFF295XHQ.bam;/files/ENCFF797ZZO/@@download/ENCFF797ZZO.bam;/files/ENCFF782USQ/@@download/ENCFF782USQ.bam;/files/ENCFF176ISC/@@download/ENCFF176ISC.bam;	DDX47	/files/ENCFF041WXF/@@download/ENCFF041WXF.tsv	/files/ENCFF325XDG/@@download/ENCFF325XDG.tsv		/files/ENCFF216BUS/@@download/ENCFF216BUS.tsv	/files/ENCFF043FCP/@@download/ENCFF043FCP.tsv
ENCODE3	shRNA-RNA-seq	tf-rbp	K562	TARDBP	NA	uconn	ENCSR455TNF	4	ENCFF685STA;ENCFF975EYH;ENCFF213XIE;ENCFF684VCM;	/files/ENCFF685STA/@@download/ENCFF685STA.bam;/files/ENCFF975EYH/@@download/ENCFF975EYH.bam;/files/ENCFF213XIE/@@download/ENCFF213XIE.bam;/files/ENCFF684VCM/@@download/ENCFF684VCM.bam;	4	ENCFF215EWC;ENCFF616WEL;ENCFF204SAV;ENCFF811TQH;	/files/ENCFF215EWC/@@download/ENCFF215EWC.bam;/files/ENCFF616WEL/@@download/ENCFF616WEL.bam;/files/ENCFF204SAV/@@download/ENCFF204SAV.bam;/files/ENCFF811TQH/@@download/ENCFF811TQH.bam;	TARDBP	/files/ENCFF180AWU/@@download/ENCFF180AWU.tsv	/files/ENCFF101KIP/@@download/ENCFF101KIP.tsv		/files/ENCFF306PUW/@@download/ENCFF306PUW.tsv	/files/ENCFF598TCV/@@download/ENCFF598TCV.tsv
ENCODE3	shRNA-RNA-seq	rbp	K562	CIRBP	NA	uconn	ENCSR056QEW	4	ENCFF695SHY;ENCFF173MUW;ENCFF953UIA;ENCFF746YKT;	/files/ENCFF695SHY/@@download/ENCFF695SHY.bam;/files/ENCFF173MUW/@@download/ENCFF173MUW.bam;/files/ENCFF953UIA/@@download/ENCFF953UIA.bam;/files/ENCFF746YKT/@@download/ENCFF746YKT.bam;	4	ENCFF423RMB;ENCFF991LXI;ENCFF250NQT;ENCFF072REC;	/files/ENCFF423RMB/@@download/ENCFF423RMB.bam;/files/ENCFF991LXI/@@download/ENCFF991LXI.bam;/files/ENCFF250NQT/@@download/ENCFF250NQT.bam;/files/ENCFF072REC/@@download/ENCFF072REC.bam;	CIRBP	/files/ENCFF338LWZ/@@download/ENCFF338LWZ.tsv	/files/ENCFF085OBP/@@download/ENCFF085OBP.tsv		/files/ENCFF717QPG/@@download/ENCFF717QPG.tsv	/files/ENCFF170EPB/@@download/ENCFF170EPB.tsv
ENCODE3	shRNA-RNA-seq	rbp	K562	HSPD1	NA	uconn	ENCSR222ABK	4	ENCFF157TFV;ENCFF639WKU;ENCFF115ESX;ENCFF324FKU;	/files/ENCFF157TFV/@@download/ENCFF157TFV.bam;/files/ENCFF639WKU/@@download/ENCFF639WKU.bam;/files/ENCFF115ESX/@@download/ENCFF115ESX.bam;/files/ENCFF324FKU/@@download/ENCFF324FKU.bam;	4	ENCFF608LBG;ENCFF847LLP;ENCFF109UAW;ENCFF827AVO;	/files/ENCFF608LBG/@@download/ENCFF608LBG.bam;/files/ENCFF847LLP/@@download/ENCFF847LLP.bam;/files/ENCFF109UAW/@@download/ENCFF109UAW.bam;/files/ENCFF827AVO/@@download/ENCFF827AVO.bam;	HSPD1	/files/ENCFF452YNE/@@download/ENCFF452YNE.tsv	/files/ENCFF281THJ/@@download/ENCFF281THJ.tsv		/files/ENCFF951HPS/@@download/ENCFF951HPS.tsv	/files/ENCFF809LLU/@@download/ENCFF809LLU.tsv
ENCODE3	shRNA-RNA-seq	tf-rbp	K562	NONO	NA	uconn	ENCSR398HXV	4	ENCFF458YTV;ENCFF473LQQ;ENCFF802XVR;ENCFF687USH;	/files/ENCFF458YTV/@@download/ENCFF458YTV.bam;/files/ENCFF473LQQ/@@download/ENCFF473LQQ.bam;/files/ENCFF802XVR/@@download/ENCFF802XVR.bam;/files/ENCFF687USH/@@download/ENCFF687USH.bam;	4	ENCFF749JML;ENCFF841MME;ENCFF360OFU;ENCFF269IZJ;	/files/ENCFF749JML/@@download/ENCFF749JML.bam;/files/ENCFF841MME/@@download/ENCFF841MME.bam;/files/ENCFF360OFU/@@download/ENCFF360OFU.bam;/files/ENCFF269IZJ/@@download/ENCFF269IZJ.bam;	NONO	/files/ENCFF329GND/@@download/ENCFF329GND.tsv	/files/ENCFF190LAA/@@download/ENCFF190LAA.tsv		/files/ENCFF912ATD/@@download/ENCFF912ATD.tsv	/files/ENCFF982PUC/@@download/ENCFF982PUC.tsv
ENCODE3	shRNA-RNA-seq	tf-rbp	K562	U2AF1	NA	uconn	ENCSR342EDG	4	ENCFF912ONP;ENCFF707GKG;ENCFF352HEO;ENCFF049WEE;	/files/ENCFF912ONP/@@download/ENCFF912ONP.bam;/files/ENCFF707GKG/@@download/ENCFF707GKG.bam;/files/ENCFF352HEO/@@download/ENCFF352HEO.bam;/files/ENCFF049WEE/@@download/ENCFF049WEE.bam;	4	ENCFF232CRW;ENCFF615FRB;ENCFF812XUV;ENCFF201SIR;	/files/ENCFF232CRW/@@download/ENCFF232CRW.bam;/files/ENCFF615FRB/@@download/ENCFF615FRB.bam;/files/ENCFF812XUV/@@download/ENCFF812XUV.bam;/files/ENCFF201SIR/@@download/ENCFF201SIR.bam;	U2AF1	/files/ENCFF330PUT/@@download/ENCFF330PUT.tsv	/files/ENCFF582WUD/@@download/ENCFF582WUD.tsv		/files/ENCFF115OOZ/@@download/ENCFF115OOZ.tsv	/files/ENCFF040ZLI/@@download/ENCFF040ZLI.tsv
ENCODE3	shRNA-RNA-seq	rbp	K562	SART3	NA	uconn	ENCSR954HAY	4	ENCFF976DLU;ENCFF500EOY;ENCFF923HIR;ENCFF768DTM;	/files/ENCFF976DLU/@@download/ENCFF976DLU.bam;/files/ENCFF500EOY/@@download/ENCFF500EOY.bam;/files/ENCFF923HIR/@@download/ENCFF923HIR.bam;/files/ENCFF768DTM/@@download/ENCFF768DTM.bam;	4	ENCFF521EPR;ENCFF851BEX;ENCFF689TGX;ENCFF486RUF;	/files/ENCFF521EPR/@@download/ENCFF521EPR.bam;/files/ENCFF851BEX/@@download/ENCFF851BEX.bam;/files/ENCFF689TGX/@@download/ENCFF689TGX.bam;/files/ENCFF486RUF/@@download/ENCFF486RUF.bam;	SART3	/files/ENCFF601UZZ/@@download/ENCFF601UZZ.tsv	/files/ENCFF310CXH/@@download/ENCFF310CXH.tsv		/files/ENCFF661LLS/@@download/ENCFF661LLS.tsv	/files/ENCFF797VWM/@@download/ENCFF797VWM.tsv
ENCODE3	shRNA-RNA-seq	tf-rbp	K562	RBM22	NA	uconn	ENCSR947OIM	4	ENCFF554QYS;ENCFF317IPL;ENCFF856EUQ;ENCFF210USC;	/files/ENCFF554QYS/@@download/ENCFF554QYS.bam;/files/ENCFF317IPL/@@download/ENCFF317IPL.bam;/files/ENCFF856EUQ/@@download/ENCFF856EUQ.bam;/files/ENCFF210USC/@@download/ENCFF210USC.bam;	4	ENCFF423RMB;ENCFF991LXI;ENCFF250NQT;ENCFF072REC;	/files/ENCFF423RMB/@@download/ENCFF423RMB.bam;/files/ENCFF991LXI/@@download/ENCFF991LXI.bam;/files/ENCFF250NQT/@@download/ENCFF250NQT.bam;/files/ENCFF072REC/@@download/ENCFF072REC.bam;	RBM22	/files/ENCFF668DEX/@@download/ENCFF668DEX.tsv	/files/ENCFF928PPO/@@download/ENCFF928PPO.tsv		/files/ENCFF717QPG/@@download/ENCFF717QPG.tsv	/files/ENCFF170EPB/@@download/ENCFF170EPB.tsv
ENCODE3	shRNA-RNA-seq	rbp	K562	TBRG4	NA	uconn	ENCSR079IPT	4	ENCFF458HVC;ENCFF783ACV;ENCFF374VZI;ENCFF341NGU;	/files/ENCFF458HVC/@@download/ENCFF458HVC.bam;/files/ENCFF783ACV/@@download/ENCFF783ACV.bam;/files/ENCFF374VZI/@@download/ENCFF374VZI.bam;/files/ENCFF341NGU/@@download/ENCFF341NGU.bam;	4	ENCFF232CRW;ENCFF615FRB;ENCFF812XUV;ENCFF201SIR;	/files/ENCFF232CRW/@@download/ENCFF232CRW.bam;/files/ENCFF615FRB/@@download/ENCFF615FRB.bam;/files/ENCFF812XUV/@@download/ENCFF812XUV.bam;/files/ENCFF201SIR/@@download/ENCFF201SIR.bam;	TBRG4	/files/ENCFF852HJF/@@download/ENCFF852HJF.tsv	/files/ENCFF449KPL/@@download/ENCFF449KPL.tsv		/files/ENCFF115OOZ/@@download/ENCFF115OOZ.tsv	/files/ENCFF040ZLI/@@download/ENCFF040ZLI.tsv
ENCODE3	shRNA-RNA-seq	tf-rbp	K562	FUS	NA	uconn	ENCSR325OOM	4	ENCFF844SPQ;ENCFF916SMB;ENCFF829EPJ;ENCFF436IYL;	/files/ENCFF844SPQ/@@download/ENCFF844SPQ.bam;/files/ENCFF916SMB/@@download/ENCFF916SMB.bam;/files/ENCFF829EPJ/@@download/ENCFF829EPJ.bam;/files/ENCFF436IYL/@@download/ENCFF436IYL.bam;	4	ENCFF284SNG;ENCFF944AGV;ENCFF951AKS;ENCFF058RBW;	/files/ENCFF284SNG/@@download/ENCFF284SNG.bam;/files/ENCFF944AGV/@@download/ENCFF944AGV.bam;/files/ENCFF951AKS/@@download/ENCFF951AKS.bam;/files/ENCFF058RBW/@@download/ENCFF058RBW.bam;	FUS	/files/ENCFF653BNE/@@download/ENCFF653BNE.tsv	/files/ENCFF453EMK/@@download/ENCFF453EMK.tsv		/files/ENCFF185JIF/@@download/ENCFF185JIF.tsv	/files/ENCFF255JNV/@@download/ENCFF255JNV.tsv
ENCODE3	shRNA-RNA-seq	rbp	HepG2	APOBEC3C	NA	uconn	ENCSR012DAF	4	ENCFF833UXW;ENCFF360ASR;ENCFF187LHE;ENCFF335UKB;	/files/ENCFF833UXW/@@download/ENCFF833UXW.bam;/files/ENCFF360ASR/@@download/ENCFF360ASR.bam;/files/ENCFF187LHE/@@download/ENCFF187LHE.bam;/files/ENCFF335UKB/@@download/ENCFF335UKB.bam;	4	ENCFF869IKC;ENCFF996UTY;ENCFF645UHW;ENCFF295SFA;	/files/ENCFF869IKC/@@download/ENCFF869IKC.bam;/files/ENCFF996UTY/@@download/ENCFF996UTY.bam;/files/ENCFF645UHW/@@download/ENCFF645UHW.bam;/files/ENCFF295SFA/@@download/ENCFF295SFA.bam;	APOBEC3C	/files/ENCFF276ZFM/@@download/ENCFF276ZFM.tsv	/files/ENCFF315TAR/@@download/ENCFF315TAR.tsv		/files/ENCFF340RWX/@@download/ENCFF340RWX.tsv	/files/ENCFF286KOT/@@download/ENCFF286KOT.tsv
ENCODE3	shRNA-RNA-seq	rbp	HepG2	CALR	NA	uconn	ENCSR040WAK	4	ENCFF165HWK;ENCFF075KWM;ENCFF564GBC;ENCFF862YLD;	/files/ENCFF165HWK/@@download/ENCFF165HWK.bam;/files/ENCFF075KWM/@@download/ENCFF075KWM.bam;/files/ENCFF564GBC/@@download/ENCFF564GBC.bam;/files/ENCFF862YLD/@@download/ENCFF862YLD.bam;	4	ENCFF438QMH;ENCFF350JDC;ENCFF433MPP;ENCFF650KXR;	/files/ENCFF438QMH/@@download/ENCFF438QMH.bam;/files/ENCFF350JDC/@@download/ENCFF350JDC.bam;/files/ENCFF433MPP/@@download/ENCFF433MPP.bam;/files/ENCFF650KXR/@@download/ENCFF650KXR.bam;	CALR	/files/ENCFF528ECH/@@download/ENCFF528ECH.tsv	/files/ENCFF427MTH/@@download/ENCFF427MTH.tsv		/files/ENCFF404VVI/@@download/ENCFF404VVI.tsv	/files/ENCFF002VSQ/@@download/ENCFF002VSQ.tsv
ENCODE3	shRNA-RNA-seq	rbp	HepG2	NOL12	NA	uconn	ENCSR643UFV	4	ENCFF806ZKL;ENCFF466PAF;ENCFF441WZF;ENCFF871BWY;	/files/ENCFF806ZKL/@@download/ENCFF806ZKL.bam;/files/ENCFF466PAF/@@download/ENCFF466PAF.bam;/files/ENCFF441WZF/@@download/ENCFF441WZF.bam;/files/ENCFF871BWY/@@download/ENCFF871BWY.bam;	4	ENCFF566IXO;ENCFF394YXV;ENCFF199SQY;ENCFF850YAC;	/files/ENCFF566IXO/@@download/ENCFF566IXO.bam;/files/ENCFF394YXV/@@download/ENCFF394YXV.bam;/files/ENCFF199SQY/@@download/ENCFF199SQY.bam;/files/ENCFF850YAC/@@download/ENCFF850YAC.bam;	NOL12	/files/ENCFF232YAZ/@@download/ENCFF232YAZ.tsv	/files/ENCFF443TYD/@@download/ENCFF443TYD.tsv		/files/ENCFF726AVT/@@download/ENCFF726AVT.tsv	/files/ENCFF657KMW/@@download/ENCFF657KMW.tsv
ENCODE3	shRNA-RNA-seq	rbp	HepG2	PUM2	NA	uconn	ENCSR210DML	4	ENCFF239VRF;ENCFF464WLH;ENCFF052BSA;ENCFF916TVA;	/files/ENCFF239VRF/@@download/ENCFF239VRF.bam;/files/ENCFF464WLH/@@download/ENCFF464WLH.bam;/files/ENCFF052BSA/@@download/ENCFF052BSA.bam;/files/ENCFF916TVA/@@download/ENCFF916TVA.bam;	4	ENCFF566IXO;ENCFF394YXV;ENCFF199SQY;ENCFF850YAC;	/files/ENCFF566IXO/@@download/ENCFF566IXO.bam;/files/ENCFF394YXV/@@download/ENCFF394YXV.bam;/files/ENCFF199SQY/@@download/ENCFF199SQY.bam;/files/ENCFF850YAC/@@download/ENCFF850YAC.bam;	PUM2	/files/ENCFF876HDX/@@download/ENCFF876HDX.tsv	/files/ENCFF264NFX/@@download/ENCFF264NFX.tsv		/files/ENCFF726AVT/@@download/ENCFF726AVT.tsv	/files/ENCFF657KMW/@@download/ENCFF657KMW.tsv
ENCODE3	shRNA-RNA-seq	tf-rbp	HepG2	HDGF	NA	uconn	ENCSR634KHL	4	ENCFF864TLA;ENCFF820OYW;ENCFF745GYC;ENCFF456MAS;	/files/ENCFF864TLA/@@download/ENCFF864TLA.bam;/files/ENCFF820OYW/@@download/ENCFF820OYW.bam;/files/ENCFF745GYC/@@download/ENCFF745GYC.bam;/files/ENCFF456MAS/@@download/ENCFF456MAS.bam;	4	ENCFF651SJX;ENCFF266KJR;ENCFF566XUG;ENCFF486GXG;	/files/ENCFF651SJX/@@download/ENCFF651SJX.bam;/files/ENCFF266KJR/@@download/ENCFF266KJR.bam;/files/ENCFF566XUG/@@download/ENCFF566XUG.bam;/files/ENCFF486GXG/@@download/ENCFF486GXG.bam;	HDGF	/files/ENCFF868TZM/@@download/ENCFF868TZM.tsv	/files/ENCFF911RPA/@@download/ENCFF911RPA.tsv		/files/ENCFF725CZV/@@download/ENCFF725CZV.tsv	/files/ENCFF970SMH/@@download/ENCFF970SMH.tsv
ENCODE3	shRNA-RNA-seq	rbp	HepG2	LIN28B	NA	uconn	ENCSR927SLP	4	ENCFF177LDE;ENCFF050MEX;ENCFF511GIN;ENCFF446IUZ;	/files/ENCFF177LDE/@@download/ENCFF177LDE.bam;/files/ENCFF050MEX/@@download/ENCFF050MEX.bam;/files/ENCFF511GIN/@@download/ENCFF511GIN.bam;/files/ENCFF446IUZ/@@download/ENCFF446IUZ.bam;	4	ENCFF386NND;ENCFF883OEQ;ENCFF261BLR;ENCFF966QBV;	/files/ENCFF386NND/@@download/ENCFF386NND.bam;/files/ENCFF883OEQ/@@download/ENCFF883OEQ.bam;/files/ENCFF261BLR/@@download/ENCFF261BLR.bam;/files/ENCFF966QBV/@@download/ENCFF966QBV.bam;	LIN28B	/files/ENCFF499BYZ/@@download/ENCFF499BYZ.tsv	/files/ENCFF066BLA/@@download/ENCFF066BLA.tsv		/files/ENCFF252YUA/@@download/ENCFF252YUA.tsv	/files/ENCFF909SGR/@@download/ENCFF909SGR.tsv
ENCODE3	shRNA-RNA-seq	rbp	HepG2	NUFIP2	NA	uconn	ENCSR584JRB	4	ENCFF650WCE;ENCFF844WCP;ENCFF306PZW;ENCFF152DFW;	/files/ENCFF650WCE/@@download/ENCFF650WCE.bam;/files/ENCFF844WCP/@@download/ENCFF844WCP.bam;/files/ENCFF306PZW/@@download/ENCFF306PZW.bam;/files/ENCFF152DFW/@@download/ENCFF152DFW.bam;	4	ENCFF174NAV;ENCFF685AUO;ENCFF686VNL;ENCFF430GWF;	/files/ENCFF174NAV/@@download/ENCFF174NAV.bam;/files/ENCFF685AUO/@@download/ENCFF685AUO.bam;/files/ENCFF686VNL/@@download/ENCFF686VNL.bam;/files/ENCFF430GWF/@@download/ENCFF430GWF.bam;	NUFIP2	/files/ENCFF203APD/@@download/ENCFF203APD.tsv	/files/ENCFF222MFA/@@download/ENCFF222MFA.tsv		/files/ENCFF653XRX/@@download/ENCFF653XRX.tsv	/files/ENCFF401ECA/@@download/ENCFF401ECA.tsv
ENCODE3	shRNA-RNA-seq	rbp	K562	MSI2	NA	uconn	ENCSR169QQW	4	ENCFF016GHV;ENCFF474NBE;ENCFF103RBD;ENCFF816XCD;	/files/ENCFF016GHV/@@download/ENCFF016GHV.bam;/files/ENCFF474NBE/@@download/ENCFF474NBE.bam;/files/ENCFF103RBD/@@download/ENCFF103RBD.bam;/files/ENCFF816XCD/@@download/ENCFF816XCD.bam;	4	ENCFF365OSJ;ENCFF840UWV;ENCFF345DRD;ENCFF171TGT;	/files/ENCFF365OSJ/@@download/ENCFF365OSJ.bam;/files/ENCFF840UWV/@@download/ENCFF840UWV.bam;/files/ENCFF345DRD/@@download/ENCFF345DRD.bam;/files/ENCFF171TGT/@@download/ENCFF171TGT.bam;	MSI2	/files/ENCFF481WWK/@@download/ENCFF481WWK.tsv	/files/ENCFF135HEP/@@download/ENCFF135HEP.tsv		/files/ENCFF382OIL/@@download/ENCFF382OIL.tsv	/files/ENCFF386LNA/@@download/ENCFF386LNA.tsv
ENCODE3	shRNA-RNA-seq	rbp	K562	STAU1	NA	uconn	ENCSR777EDL	4	ENCFF927LFV;ENCFF067BHM;ENCFF396IPD;ENCFF340UTU;	/files/ENCFF927LFV/@@download/ENCFF927LFV.bam;/files/ENCFF067BHM/@@download/ENCFF067BHM.bam;/files/ENCFF396IPD/@@download/ENCFF396IPD.bam;/files/ENCFF340UTU/@@download/ENCFF340UTU.bam;	4	ENCFF608LBG;ENCFF847LLP;ENCFF109UAW;ENCFF827AVO;	/files/ENCFF608LBG/@@download/ENCFF608LBG.bam;/files/ENCFF847LLP/@@download/ENCFF847LLP.bam;/files/ENCFF109UAW/@@download/ENCFF109UAW.bam;/files/ENCFF827AVO/@@download/ENCFF827AVO.bam;	STAU1	/files/ENCFF640MBX/@@download/ENCFF640MBX.tsv	/files/ENCFF575BOM/@@download/ENCFF575BOM.tsv		/files/ENCFF951HPS/@@download/ENCFF951HPS.tsv	/files/ENCFF809LLU/@@download/ENCFF809LLU.tsv
ENCODE3	shRNA-RNA-seq	rbp	K562	DNAJC2	NA	uconn	ENCSR577OVP	4	ENCFF646BUZ;ENCFF531JNY;ENCFF374URU;ENCFF862WEH;	/files/ENCFF646BUZ/@@download/ENCFF646BUZ.bam;/files/ENCFF531JNY/@@download/ENCFF531JNY.bam;/files/ENCFF374URU/@@download/ENCFF374URU.bam;/files/ENCFF862WEH/@@download/ENCFF862WEH.bam;	4	ENCFF678FMA;ENCFF965KEL;ENCFF911ABT;ENCFF234UJB;	/files/ENCFF678FMA/@@download/ENCFF678FMA.bam;/files/ENCFF965KEL/@@download/ENCFF965KEL.bam;/files/ENCFF911ABT/@@download/ENCFF911ABT.bam;/files/ENCFF234UJB/@@download/ENCFF234UJB.bam;	DNAJC2	/files/ENCFF662GLZ/@@download/ENCFF662GLZ.tsv	/files/ENCFF666OHO/@@download/ENCFF666OHO.tsv		/files/ENCFF140KPE/@@download/ENCFF140KPE.tsv	/files/ENCFF015IHM/@@download/ENCFF015IHM.tsv
ENCODE3	shRNA-RNA-seq	tf-rbp	HepG2	PCBP1	NA	uconn	ENCSR635FRH	4	ENCFF179WXC;ENCFF321YGV;ENCFF463AMS;ENCFF174ZQQ;	/files/ENCFF179WXC/@@download/ENCFF179WXC.bam;/files/ENCFF321YGV/@@download/ENCFF321YGV.bam;/files/ENCFF463AMS/@@download/ENCFF463AMS.bam;/files/ENCFF174ZQQ/@@download/ENCFF174ZQQ.bam;	4	ENCFF674CZO;ENCFF706FVN;ENCFF261RLR;ENCFF834TYC;	/files/ENCFF674CZO/@@download/ENCFF674CZO.bam;/files/ENCFF706FVN/@@download/ENCFF706FVN.bam;/files/ENCFF261RLR/@@download/ENCFF261RLR.bam;/files/ENCFF834TYC/@@download/ENCFF834TYC.bam;	PCBP1	/files/ENCFF308JFX/@@download/ENCFF308JFX.tsv	/files/ENCFF580NNE/@@download/ENCFF580NNE.tsv		/files/ENCFF334SUT/@@download/ENCFF334SUT.tsv	/files/ENCFF262BZV/@@download/ENCFF262BZV.tsv
ENCODE3	shRNA-RNA-seq	rbp	HepG2	SF3B4	NA	uconn	ENCSR148MQK	4	ENCFF965CYH;ENCFF718IHB;ENCFF301YOD;ENCFF784ZDW;	/files/ENCFF965CYH/@@download/ENCFF965CYH.bam;/files/ENCFF718IHB/@@download/ENCFF718IHB.bam;/files/ENCFF301YOD/@@download/ENCFF301YOD.bam;/files/ENCFF784ZDW/@@download/ENCFF784ZDW.bam;	4	ENCFF674CZO;ENCFF706FVN;ENCFF261RLR;ENCFF834TYC;	/files/ENCFF674CZO/@@download/ENCFF674CZO.bam;/files/ENCFF706FVN/@@download/ENCFF706FVN.bam;/files/ENCFF261RLR/@@download/ENCFF261RLR.bam;/files/ENCFF834TYC/@@download/ENCFF834TYC.bam;	SF3B4	/files/ENCFF503EWD/@@download/ENCFF503EWD.tsv	/files/ENCFF746STC/@@download/ENCFF746STC.tsv		/files/ENCFF334SUT/@@download/ENCFF334SUT.tsv	/files/ENCFF262BZV/@@download/ENCFF262BZV.tsv
ENCODE3	shRNA-RNA-seq	rbp	K562	CPEB4	NA	uconn	ENCSR795VAK	4	ENCFF793PMX;ENCFF741MNW;ENCFF960MRQ;ENCFF360MMY;	/files/ENCFF793PMX/@@download/ENCFF793PMX.bam;/files/ENCFF741MNW/@@download/ENCFF741MNW.bam;/files/ENCFF960MRQ/@@download/ENCFF960MRQ.bam;/files/ENCFF360MMY/@@download/ENCFF360MMY.bam;	4	ENCFF148XKW;ENCFF538ODW;ENCFF840VCF;ENCFF306VXJ;	/files/ENCFF148XKW/@@download/ENCFF148XKW.bam;/files/ENCFF538ODW/@@download/ENCFF538ODW.bam;/files/ENCFF840VCF/@@download/ENCFF840VCF.bam;/files/ENCFF306VXJ/@@download/ENCFF306VXJ.bam;	CPEB4	/files/ENCFF090HBU/@@download/ENCFF090HBU.tsv	/files/ENCFF088CBF/@@download/ENCFF088CBF.tsv		/files/ENCFF972SEZ/@@download/ENCFF972SEZ.tsv	/files/ENCFF815ZLH/@@download/ENCFF815ZLH.tsv
ENCODE3	shRNA-RNA-seq	tf-rbp	K562	BCLAF1	NA	uconn	ENCSR410ZPU	4	ENCFF615WSL;ENCFF195XHA;ENCFF086XHX;ENCFF993BRZ;	/files/ENCFF615WSL/@@download/ENCFF615WSL.bam;/files/ENCFF195XHA/@@download/ENCFF195XHA.bam;/files/ENCFF086XHX/@@download/ENCFF086XHX.bam;/files/ENCFF993BRZ/@@download/ENCFF993BRZ.bam;	4	ENCFF723ZLR;ENCFF970ZPS;ENCFF190UJU;ENCFF531IMH;	/files/ENCFF723ZLR/@@download/ENCFF723ZLR.bam;/files/ENCFF970ZPS/@@download/ENCFF970ZPS.bam;/files/ENCFF190UJU/@@download/ENCFF190UJU.bam;/files/ENCFF531IMH/@@download/ENCFF531IMH.bam;	BCLAF1	/files/ENCFF569XTW/@@download/ENCFF569XTW.tsv	/files/ENCFF546ZNN/@@download/ENCFF546ZNN.tsv		/files/ENCFF243ICF/@@download/ENCFF243ICF.tsv	/files/ENCFF974XIU/@@download/ENCFF974XIU.tsv
ENCODE3	shRNA-RNA-seq	rbp	K562	BUD13	NA	uconn	ENCSR267RHP	4	ENCFF696LYM;ENCFF642LGE;ENCFF972TOM;ENCFF559DCV;	/files/ENCFF696LYM/@@download/ENCFF696LYM.bam;/files/ENCFF642LGE/@@download/ENCFF642LGE.bam;/files/ENCFF972TOM/@@download/ENCFF972TOM.bam;/files/ENCFF559DCV/@@download/ENCFF559DCV.bam;	4	ENCFF608LBG;ENCFF847LLP;ENCFF109UAW;ENCFF827AVO;	/files/ENCFF608LBG/@@download/ENCFF608LBG.bam;/files/ENCFF847LLP/@@download/ENCFF847LLP.bam;/files/ENCFF109UAW/@@download/ENCFF109UAW.bam;/files/ENCFF827AVO/@@download/ENCFF827AVO.bam;	BUD13	/files/ENCFF818XFJ/@@download/ENCFF818XFJ.tsv	/files/ENCFF036SIG/@@download/ENCFF036SIG.tsv		/files/ENCFF951HPS/@@download/ENCFF951HPS.tsv	/files/ENCFF809LLU/@@download/ENCFF809LLU.tsv
ENCODE3	shRNA-RNA-seq	tf-rbp	HepG2	TAF15	NA	uconn	ENCSR998RZI	4	ENCFF813TQJ;ENCFF161FLY;ENCFF777VEO;ENCFF531USK;	/files/ENCFF813TQJ/@@download/ENCFF813TQJ.bam;/files/ENCFF161FLY/@@download/ENCFF161FLY.bam;/files/ENCFF777VEO/@@download/ENCFF777VEO.bam;/files/ENCFF531USK/@@download/ENCFF531USK.bam;	4	ENCFF674CZO;ENCFF706FVN;ENCFF261RLR;ENCFF834TYC;	/files/ENCFF674CZO/@@download/ENCFF674CZO.bam;/files/ENCFF706FVN/@@download/ENCFF706FVN.bam;/files/ENCFF261RLR/@@download/ENCFF261RLR.bam;/files/ENCFF834TYC/@@download/ENCFF834TYC.bam;	TAF15	/files/ENCFF737VCN/@@download/ENCFF737VCN.tsv	/files/ENCFF650YBC/@@download/ENCFF650YBC.tsv		/files/ENCFF334SUT/@@download/ENCFF334SUT.tsv	/files/ENCFF262BZV/@@download/ENCFF262BZV.tsv
ENCODE3	shRNA-RNA-seq	tf-rbp	K562	HNRNPC	NA	uconn	ENCSR470PRV	4	ENCFF217BII;ENCFF835KJW;ENCFF216WLB;ENCFF108CCN;	/files/ENCFF217BII/@@download/ENCFF217BII.bam;/files/ENCFF835KJW/@@download/ENCFF835KJW.bam;/files/ENCFF216WLB/@@download/ENCFF216WLB.bam;/files/ENCFF108CCN/@@download/ENCFF108CCN.bam;	4	ENCFF545JSC;ENCFF787RIO;ENCFF846AFT;ENCFF779ENY;	/files/ENCFF545JSC/@@download/ENCFF545JSC.bam;/files/ENCFF787RIO/@@download/ENCFF787RIO.bam;/files/ENCFF846AFT/@@download/ENCFF846AFT.bam;/files/ENCFF779ENY/@@download/ENCFF779ENY.bam;	HNRNPC	/files/ENCFF041MXB/@@download/ENCFF041MXB.tsv	/files/ENCFF624OUC/@@download/ENCFF624OUC.tsv		/files/ENCFF322JZV/@@download/ENCFF322JZV.tsv	/files/ENCFF985IUE/@@download/ENCFF985IUE.tsv
ENCODE3	shRNA-RNA-seq	tf-rbp	HepG2	XRCC6	NA	uconn	ENCSR500WHE	4	ENCFF711HAJ;ENCFF696WPT;ENCFF817THH;ENCFF173FZI;	/files/ENCFF711HAJ/@@download/ENCFF711HAJ.bam;/files/ENCFF696WPT/@@download/ENCFF696WPT.bam;/files/ENCFF817THH/@@download/ENCFF817THH.bam;/files/ENCFF173FZI/@@download/ENCFF173FZI.bam;	4	ENCFF869HCH;ENCFF788TPF;ENCFF915DSC;ENCFF226MEB;	/files/ENCFF869HCH/@@download/ENCFF869HCH.bam;/files/ENCFF788TPF/@@download/ENCFF788TPF.bam;/files/ENCFF915DSC/@@download/ENCFF915DSC.bam;/files/ENCFF226MEB/@@download/ENCFF226MEB.bam;	XRCC6	/files/ENCFF176KCM/@@download/ENCFF176KCM.tsv	/files/ENCFF435MIO/@@download/ENCFF435MIO.tsv		/files/ENCFF043ORB/@@download/ENCFF043ORB.tsv	/files/ENCFF243JZQ/@@download/ENCFF243JZQ.tsv
ENCODE3	shRNA-RNA-seq	rbp	HepG2	CSTF2T	NA	uconn	ENCSR914WQV	4	ENCFF995TYO;ENCFF686CMN;ENCFF334UJK;ENCFF529NFO;	/files/ENCFF995TYO/@@download/ENCFF995TYO.bam;/files/ENCFF686CMN/@@download/ENCFF686CMN.bam;/files/ENCFF334UJK/@@download/ENCFF334UJK.bam;/files/ENCFF529NFO/@@download/ENCFF529NFO.bam;	4	ENCFF858DTL;ENCFF153LBT;ENCFF057JNE;ENCFF294SKR;	/files/ENCFF858DTL/@@download/ENCFF858DTL.bam;/files/ENCFF153LBT/@@download/ENCFF153LBT.bam;/files/ENCFF057JNE/@@download/ENCFF057JNE.bam;/files/ENCFF294SKR/@@download/ENCFF294SKR.bam;	CSTF2T	/files/ENCFF812WEZ/@@download/ENCFF812WEZ.tsv	/files/ENCFF204MEG/@@download/ENCFF204MEG.tsv		/files/ENCFF849QNH/@@download/ENCFF849QNH.tsv	/files/ENCFF266MHP/@@download/ENCFF266MHP.tsv
ENCODE3	shRNA-RNA-seq	tf-rbp	HepG2	RBM34	NA	uconn	ENCSR318HAT	4	ENCFF511LAQ;ENCFF178NNN;ENCFF396ZHW;ENCFF815AZQ;	/files/ENCFF511LAQ/@@download/ENCFF511LAQ.bam;/files/ENCFF178NNN/@@download/ENCFF178NNN.bam;/files/ENCFF396ZHW/@@download/ENCFF396ZHW.bam;/files/ENCFF815AZQ/@@download/ENCFF815AZQ.bam;	4	ENCFF869HCH;ENCFF788TPF;ENCFF915DSC;ENCFF226MEB;	/files/ENCFF869HCH/@@download/ENCFF869HCH.bam;/files/ENCFF788TPF/@@download/ENCFF788TPF.bam;/files/ENCFF915DSC/@@download/ENCFF915DSC.bam;/files/ENCFF226MEB/@@download/ENCFF226MEB.bam;	RBM34	/files/ENCFF502LBA/@@download/ENCFF502LBA.tsv	/files/ENCFF407HGD/@@download/ENCFF407HGD.tsv		/files/ENCFF043ORB/@@download/ENCFF043ORB.tsv	/files/ENCFF243JZQ/@@download/ENCFF243JZQ.tsv
ENCODE3	shRNA-RNA-seq	rbp	HepG2	DDX1	NA	uconn	ENCSR070LJO	4	ENCFF727IBQ;ENCFF902WUX;ENCFF656FRS;ENCFF666GFH;	/files/ENCFF727IBQ/@@download/ENCFF727IBQ.bam;/files/ENCFF902WUX/@@download/ENCFF902WUX.bam;/files/ENCFF656FRS/@@download/ENCFF656FRS.bam;/files/ENCFF666GFH/@@download/ENCFF666GFH.bam;	4	ENCFF784SML;ENCFF487UNM;ENCFF354RZQ;ENCFF026IAZ;	/files/ENCFF784SML/@@download/ENCFF784SML.bam;/files/ENCFF487UNM/@@download/ENCFF487UNM.bam;/files/ENCFF354RZQ/@@download/ENCFF354RZQ.bam;/files/ENCFF026IAZ/@@download/ENCFF026IAZ.bam;	DDX1	/files/ENCFF194PTJ/@@download/ENCFF194PTJ.tsv	/files/ENCFF559WSX/@@download/ENCFF559WSX.tsv		/files/ENCFF024EGT/@@download/ENCFF024EGT.tsv	/files/ENCFF939PSG/@@download/ENCFF939PSG.tsv
ENCODE3	shRNA-RNA-seq	tf-rbp	HepG2	DDX59	NA	uconn	ENCSR067AUG	4	ENCFF163LDN;ENCFF440DNF;ENCFF698ABH;ENCFF481ODG;	/files/ENCFF163LDN/@@download/ENCFF163LDN.bam;/files/ENCFF440DNF/@@download/ENCFF440DNF.bam;/files/ENCFF698ABH/@@download/ENCFF698ABH.bam;/files/ENCFF481ODG/@@download/ENCFF481ODG.bam;	4	ENCFF386NND;ENCFF883OEQ;ENCFF261BLR;ENCFF966QBV;	/files/ENCFF386NND/@@download/ENCFF386NND.bam;/files/ENCFF883OEQ/@@download/ENCFF883OEQ.bam;/files/ENCFF261BLR/@@download/ENCFF261BLR.bam;/files/ENCFF966QBV/@@download/ENCFF966QBV.bam;	DDX59	/files/ENCFF177PBB/@@download/ENCFF177PBB.tsv	/files/ENCFF432YDQ/@@download/ENCFF432YDQ.tsv		/files/ENCFF252YUA/@@download/ENCFF252YUA.tsv	/files/ENCFF909SGR/@@download/ENCFF909SGR.tsv
ENCODE3	shRNA-RNA-seq	rbp	HepG2	SBDS	NA	uconn	ENCSR343DHN	4	ENCFF801BRP;ENCFF642WPV;ENCFF550BGG;ENCFF220RGD;	/files/ENCFF801BRP/@@download/ENCFF801BRP.bam;/files/ENCFF642WPV/@@download/ENCFF642WPV.bam;/files/ENCFF550BGG/@@download/ENCFF550BGG.bam;/files/ENCFF220RGD/@@download/ENCFF220RGD.bam;	4	ENCFF869IKC;ENCFF996UTY;ENCFF645UHW;ENCFF295SFA;	/files/ENCFF869IKC/@@download/ENCFF869IKC.bam;/files/ENCFF996UTY/@@download/ENCFF996UTY.bam;/files/ENCFF645UHW/@@download/ENCFF645UHW.bam;/files/ENCFF295SFA/@@download/ENCFF295SFA.bam;	SBDS	/files/ENCFF744BDN/@@download/ENCFF744BDN.tsv	/files/ENCFF727KUX/@@download/ENCFF727KUX.tsv		/files/ENCFF340RWX/@@download/ENCFF340RWX.tsv	/files/ENCFF286KOT/@@download/ENCFF286KOT.tsv
ENCODE3	shRNA-RNA-seq	rbp	HepG2	UTP18	NA	uconn	ENCSR269ZAO	4	ENCFF452ZCF;ENCFF119XOV;ENCFF977IXL;ENCFF202TGW;	/files/ENCFF452ZCF/@@download/ENCFF452ZCF.bam;/files/ENCFF119XOV/@@download/ENCFF119XOV.bam;/files/ENCFF977IXL/@@download/ENCFF977IXL.bam;/files/ENCFF202TGW/@@download/ENCFF202TGW.bam;	4	ENCFF472JUO;ENCFF314LUS;ENCFF168UDP;ENCFF321ZFN;	/files/ENCFF472JUO/@@download/ENCFF472JUO.bam;/files/ENCFF314LUS/@@download/ENCFF314LUS.bam;/files/ENCFF168UDP/@@download/ENCFF168UDP.bam;/files/ENCFF321ZFN/@@download/ENCFF321ZFN.bam;	UTP18	/files/ENCFF633YPB/@@download/ENCFF633YPB.tsv	/files/ENCFF102XVG/@@download/ENCFF102XVG.tsv		/files/ENCFF072ZOG/@@download/ENCFF072ZOG.tsv	/files/ENCFF573ATS/@@download/ENCFF573ATS.tsv
ENCODE3	shRNA-RNA-seq	rbp	K562	STIP1	NA	uconn	ENCSR082UWF	4	ENCFF783EZE;ENCFF804XHD;ENCFF151YNB;ENCFF142LOB;	/files/ENCFF783EZE/@@download/ENCFF783EZE.bam;/files/ENCFF804XHD/@@download/ENCFF804XHD.bam;/files/ENCFF151YNB/@@download/ENCFF151YNB.bam;/files/ENCFF142LOB/@@download/ENCFF142LOB.bam;	4	ENCFF521EPR;ENCFF851BEX;ENCFF689TGX;ENCFF486RUF;	/files/ENCFF521EPR/@@download/ENCFF521EPR.bam;/files/ENCFF851BEX/@@download/ENCFF851BEX.bam;/files/ENCFF689TGX/@@download/ENCFF689TGX.bam;/files/ENCFF486RUF/@@download/ENCFF486RUF.bam;	STIP1	/files/ENCFF429JJE/@@download/ENCFF429JJE.tsv	/files/ENCFF964LLT/@@download/ENCFF964LLT.tsv		/files/ENCFF661LLS/@@download/ENCFF661LLS.tsv	/files/ENCFF797VWM/@@download/ENCFF797VWM.tsv
ENCODE3	shRNA-RNA-seq	rbp	K562	TIAL1	NA	uconn	ENCSR927TSP	4	ENCFF931LJA;ENCFF176KYA;ENCFF897JWA;ENCFF016QTK;	/files/ENCFF931LJA/@@download/ENCFF931LJA.bam;/files/ENCFF176KYA/@@download/ENCFF176KYA.bam;/files/ENCFF897JWA/@@download/ENCFF897JWA.bam;/files/ENCFF016QTK/@@download/ENCFF016QTK.bam;	4	ENCFF310XPL;ENCFF301VBU;ENCFF671NCT;ENCFF035JPJ;	/files/ENCFF310XPL/@@download/ENCFF310XPL.bam;/files/ENCFF301VBU/@@download/ENCFF301VBU.bam;/files/ENCFF671NCT/@@download/ENCFF671NCT.bam;/files/ENCFF035JPJ/@@download/ENCFF035JPJ.bam;	TIAL1	/files/ENCFF219OBZ/@@download/ENCFF219OBZ.tsv	/files/ENCFF582JZO/@@download/ENCFF582JZO.tsv		/files/ENCFF595PIT/@@download/ENCFF595PIT.tsv	/files/ENCFF863EKL/@@download/ENCFF863EKL.tsv
ENCODE3	shRNA-RNA-seq	rbp	K562	TUFM	NA	uconn	ENCSR602AWR	4	ENCFF828UDG;ENCFF417VWB;ENCFF570NQL;ENCFF676KGP;	/files/ENCFF828UDG/@@download/ENCFF828UDG.bam;/files/ENCFF417VWB/@@download/ENCFF417VWB.bam;/files/ENCFF570NQL/@@download/ENCFF570NQL.bam;/files/ENCFF676KGP/@@download/ENCFF676KGP.bam;	4	ENCFF365OSJ;ENCFF840UWV;ENCFF345DRD;ENCFF171TGT;	/files/ENCFF365OSJ/@@download/ENCFF365OSJ.bam;/files/ENCFF840UWV/@@download/ENCFF840UWV.bam;/files/ENCFF345DRD/@@download/ENCFF345DRD.bam;/files/ENCFF171TGT/@@download/ENCFF171TGT.bam;	TUFM	/files/ENCFF325HAR/@@download/ENCFF325HAR.tsv	/files/ENCFF509OKW/@@download/ENCFF509OKW.tsv		/files/ENCFF382OIL/@@download/ENCFF382OIL.tsv	/files/ENCFF386LNA/@@download/ENCFF386LNA.tsv
ENCODE3	shRNA-RNA-seq	tf-rbp	K562	CCAR2	NA	uconn	ENCSR984CLJ	4	ENCFF979SAL;ENCFF478INN;ENCFF453ODA;ENCFF406DAE;	/files/ENCFF979SAL/@@download/ENCFF979SAL.bam;/files/ENCFF478INN/@@download/ENCFF478INN.bam;/files/ENCFF453ODA/@@download/ENCFF453ODA.bam;/files/ENCFF406DAE/@@download/ENCFF406DAE.bam;	4	ENCFF365OSJ;ENCFF840UWV;ENCFF345DRD;ENCFF171TGT;	/files/ENCFF365OSJ/@@download/ENCFF365OSJ.bam;/files/ENCFF840UWV/@@download/ENCFF840UWV.bam;/files/ENCFF345DRD/@@download/ENCFF345DRD.bam;/files/ENCFF171TGT/@@download/ENCFF171TGT.bam;	CCAR2	/files/ENCFF103DEI/@@download/ENCFF103DEI.tsv	/files/ENCFF784GXO/@@download/ENCFF784GXO.tsv		/files/ENCFF382OIL/@@download/ENCFF382OIL.tsv	/files/ENCFF386LNA/@@download/ENCFF386LNA.tsv
ENCODE3	shRNA-RNA-seq	rbp	K562	PES1	NA	uconn	ENCSR891DYO	4	ENCFF105OPN;ENCFF935DHT;ENCFF181LXV;ENCFF855XMW;	/files/ENCFF105OPN/@@download/ENCFF105OPN.bam;/files/ENCFF935DHT/@@download/ENCFF935DHT.bam;/files/ENCFF181LXV/@@download/ENCFF181LXV.bam;/files/ENCFF855XMW/@@download/ENCFF855XMW.bam;	4	ENCFF749JML;ENCFF841MME;ENCFF360OFU;ENCFF269IZJ;	/files/ENCFF749JML/@@download/ENCFF749JML.bam;/files/ENCFF841MME/@@download/ENCFF841MME.bam;/files/ENCFF360OFU/@@download/ENCFF360OFU.bam;/files/ENCFF269IZJ/@@download/ENCFF269IZJ.bam;	PES1	/files/ENCFF031GXL/@@download/ENCFF031GXL.tsv	/files/ENCFF924UZY/@@download/ENCFF924UZY.tsv		/files/ENCFF912ATD/@@download/ENCFF912ATD.tsv	/files/ENCFF982PUC/@@download/ENCFF982PUC.tsv
ENCODE3	shRNA-RNA-seq	rbp	K562	LARP4	NA	uconn	ENCSR866XLI	4	ENCFF575PKG;ENCFF381MYN;ENCFF586UQY;ENCFF393WYS;	/files/ENCFF575PKG/@@download/ENCFF575PKG.bam;/files/ENCFF381MYN/@@download/ENCFF381MYN.bam;/files/ENCFF586UQY/@@download/ENCFF586UQY.bam;/files/ENCFF393WYS/@@download/ENCFF393WYS.bam;	4	ENCFF239ZDK;ENCFF742DFR;ENCFF721YDQ;ENCFF471LQQ;	/files/ENCFF239ZDK/@@download/ENCFF239ZDK.bam;/files/ENCFF742DFR/@@download/ENCFF742DFR.bam;/files/ENCFF721YDQ/@@download/ENCFF721YDQ.bam;/files/ENCFF471LQQ/@@download/ENCFF471LQQ.bam;	LARP4	/files/ENCFF233FAT/@@download/ENCFF233FAT.tsv	/files/ENCFF552HSC/@@download/ENCFF552HSC.tsv		/files/ENCFF402NWA/@@download/ENCFF402NWA.tsv	/files/ENCFF248BGZ/@@download/ENCFF248BGZ.tsv
ENCODE3	shRNA-RNA-seq	tf-rbp	K562	HNRNPF	NA	uconn	ENCSR392HSJ	4	ENCFF469IRJ;ENCFF588DQR;ENCFF083BAK;ENCFF880SJU;	/files/ENCFF469IRJ/@@download/ENCFF469IRJ.bam;/files/ENCFF588DQR/@@download/ENCFF588DQR.bam;/files/ENCFF083BAK/@@download/ENCFF083BAK.bam;/files/ENCFF880SJU/@@download/ENCFF880SJU.bam;	4	ENCFF310XPL;ENCFF301VBU;ENCFF671NCT;ENCFF035JPJ;	/files/ENCFF310XPL/@@download/ENCFF310XPL.bam;/files/ENCFF301VBU/@@download/ENCFF301VBU.bam;/files/ENCFF671NCT/@@download/ENCFF671NCT.bam;/files/ENCFF035JPJ/@@download/ENCFF035JPJ.bam;	HNRNPF	/files/ENCFF745KZP/@@download/ENCFF745KZP.tsv	/files/ENCFF741GMP/@@download/ENCFF741GMP.tsv		/files/ENCFF595PIT/@@download/ENCFF595PIT.tsv	/files/ENCFF863EKL/@@download/ENCFF863EKL.tsv
ENCODE3	shRNA-RNA-seq	rbp	K562	LARP7	NA	uconn	ENCSR770OWW	4	ENCFF330TDS;ENCFF616HGG;ENCFF328EZV;ENCFF770AVM;	/files/ENCFF330TDS/@@download/ENCFF330TDS.bam;/files/ENCFF616HGG/@@download/ENCFF616HGG.bam;/files/ENCFF328EZV/@@download/ENCFF328EZV.bam;/files/ENCFF770AVM/@@download/ENCFF770AVM.bam;	4	ENCFF310XPL;ENCFF301VBU;ENCFF671NCT;ENCFF035JPJ;	/files/ENCFF310XPL/@@download/ENCFF310XPL.bam;/files/ENCFF301VBU/@@download/ENCFF301VBU.bam;/files/ENCFF671NCT/@@download/ENCFF671NCT.bam;/files/ENCFF035JPJ/@@download/ENCFF035JPJ.bam;	LARP7	/files/ENCFF500MVK/@@download/ENCFF500MVK.tsv	/files/ENCFF558YCU/@@download/ENCFF558YCU.tsv		/files/ENCFF595PIT/@@download/ENCFF595PIT.tsv	/files/ENCFF863EKL/@@download/ENCFF863EKL.tsv
ENCODE3	shRNA-RNA-seq	tf-rbp	K562	RBM25	NA	uconn	ENCSR149DMY	4	ENCFF611BTZ;ENCFF579PPW;ENCFF719AYW;ENCFF777NOA;	/files/ENCFF611BTZ/@@download/ENCFF611BTZ.bam;/files/ENCFF579PPW/@@download/ENCFF579PPW.bam;/files/ENCFF719AYW/@@download/ENCFF719AYW.bam;/files/ENCFF777NOA/@@download/ENCFF777NOA.bam;	4	ENCFF232CRW;ENCFF615FRB;ENCFF812XUV;ENCFF201SIR;	/files/ENCFF232CRW/@@download/ENCFF232CRW.bam;/files/ENCFF615FRB/@@download/ENCFF615FRB.bam;/files/ENCFF812XUV/@@download/ENCFF812XUV.bam;/files/ENCFF201SIR/@@download/ENCFF201SIR.bam;	RBM25	/files/ENCFF029OWV/@@download/ENCFF029OWV.tsv	/files/ENCFF289ZLR/@@download/ENCFF289ZLR.tsv		/files/ENCFF115OOZ/@@download/ENCFF115OOZ.tsv	/files/ENCFF040ZLI/@@download/ENCFF040ZLI.tsv
ENCODE3	shRNA-RNA-seq	tf-rbp	K562	TAF15	NA	uconn	ENCSR611ZAL	4	ENCFF510SRD;ENCFF940QMC;ENCFF669KZU;ENCFF862NET;	/files/ENCFF510SRD/@@download/ENCFF510SRD.bam;/files/ENCFF940QMC/@@download/ENCFF940QMC.bam;/files/ENCFF669KZU/@@download/ENCFF669KZU.bam;/files/ENCFF862NET/@@download/ENCFF862NET.bam;	4	ENCFF232CRW;ENCFF615FRB;ENCFF812XUV;ENCFF201SIR;	/files/ENCFF232CRW/@@download/ENCFF232CRW.bam;/files/ENCFF615FRB/@@download/ENCFF615FRB.bam;/files/ENCFF812XUV/@@download/ENCFF812XUV.bam;/files/ENCFF201SIR/@@download/ENCFF201SIR.bam;	TAF15	/files/ENCFF687JUV/@@download/ENCFF687JUV.tsv	/files/ENCFF375DLF/@@download/ENCFF375DLF.tsv		/files/ENCFF115OOZ/@@download/ENCFF115OOZ.tsv	/files/ENCFF040ZLI/@@download/ENCFF040ZLI.tsv
ENCODE3	shRNA-RNA-seq	rbp	HepG2	UPF1	NA	uconn	ENCSR689MIY	4	ENCFF072VWU;ENCFF946YXA;ENCFF850ORL;ENCFF819BTX;	/files/ENCFF072VWU/@@download/ENCFF072VWU.bam;/files/ENCFF946YXA/@@download/ENCFF946YXA.bam;/files/ENCFF850ORL/@@download/ENCFF850ORL.bam;/files/ENCFF819BTX/@@download/ENCFF819BTX.bam;	4	ENCFF472JUO;ENCFF314LUS;ENCFF168UDP;ENCFF321ZFN;	/files/ENCFF472JUO/@@download/ENCFF472JUO.bam;/files/ENCFF314LUS/@@download/ENCFF314LUS.bam;/files/ENCFF168UDP/@@download/ENCFF168UDP.bam;/files/ENCFF321ZFN/@@download/ENCFF321ZFN.bam;	UPF1	/files/ENCFF821QBU/@@download/ENCFF821QBU.tsv	/files/ENCFF606BMQ/@@download/ENCFF606BMQ.tsv		/files/ENCFF072ZOG/@@download/ENCFF072ZOG.tsv	/files/ENCFF573ATS/@@download/ENCFF573ATS.tsv
ENCODE3	shRNA-RNA-seq	tf-rbp	HepG2	GTF2F1	NA	uconn	ENCSR295XKC	4	ENCFF654MTN;ENCFF171VAE;ENCFF394WCB;ENCFF391DRT;	/files/ENCFF654MTN/@@download/ENCFF654MTN.bam;/files/ENCFF171VAE/@@download/ENCFF171VAE.bam;/files/ENCFF394WCB/@@download/ENCFF394WCB.bam;/files/ENCFF391DRT/@@download/ENCFF391DRT.bam;	4	ENCFF869HCH;ENCFF788TPF;ENCFF915DSC;ENCFF226MEB;	/files/ENCFF869HCH/@@download/ENCFF869HCH.bam;/files/ENCFF788TPF/@@download/ENCFF788TPF.bam;/files/ENCFF915DSC/@@download/ENCFF915DSC.bam;/files/ENCFF226MEB/@@download/ENCFF226MEB.bam;	GTF2F1	/files/ENCFF177ILT/@@download/ENCFF177ILT.tsv	/files/ENCFF902TLV/@@download/ENCFF902TLV.tsv		/files/ENCFF043ORB/@@download/ENCFF043ORB.tsv	/files/ENCFF243JZQ/@@download/ENCFF243JZQ.tsv
ENCODE3	shRNA-RNA-seq	rbp	K562	HNRNPAB	NA	uconn	ENCSR778WPL	4	ENCFF231JFH;ENCFF812ETN;ENCFF590HAH;ENCFF188IJJ;	/files/ENCFF231JFH/@@download/ENCFF231JFH.bam;/files/ENCFF812ETN/@@download/ENCFF812ETN.bam;/files/ENCFF590HAH/@@download/ENCFF590HAH.bam;/files/ENCFF188IJJ/@@download/ENCFF188IJJ.bam;	4	ENCFF521EPR;ENCFF851BEX;ENCFF689TGX;ENCFF486RUF;	/files/ENCFF521EPR/@@download/ENCFF521EPR.bam;/files/ENCFF851BEX/@@download/ENCFF851BEX.bam;/files/ENCFF689TGX/@@download/ENCFF689TGX.bam;/files/ENCFF486RUF/@@download/ENCFF486RUF.bam;	HNRNPAB	/files/ENCFF647OAM/@@download/ENCFF647OAM.tsv	/files/ENCFF113ABD/@@download/ENCFF113ABD.tsv		/files/ENCFF661LLS/@@download/ENCFF661LLS.tsv	/files/ENCFF797VWM/@@download/ENCFF797VWM.tsv
ENCODE3	shRNA-RNA-seq	rbp	K562	UPF1	NA	uconn	ENCSR251ABP	4	ENCFF014EJC;ENCFF337GVB;ENCFF243KYH;ENCFF632FEO;	/files/ENCFF014EJC/@@download/ENCFF014EJC.bam;/files/ENCFF337GVB/@@download/ENCFF337GVB.bam;/files/ENCFF243KYH/@@download/ENCFF243KYH.bam;/files/ENCFF632FEO/@@download/ENCFF632FEO.bam;	4	ENCFF444ZHG;ENCFF607JNT;ENCFF055IEE;ENCFF823LBA;	/files/ENCFF444ZHG/@@download/ENCFF444ZHG.bam;/files/ENCFF607JNT/@@download/ENCFF607JNT.bam;/files/ENCFF055IEE/@@download/ENCFF055IEE.bam;/files/ENCFF823LBA/@@download/ENCFF823LBA.bam;	UPF1	/files/ENCFF514SJG/@@download/ENCFF514SJG.tsv	/files/ENCFF700DGA/@@download/ENCFF700DGA.tsv		/files/ENCFF629SOF/@@download/ENCFF629SOF.tsv	/files/ENCFF310TYD/@@download/ENCFF310TYD.tsv
ENCODE3	shRNA-RNA-seq	rbp	K562	SF3B4	NA	uconn	ENCSR081XRA	4	ENCFF621AFW;ENCFF003MZI;ENCFF454UXB;ENCFF730MBP;	/files/ENCFF621AFW/@@download/ENCFF621AFW.bam;/files/ENCFF003MZI/@@download/ENCFF003MZI.bam;/files/ENCFF454UXB/@@download/ENCFF454UXB.bam;/files/ENCFF730MBP/@@download/ENCFF730MBP.bam;	4	ENCFF232CRW;ENCFF615FRB;ENCFF812XUV;ENCFF201SIR;	/files/ENCFF232CRW/@@download/ENCFF232CRW.bam;/files/ENCFF615FRB/@@download/ENCFF615FRB.bam;/files/ENCFF812XUV/@@download/ENCFF812XUV.bam;/files/ENCFF201SIR/@@download/ENCFF201SIR.bam;	SF3B4	/files/ENCFF249VFZ/@@download/ENCFF249VFZ.tsv	/files/ENCFF914DOT/@@download/ENCFF914DOT.tsv		/files/ENCFF115OOZ/@@download/ENCFF115OOZ.tsv	/files/ENCFF040ZLI/@@download/ENCFF040ZLI.tsv
ENCODE3	shRNA-RNA-seq	rbp	K562	FASTKD2	NA	uconn	ENCSR608IAI	4	ENCFF967GTQ;ENCFF919WTJ;ENCFF781YOL;ENCFF072TOC;	/files/ENCFF967GTQ/@@download/ENCFF967GTQ.bam;/files/ENCFF919WTJ/@@download/ENCFF919WTJ.bam;/files/ENCFF781YOL/@@download/ENCFF781YOL.bam;/files/ENCFF072TOC/@@download/ENCFF072TOC.bam;	4	ENCFF284SNG;ENCFF944AGV;ENCFF951AKS;ENCFF058RBW;	/files/ENCFF284SNG/@@download/ENCFF284SNG.bam;/files/ENCFF944AGV/@@download/ENCFF944AGV.bam;/files/ENCFF951AKS/@@download/ENCFF951AKS.bam;/files/ENCFF058RBW/@@download/ENCFF058RBW.bam;	FASTKD2	/files/ENCFF694OMX/@@download/ENCFF694OMX.tsv	/files/ENCFF082CRA/@@download/ENCFF082CRA.tsv		/files/ENCFF185JIF/@@download/ENCFF185JIF.tsv	/files/ENCFF255JNV/@@download/ENCFF255JNV.tsv
ENCODE3	shRNA-RNA-seq	tf-rbp	K562	PTBP1	NA	uconn	ENCSR239BCO	4	ENCFF898JEY;ENCFF481YPH;ENCFF575GHP;ENCFF400STF;	/files/ENCFF898JEY/@@download/ENCFF898JEY.bam;/files/ENCFF481YPH/@@download/ENCFF481YPH.bam;/files/ENCFF575GHP/@@download/ENCFF575GHP.bam;/files/ENCFF400STF/@@download/ENCFF400STF.bam;	4	ENCFF295XHQ;ENCFF797ZZO;ENCFF782USQ;ENCFF176ISC;	/files/ENCFF295XHQ/@@download/ENCFF295XHQ.bam;/files/ENCFF797ZZO/@@download/ENCFF797ZZO.bam;/files/ENCFF782USQ/@@download/ENCFF782USQ.bam;/files/ENCFF176ISC/@@download/ENCFF176ISC.bam;	PTBP1	/files/ENCFF313ODV/@@download/ENCFF313ODV.tsv	/files/ENCFF549KCO/@@download/ENCFF549KCO.tsv		/files/ENCFF216BUS/@@download/ENCFF216BUS.tsv	/files/ENCFF043FCP/@@download/ENCFF043FCP.tsv
ENCODE3	shRNA-RNA-seq	rbp	HepG2	DDX21	NA	uconn	ENCSR485ZTC	4	ENCFF620ODB;ENCFF884PQV;ENCFF026VLT;ENCFF332RXE;	/files/ENCFF620ODB/@@download/ENCFF620ODB.bam;/files/ENCFF884PQV/@@download/ENCFF884PQV.bam;/files/ENCFF026VLT/@@download/ENCFF026VLT.bam;/files/ENCFF332RXE/@@download/ENCFF332RXE.bam;	4	ENCFF858DTL;ENCFF153LBT;ENCFF057JNE;ENCFF294SKR;	/files/ENCFF858DTL/@@download/ENCFF858DTL.bam;/files/ENCFF153LBT/@@download/ENCFF153LBT.bam;/files/ENCFF057JNE/@@download/ENCFF057JNE.bam;/files/ENCFF294SKR/@@download/ENCFF294SKR.bam;	DDX21	/files/ENCFF195KVQ/@@download/ENCFF195KVQ.tsv	/files/ENCFF945IUY/@@download/ENCFF945IUY.tsv		/files/ENCFF849QNH/@@download/ENCFF849QNH.tsv	/files/ENCFF266MHP/@@download/ENCFF266MHP.tsv
ENCODE3	shRNA-RNA-seq	rbp	HepG2	UTP3	NA	uconn	ENCSR910ECL	4	ENCFF985TAG;ENCFF788JBY;ENCFF131RNR;ENCFF876DBS;	/files/ENCFF985TAG/@@download/ENCFF985TAG.bam;/files/ENCFF788JBY/@@download/ENCFF788JBY.bam;/files/ENCFF131RNR/@@download/ENCFF131RNR.bam;/files/ENCFF876DBS/@@download/ENCFF876DBS.bam;	4	ENCFF472JUO;ENCFF314LUS;ENCFF168UDP;ENCFF321ZFN;	/files/ENCFF472JUO/@@download/ENCFF472JUO.bam;/files/ENCFF314LUS/@@download/ENCFF314LUS.bam;/files/ENCFF168UDP/@@download/ENCFF168UDP.bam;/files/ENCFF321ZFN/@@download/ENCFF321ZFN.bam;	UTP3	/files/ENCFF071UHE/@@download/ENCFF071UHE.tsv	/files/ENCFF162XBO/@@download/ENCFF162XBO.tsv		/files/ENCFF072ZOG/@@download/ENCFF072ZOG.tsv	/files/ENCFF573ATS/@@download/ENCFF573ATS.tsv
ENCODE3	shRNA-RNA-seq	rbp	HepG2	CPSF7	NA	uconn	ENCSR594DNW	4	ENCFF838RDL;ENCFF085KJK;ENCFF221ICX;ENCFF359NWF;	/files/ENCFF838RDL/@@download/ENCFF838RDL.bam;/files/ENCFF085KJK/@@download/ENCFF085KJK.bam;/files/ENCFF221ICX/@@download/ENCFF221ICX.bam;/files/ENCFF359NWF/@@download/ENCFF359NWF.bam;	4	ENCFF675ZIX;ENCFF967HKW;ENCFF236XCF;ENCFF901WHO;	/files/ENCFF675ZIX/@@download/ENCFF675ZIX.bam;/files/ENCFF967HKW/@@download/ENCFF967HKW.bam;/files/ENCFF236XCF/@@download/ENCFF236XCF.bam;/files/ENCFF901WHO/@@download/ENCFF901WHO.bam;	CPSF7	/files/ENCFF553TPL/@@download/ENCFF553TPL.tsv	/files/ENCFF502RZK/@@download/ENCFF502RZK.tsv		/files/ENCFF968NJB/@@download/ENCFF968NJB.tsv	/files/ENCFF990KGR/@@download/ENCFF990KGR.tsv
ENCODE3	shRNA-RNA-seq	rbp	HepG2	RPS2	NA	uconn	ENCSR667RIA	4	ENCFF843BCO;ENCFF358TGQ;ENCFF108BIO;ENCFF259TDR;	/files/ENCFF843BCO/@@download/ENCFF843BCO.bam;/files/ENCFF358TGQ/@@download/ENCFF358TGQ.bam;/files/ENCFF108BIO/@@download/ENCFF108BIO.bam;/files/ENCFF259TDR/@@download/ENCFF259TDR.bam;	4	ENCFF386NND;ENCFF883OEQ;ENCFF261BLR;ENCFF966QBV;	/files/ENCFF386NND/@@download/ENCFF386NND.bam;/files/ENCFF883OEQ/@@download/ENCFF883OEQ.bam;/files/ENCFF261BLR/@@download/ENCFF261BLR.bam;/files/ENCFF966QBV/@@download/ENCFF966QBV.bam;	RPS2	/files/ENCFF008BTV/@@download/ENCFF008BTV.tsv	/files/ENCFF576BRC/@@download/ENCFF576BRC.tsv		/files/ENCFF252YUA/@@download/ENCFF252YUA.tsv	/files/ENCFF909SGR/@@download/ENCFF909SGR.tsv
ENCODE3	shRNA-RNA-seq	tf-rbp	HepG2	CCAR2	NA	uconn	ENCSR237IWZ	4	ENCFF513NYX;ENCFF561EAJ;ENCFF867UDD;ENCFF734UFY;	/files/ENCFF513NYX/@@download/ENCFF513NYX.bam;/files/ENCFF561EAJ/@@download/ENCFF561EAJ.bam;/files/ENCFF867UDD/@@download/ENCFF867UDD.bam;/files/ENCFF734UFY/@@download/ENCFF734UFY.bam;	4	ENCFF386NND;ENCFF883OEQ;ENCFF261BLR;ENCFF966QBV;	/files/ENCFF386NND/@@download/ENCFF386NND.bam;/files/ENCFF883OEQ/@@download/ENCFF883OEQ.bam;/files/ENCFF261BLR/@@download/ENCFF261BLR.bam;/files/ENCFF966QBV/@@download/ENCFF966QBV.bam;	CCAR2	/files/ENCFF466ATR/@@download/ENCFF466ATR.tsv	/files/ENCFF398ULY/@@download/ENCFF398ULY.tsv		/files/ENCFF252YUA/@@download/ENCFF252YUA.tsv	/files/ENCFF909SGR/@@download/ENCFF909SGR.tsv
ENCODE3	shRNA-RNA-seq	rbp	HepG2	RPL23A	NA	uconn	ENCSR706SXN	4	ENCFF958DQA;ENCFF860CUV;ENCFF916TOV;ENCFF059YGS;	/files/ENCFF958DQA/@@download/ENCFF958DQA.bam;/files/ENCFF860CUV/@@download/ENCFF860CUV.bam;/files/ENCFF916TOV/@@download/ENCFF916TOV.bam;/files/ENCFF059YGS/@@download/ENCFF059YGS.bam;	4	ENCFF386NND;ENCFF883OEQ;ENCFF261BLR;ENCFF966QBV;	/files/ENCFF386NND/@@download/ENCFF386NND.bam;/files/ENCFF883OEQ/@@download/ENCFF883OEQ.bam;/files/ENCFF261BLR/@@download/ENCFF261BLR.bam;/files/ENCFF966QBV/@@download/ENCFF966QBV.bam;	RPL23A	/files/ENCFF699OJU/@@download/ENCFF699OJU.tsv	/files/ENCFF178VCW/@@download/ENCFF178VCW.tsv		/files/ENCFF252YUA/@@download/ENCFF252YUA.tsv	/files/ENCFF909SGR/@@download/ENCFF909SGR.tsv
ENCODE3	shRNA-RNA-seq	tf-rbp	HepG2	DDX3X	NA	uconn	ENCSR637JLM	4	ENCFF717ACQ;ENCFF797LFL;ENCFF572OTL;ENCFF196CGJ;	/files/ENCFF717ACQ/@@download/ENCFF717ACQ.bam;/files/ENCFF797LFL/@@download/ENCFF797LFL.bam;/files/ENCFF572OTL/@@download/ENCFF572OTL.bam;/files/ENCFF196CGJ/@@download/ENCFF196CGJ.bam;	4	ENCFF152TNY;ENCFF318WEH;ENCFF989TXQ;ENCFF558ZFO;	/files/ENCFF152TNY/@@download/ENCFF152TNY.bam;/files/ENCFF318WEH/@@download/ENCFF318WEH.bam;/files/ENCFF989TXQ/@@download/ENCFF989TXQ.bam;/files/ENCFF558ZFO/@@download/ENCFF558ZFO.bam;	DDX3X	/files/ENCFF431MTB/@@download/ENCFF431MTB.tsv	/files/ENCFF186DMR/@@download/ENCFF186DMR.tsv		/files/ENCFF427UKK/@@download/ENCFF427UKK.tsv	/files/ENCFF025LXR/@@download/ENCFF025LXR.tsv
ENCODE3	shRNA-RNA-seq	tf-rbp	HepG2	SRSF7	NA	uconn	ENCSR017PRS	4	ENCFF926XIX;ENCFF030NQW;ENCFF642TXU;ENCFF222WYC;	/files/ENCFF926XIX/@@download/ENCFF926XIX.bam;/files/ENCFF030NQW/@@download/ENCFF030NQW.bam;/files/ENCFF642TXU/@@download/ENCFF642TXU.bam;/files/ENCFF222WYC/@@download/ENCFF222WYC.bam;	4	ENCFF674CZO;ENCFF706FVN;ENCFF261RLR;ENCFF834TYC;	/files/ENCFF674CZO/@@download/ENCFF674CZO.bam;/files/ENCFF706FVN/@@download/ENCFF706FVN.bam;/files/ENCFF261RLR/@@download/ENCFF261RLR.bam;/files/ENCFF834TYC/@@download/ENCFF834TYC.bam;	SRSF7	/files/ENCFF983PFG/@@download/ENCFF983PFG.tsv	/files/ENCFF533BQP/@@download/ENCFF533BQP.tsv		/files/ENCFF334SUT/@@download/ENCFF334SUT.tsv	/files/ENCFF262BZV/@@download/ENCFF262BZV.tsv
ENCODE3	shRNA-RNA-seq	rbp	HepG2	MAGOH	NA	uconn	ENCSR746EKS	4	ENCFF181GAF;ENCFF273VOT;ENCFF950HSR;ENCFF045JYP;	/files/ENCFF181GAF/@@download/ENCFF181GAF.bam;/files/ENCFF273VOT/@@download/ENCFF273VOT.bam;/files/ENCFF950HSR/@@download/ENCFF950HSR.bam;/files/ENCFF045JYP/@@download/ENCFF045JYP.bam;	4	ENCFF152TNY;ENCFF318WEH;ENCFF989TXQ;ENCFF558ZFO;	/files/ENCFF152TNY/@@download/ENCFF152TNY.bam;/files/ENCFF318WEH/@@download/ENCFF318WEH.bam;/files/ENCFF989TXQ/@@download/ENCFF989TXQ.bam;/files/ENCFF558ZFO/@@download/ENCFF558ZFO.bam;	MAGOH	/files/ENCFF308ELQ/@@download/ENCFF308ELQ.tsv	/files/ENCFF229MZD/@@download/ENCFF229MZD.tsv		/files/ENCFF427UKK/@@download/ENCFF427UKK.tsv	/files/ENCFF025LXR/@@download/ENCFF025LXR.tsv
ENCODE3	shRNA-RNA-seq	rbp	K562	TRIP6	NA	uconn	ENCSR152IWT	4	ENCFF999GIS;ENCFF767IXP;ENCFF200LAP;ENCFF557BIM;	/files/ENCFF999GIS/@@download/ENCFF999GIS.bam;/files/ENCFF767IXP/@@download/ENCFF767IXP.bam;/files/ENCFF200LAP/@@download/ENCFF200LAP.bam;/files/ENCFF557BIM/@@download/ENCFF557BIM.bam;	4	ENCFF608LBG;ENCFF847LLP;ENCFF109UAW;ENCFF827AVO;	/files/ENCFF608LBG/@@download/ENCFF608LBG.bam;/files/ENCFF847LLP/@@download/ENCFF847LLP.bam;/files/ENCFF109UAW/@@download/ENCFF109UAW.bam;/files/ENCFF827AVO/@@download/ENCFF827AVO.bam;	TRIP6	/files/ENCFF602XVC/@@download/ENCFF602XVC.tsv	/files/ENCFF631AZW/@@download/ENCFF631AZW.tsv		/files/ENCFF951HPS/@@download/ENCFF951HPS.tsv	/files/ENCFF809LLU/@@download/ENCFF809LLU.tsv
ENCODE3	shRNA-RNA-seq	tf-rbp	K562	HNRNPU	NA	uconn	ENCSR047IUS	4	ENCFF991ZNG;ENCFF124MRG;ENCFF799PKF;ENCFF616IYG;	/files/ENCFF991ZNG/@@download/ENCFF991ZNG.bam;/files/ENCFF124MRG/@@download/ENCFF124MRG.bam;/files/ENCFF799PKF/@@download/ENCFF799PKF.bam;/files/ENCFF616IYG/@@download/ENCFF616IYG.bam;	4	ENCFF251TEW;ENCFF322ZMR;ENCFF094PAZ;ENCFF699LOO;	/files/ENCFF251TEW/@@download/ENCFF251TEW.bam;/files/ENCFF322ZMR/@@download/ENCFF322ZMR.bam;/files/ENCFF094PAZ/@@download/ENCFF094PAZ.bam;/files/ENCFF699LOO/@@download/ENCFF699LOO.bam;	HNRNPU	/files/ENCFF956BLU/@@download/ENCFF956BLU.tsv	/files/ENCFF207RVM/@@download/ENCFF207RVM.tsv		/files/ENCFF299HTM/@@download/ENCFF299HTM.tsv	/files/ENCFF973VHI/@@download/ENCFF973VHI.tsv
ENCODE3	shRNA-RNA-seq	rbp	K562	CSTF2	NA	uconn	ENCSR885YOI	4	ENCFF066EWX;ENCFF353WVW;ENCFF317FFU;ENCFF488UYY;	/files/ENCFF066EWX/@@download/ENCFF066EWX.bam;/files/ENCFF353WVW/@@download/ENCFF353WVW.bam;/files/ENCFF317FFU/@@download/ENCFF317FFU.bam;/files/ENCFF488UYY/@@download/ENCFF488UYY.bam;	4	ENCFF723ZLR;ENCFF970ZPS;ENCFF190UJU;ENCFF531IMH;	/files/ENCFF723ZLR/@@download/ENCFF723ZLR.bam;/files/ENCFF970ZPS/@@download/ENCFF970ZPS.bam;/files/ENCFF190UJU/@@download/ENCFF190UJU.bam;/files/ENCFF531IMH/@@download/ENCFF531IMH.bam;	CSTF2	/files/ENCFF468LDX/@@download/ENCFF468LDX.tsv	/files/ENCFF253PEJ/@@download/ENCFF253PEJ.tsv		/files/ENCFF243ICF/@@download/ENCFF243ICF.tsv	/files/ENCFF974XIU/@@download/ENCFF974XIU.tsv
ENCODE3	shRNA-RNA-seq	rbp	HepG2	NUP35	NA	uconn	ENCSR457WBK	4	ENCFF222TBT;ENCFF930HSH;ENCFF066VPP;ENCFF261DTU;	/files/ENCFF222TBT/@@download/ENCFF222TBT.bam;/files/ENCFF930HSH/@@download/ENCFF930HSH.bam;/files/ENCFF066VPP/@@download/ENCFF066VPP.bam;/files/ENCFF261DTU/@@download/ENCFF261DTU.bam;	4	ENCFF108MZM;ENCFF854EKA;ENCFF021BCS;ENCFF762FFH;	/files/ENCFF108MZM/@@download/ENCFF108MZM.bam;/files/ENCFF854EKA/@@download/ENCFF854EKA.bam;/files/ENCFF021BCS/@@download/ENCFF021BCS.bam;/files/ENCFF762FFH/@@download/ENCFF762FFH.bam;	NUP35	/files/ENCFF493FUL/@@download/ENCFF493FUL.tsv	/files/ENCFF303VHB/@@download/ENCFF303VHB.tsv		/files/ENCFF369LON/@@download/ENCFF369LON.tsv	/files/ENCFF633TMR/@@download/ENCFF633TMR.tsv
ENCODE3	shRNA-RNA-seq	tf-rbp	HepG2	RBM22	NA	uconn	ENCSR330KHN	4	ENCFF991DPE;ENCFF778TZK;ENCFF030OLZ;ENCFF369NEZ;	/files/ENCFF991DPE/@@download/ENCFF991DPE.bam;/files/ENCFF778TZK/@@download/ENCFF778TZK.bam;/files/ENCFF030OLZ/@@download/ENCFF030OLZ.bam;/files/ENCFF369NEZ/@@download/ENCFF369NEZ.bam;	4	ENCFF301KRL;ENCFF218JVW;ENCFF742NXL;ENCFF340UAV;	/files/ENCFF301KRL/@@download/ENCFF301KRL.bam;/files/ENCFF218JVW/@@download/ENCFF218JVW.bam;/files/ENCFF742NXL/@@download/ENCFF742NXL.bam;/files/ENCFF340UAV/@@download/ENCFF340UAV.bam;	RBM22	/files/ENCFF418ZTW/@@download/ENCFF418ZTW.tsv	/files/ENCFF965ZCJ/@@download/ENCFF965ZCJ.tsv		/files/ENCFF264PIV/@@download/ENCFF264PIV.tsv	/files/ENCFF653VIH/@@download/ENCFF653VIH.tsv
ENCODE3	shRNA-RNA-seq	rbp	K562	AGGF1	NA	uconn	ENCSR812TLY	4	ENCFF780PYM;ENCFF486LUD;ENCFF548MMW;ENCFF654OXL;	/files/ENCFF780PYM/@@download/ENCFF780PYM.bam;/files/ENCFF486LUD/@@download/ENCFF486LUD.bam;/files/ENCFF548MMW/@@download/ENCFF548MMW.bam;/files/ENCFF654OXL/@@download/ENCFF654OXL.bam;	4	ENCFF586FDO;ENCFF661XWL;ENCFF221UUT;ENCFF713YLH;	/files/ENCFF586FDO/@@download/ENCFF586FDO.bam;/files/ENCFF661XWL/@@download/ENCFF661XWL.bam;/files/ENCFF221UUT/@@download/ENCFF221UUT.bam;/files/ENCFF713YLH/@@download/ENCFF713YLH.bam;	AGGF1	/files/ENCFF310IUP/@@download/ENCFF310IUP.tsv	/files/ENCFF625RUL/@@download/ENCFF625RUL.tsv		/files/ENCFF623URV/@@download/ENCFF623URV.tsv	/files/ENCFF400RTX/@@download/ENCFF400RTX.tsv
ENCODE3	shRNA-RNA-seq	rbp	HepG2	SMN1	NA	uconn	ENCSR090UMI	4	ENCFF489WVZ;ENCFF576QGY;ENCFF959MHO;ENCFF356PLN;	/files/ENCFF489WVZ/@@download/ENCFF489WVZ.bam;/files/ENCFF576QGY/@@download/ENCFF576QGY.bam;/files/ENCFF959MHO/@@download/ENCFF959MHO.bam;/files/ENCFF356PLN/@@download/ENCFF356PLN.bam;	4	ENCFF784SML;ENCFF487UNM;ENCFF354RZQ;ENCFF026IAZ;	/files/ENCFF784SML/@@download/ENCFF784SML.bam;/files/ENCFF487UNM/@@download/ENCFF487UNM.bam;/files/ENCFF354RZQ/@@download/ENCFF354RZQ.bam;/files/ENCFF026IAZ/@@download/ENCFF026IAZ.bam;	SMN1	/files/ENCFF083WKP/@@download/ENCFF083WKP.tsv	/files/ENCFF914XJD/@@download/ENCFF914XJD.tsv		/files/ENCFF024EGT/@@download/ENCFF024EGT.tsv	/files/ENCFF939PSG/@@download/ENCFF939PSG.tsv
ENCODE3	shRNA-RNA-seq	tf-rbp	K562	SRSF4	NA	uconn	ENCSR697GLD	4	ENCFF108LHA;ENCFF359XXO;ENCFF328EEN;ENCFF415NPP;	/files/ENCFF108LHA/@@download/ENCFF108LHA.bam;/files/ENCFF359XXO/@@download/ENCFF359XXO.bam;/files/ENCFF328EEN/@@download/ENCFF328EEN.bam;/files/ENCFF415NPP/@@download/ENCFF415NPP.bam;	4	ENCFF761ZTW;ENCFF302IOS;ENCFF662KLY;ENCFF356UJZ;	/files/ENCFF761ZTW/@@download/ENCFF761ZTW.bam;/files/ENCFF302IOS/@@download/ENCFF302IOS.bam;/files/ENCFF662KLY/@@download/ENCFF662KLY.bam;/files/ENCFF356UJZ/@@download/ENCFF356UJZ.bam;	SRSF4	/files/ENCFF649FJH/@@download/ENCFF649FJH.tsv	/files/ENCFF976FLA/@@download/ENCFF976FLA.tsv		/files/ENCFF098AIT/@@download/ENCFF098AIT.tsv	/files/ENCFF504GSG/@@download/ENCFF504GSG.tsv
ENCODE3	shRNA-RNA-seq	tf-rbp	K562	U2AF2	NA	uconn	ENCSR904CJQ	4	ENCFF355UFN;ENCFF264UXN;ENCFF942VXX;ENCFF676CZA;	/files/ENCFF355UFN/@@download/ENCFF355UFN.bam;/files/ENCFF264UXN/@@download/ENCFF264UXN.bam;/files/ENCFF942VXX/@@download/ENCFF942VXX.bam;/files/ENCFF676CZA/@@download/ENCFF676CZA.bam;	4	ENCFF232CRW;ENCFF615FRB;ENCFF812XUV;ENCFF201SIR;	/files/ENCFF232CRW/@@download/ENCFF232CRW.bam;/files/ENCFF615FRB/@@download/ENCFF615FRB.bam;/files/ENCFF812XUV/@@download/ENCFF812XUV.bam;/files/ENCFF201SIR/@@download/ENCFF201SIR.bam;	U2AF2	/files/ENCFF927EJA/@@download/ENCFF927EJA.tsv	/files/ENCFF257JMN/@@download/ENCFF257JMN.tsv		/files/ENCFF115OOZ/@@download/ENCFF115OOZ.tsv	/files/ENCFF040ZLI/@@download/ENCFF040ZLI.tsv
ENCODE3	shRNA-RNA-seq	tf-rbp	HepG2	SSB	NA	uconn	ENCSR278CHI	4	ENCFF890MYC;ENCFF962AAW;ENCFF647DVY;ENCFF105XIV;	/files/ENCFF890MYC/@@download/ENCFF890MYC.bam;/files/ENCFF962AAW/@@download/ENCFF962AAW.bam;/files/ENCFF647DVY/@@download/ENCFF647DVY.bam;/files/ENCFF105XIV/@@download/ENCFF105XIV.bam;	4	ENCFF301KRL;ENCFF218JVW;ENCFF742NXL;ENCFF340UAV;	/files/ENCFF301KRL/@@download/ENCFF301KRL.bam;/files/ENCFF218JVW/@@download/ENCFF218JVW.bam;/files/ENCFF742NXL/@@download/ENCFF742NXL.bam;/files/ENCFF340UAV/@@download/ENCFF340UAV.bam;	SSB	/files/ENCFF265WBI/@@download/ENCFF265WBI.tsv	/files/ENCFF136CHI/@@download/ENCFF136CHI.tsv		/files/ENCFF264PIV/@@download/ENCFF264PIV.tsv	/files/ENCFF653VIH/@@download/ENCFF653VIH.tsv
ENCODE3	shRNA-RNA-seq	rbp	HepG2	FTO	NA	uconn	ENCSR389HFU	4	ENCFF680QTI;ENCFF339OMG;ENCFF408FIB;ENCFF098ONQ;	/files/ENCFF680QTI/@@download/ENCFF680QTI.bam;/files/ENCFF339OMG/@@download/ENCFF339OMG.bam;/files/ENCFF408FIB/@@download/ENCFF408FIB.bam;/files/ENCFF098ONQ/@@download/ENCFF098ONQ.bam;	4	ENCFF443RTR;ENCFF711PHF;ENCFF738YFT;ENCFF293RIK;	/files/ENCFF443RTR/@@download/ENCFF443RTR.bam;/files/ENCFF711PHF/@@download/ENCFF711PHF.bam;/files/ENCFF738YFT/@@download/ENCFF738YFT.bam;/files/ENCFF293RIK/@@download/ENCFF293RIK.bam;	FTO	/files/ENCFF527BXM/@@download/ENCFF527BXM.tsv	/files/ENCFF897XDG/@@download/ENCFF897XDG.tsv		/files/ENCFF324NDP/@@download/ENCFF324NDP.tsv	/files/ENCFF562MRH/@@download/ENCFF562MRH.tsv
ENCODE3	shRNA-RNA-seq	tf-rbp	HepG2	SRSF3	NA	uconn	ENCSR376FGR	4	ENCFF605PLH;ENCFF125ECT;ENCFF754ESC;ENCFF365PLL;	/files/ENCFF605PLH/@@download/ENCFF605PLH.bam;/files/ENCFF125ECT/@@download/ENCFF125ECT.bam;/files/ENCFF754ESC/@@download/ENCFF754ESC.bam;/files/ENCFF365PLL/@@download/ENCFF365PLL.bam;	4	ENCFF443RTR;ENCFF711PHF;ENCFF738YFT;ENCFF293RIK;	/files/ENCFF443RTR/@@download/ENCFF443RTR.bam;/files/ENCFF711PHF/@@download/ENCFF711PHF.bam;/files/ENCFF738YFT/@@download/ENCFF738YFT.bam;/files/ENCFF293RIK/@@download/ENCFF293RIK.bam;	SRSF3	/files/ENCFF610GKC/@@download/ENCFF610GKC.tsv	/files/ENCFF772PIO/@@download/ENCFF772PIO.tsv		/files/ENCFF324NDP/@@download/ENCFF324NDP.tsv	/files/ENCFF562MRH/@@download/ENCFF562MRH.tsv
ENCODE3	shRNA-RNA-seq	rbp	K562	CPSF6	NA	uconn	ENCSR384BDV	4	ENCFF684BZS;ENCFF948FTO;ENCFF112VHC;ENCFF885HMK;	/files/ENCFF684BZS/@@download/ENCFF684BZS.bam;/files/ENCFF948FTO/@@download/ENCFF948FTO.bam;/files/ENCFF112VHC/@@download/ENCFF112VHC.bam;/files/ENCFF885HMK/@@download/ENCFF885HMK.bam;	4	ENCFF229SFH;ENCFF286WFP;ENCFF907AVE;ENCFF006QUW;	/files/ENCFF229SFH/@@download/ENCFF229SFH.bam;/files/ENCFF286WFP/@@download/ENCFF286WFP.bam;/files/ENCFF907AVE/@@download/ENCFF907AVE.bam;/files/ENCFF006QUW/@@download/ENCFF006QUW.bam;	CPSF6	/files/ENCFF578KLC/@@download/ENCFF578KLC.tsv	/files/ENCFF260RMV/@@download/ENCFF260RMV.tsv		/files/ENCFF726AVK/@@download/ENCFF726AVK.tsv	/files/ENCFF945TIU/@@download/ENCFF945TIU.tsv
ENCODE3	shRNA-RNA-seq	rbp	K562	BOP1	NA	uconn	ENCSR775TMW	4	ENCFF800QNN;ENCFF851LDS;ENCFF938TLJ;ENCFF848KHW;	/files/ENCFF800QNN/@@download/ENCFF800QNN.bam;/files/ENCFF851LDS/@@download/ENCFF851LDS.bam;/files/ENCFF938TLJ/@@download/ENCFF938TLJ.bam;/files/ENCFF848KHW/@@download/ENCFF848KHW.bam;	4	ENCFF229SFH;ENCFF286WFP;ENCFF907AVE;ENCFF006QUW;	/files/ENCFF229SFH/@@download/ENCFF229SFH.bam;/files/ENCFF286WFP/@@download/ENCFF286WFP.bam;/files/ENCFF907AVE/@@download/ENCFF907AVE.bam;/files/ENCFF006QUW/@@download/ENCFF006QUW.bam;	BOP1	/files/ENCFF196RBP/@@download/ENCFF196RBP.tsv	/files/ENCFF785XEW/@@download/ENCFF785XEW.tsv		/files/ENCFF726AVK/@@download/ENCFF726AVK.tsv	/files/ENCFF945TIU/@@download/ENCFF945TIU.tsv
ENCODE3	shRNA-RNA-seq	rbp	K562	EFTUD2	NA	uconn	ENCSR117WLY	4	ENCFF509DHK;ENCFF726KZQ;ENCFF758WPH;ENCFF993VQJ;	/files/ENCFF509DHK/@@download/ENCFF509DHK.bam;/files/ENCFF726KZQ/@@download/ENCFF726KZQ.bam;/files/ENCFF758WPH/@@download/ENCFF758WPH.bam;/files/ENCFF993VQJ/@@download/ENCFF993VQJ.bam;	4	ENCFF749JML;ENCFF841MME;ENCFF360OFU;ENCFF269IZJ;	/files/ENCFF749JML/@@download/ENCFF749JML.bam;/files/ENCFF841MME/@@download/ENCFF841MME.bam;/files/ENCFF360OFU/@@download/ENCFF360OFU.bam;/files/ENCFF269IZJ/@@download/ENCFF269IZJ.bam;	EFTUD2	/files/ENCFF160GQR/@@download/ENCFF160GQR.tsv	/files/ENCFF174UVS/@@download/ENCFF174UVS.tsv		/files/ENCFF912ATD/@@download/ENCFF912ATD.tsv	/files/ENCFF982PUC/@@download/ENCFF982PUC.tsv
ENCODE3	shRNA-RNA-seq	tf-rbp	K562	FIP1L1	NA	uconn	ENCSR511BNY	4	ENCFF625SAZ;ENCFF478FQD;ENCFF061HCZ;ENCFF223XQE;	/files/ENCFF625SAZ/@@download/ENCFF625SAZ.bam;/files/ENCFF478FQD/@@download/ENCFF478FQD.bam;/files/ENCFF061HCZ/@@download/ENCFF061HCZ.bam;/files/ENCFF223XQE/@@download/ENCFF223XQE.bam;	4	ENCFF608LBG;ENCFF847LLP;ENCFF109UAW;ENCFF827AVO;	/files/ENCFF608LBG/@@download/ENCFF608LBG.bam;/files/ENCFF847LLP/@@download/ENCFF847LLP.bam;/files/ENCFF109UAW/@@download/ENCFF109UAW.bam;/files/ENCFF827AVO/@@download/ENCFF827AVO.bam;	FIP1L1	/files/ENCFF578PXL/@@download/ENCFF578PXL.tsv	/files/ENCFF665XYN/@@download/ENCFF665XYN.tsv		/files/ENCFF951HPS/@@download/ENCFF951HPS.tsv	/files/ENCFF809LLU/@@download/ENCFF809LLU.tsv
ENCODE3	shRNA-RNA-seq	rbp	K562	EIF3D	NA	uconn	ENCSR660ETT	4	ENCFF146KBG;ENCFF794ZGB;ENCFF835QMS;ENCFF137CTC;	/files/ENCFF146KBG/@@download/ENCFF146KBG.bam;/files/ENCFF794ZGB/@@download/ENCFF794ZGB.bam;/files/ENCFF835QMS/@@download/ENCFF835QMS.bam;/files/ENCFF137CTC/@@download/ENCFF137CTC.bam;	4	ENCFF749JML;ENCFF841MME;ENCFF360OFU;ENCFF269IZJ;	/files/ENCFF749JML/@@download/ENCFF749JML.bam;/files/ENCFF841MME/@@download/ENCFF841MME.bam;/files/ENCFF360OFU/@@download/ENCFF360OFU.bam;/files/ENCFF269IZJ/@@download/ENCFF269IZJ.bam;	EIF3D	/files/ENCFF041UZG/@@download/ENCFF041UZG.tsv	/files/ENCFF443WXY/@@download/ENCFF443WXY.tsv		/files/ENCFF912ATD/@@download/ENCFF912ATD.tsv	/files/ENCFF982PUC/@@download/ENCFF982PUC.tsv
ENCODE3	shRNA-RNA-seq	rbp	K562	FAM120A	NA	uconn	ENCSR492BKM	4	ENCFF046HAQ;ENCFF287NTT;ENCFF644NDS;ENCFF132LJM;	/files/ENCFF046HAQ/@@download/ENCFF046HAQ.bam;/files/ENCFF287NTT/@@download/ENCFF287NTT.bam;/files/ENCFF644NDS/@@download/ENCFF644NDS.bam;/files/ENCFF132LJM/@@download/ENCFF132LJM.bam;	4	ENCFF749JML;ENCFF841MME;ENCFF360OFU;ENCFF269IZJ;	/files/ENCFF749JML/@@download/ENCFF749JML.bam;/files/ENCFF841MME/@@download/ENCFF841MME.bam;/files/ENCFF360OFU/@@download/ENCFF360OFU.bam;/files/ENCFF269IZJ/@@download/ENCFF269IZJ.bam;	FAM120A	/files/ENCFF077YVT/@@download/ENCFF077YVT.tsv	/files/ENCFF286WRD/@@download/ENCFF286WRD.tsv		/files/ENCFF912ATD/@@download/ENCFF912ATD.tsv	/files/ENCFF982PUC/@@download/ENCFF982PUC.tsv
ENCODE3	shRNA-RNA-seq	rbp	HepG2	RRP9	NA	uconn	ENCSR471GIS	4	ENCFF116JEG;ENCFF601YTJ;ENCFF005NNX;ENCFF778BWF;	/files/ENCFF116JEG/@@download/ENCFF116JEG.bam;/files/ENCFF601YTJ/@@download/ENCFF601YTJ.bam;/files/ENCFF005NNX/@@download/ENCFF005NNX.bam;/files/ENCFF778BWF/@@download/ENCFF778BWF.bam;	4	ENCFF242WXN;ENCFF572NPL;ENCFF689YCR;ENCFF236SFU;	/files/ENCFF242WXN/@@download/ENCFF242WXN.bam;/files/ENCFF572NPL/@@download/ENCFF572NPL.bam;/files/ENCFF689YCR/@@download/ENCFF689YCR.bam;/files/ENCFF236SFU/@@download/ENCFF236SFU.bam;	RRP9	/files/ENCFF018ZLT/@@download/ENCFF018ZLT.tsv	/files/ENCFF184DMC/@@download/ENCFF184DMC.tsv		/files/ENCFF231SUG/@@download/ENCFF231SUG.tsv	/files/ENCFF533PXL/@@download/ENCFF533PXL.tsv
ENCODE3	shRNA-RNA-seq	rbp	HepG2	PUF60	NA	uconn	ENCSR648BSC	4	ENCFF937YLH;ENCFF064JDU;ENCFF515WKE;ENCFF203GJW;	/files/ENCFF937YLH/@@download/ENCFF937YLH.bam;/files/ENCFF064JDU/@@download/ENCFF064JDU.bam;/files/ENCFF515WKE/@@download/ENCFF515WKE.bam;/files/ENCFF203GJW/@@download/ENCFF203GJW.bam;	4	ENCFF566IXO;ENCFF394YXV;ENCFF199SQY;ENCFF850YAC;	/files/ENCFF566IXO/@@download/ENCFF566IXO.bam;/files/ENCFF394YXV/@@download/ENCFF394YXV.bam;/files/ENCFF199SQY/@@download/ENCFF199SQY.bam;/files/ENCFF850YAC/@@download/ENCFF850YAC.bam;	PUF60	/files/ENCFF457WEF/@@download/ENCFF457WEF.tsv	/files/ENCFF935XSU/@@download/ENCFF935XSU.tsv		/files/ENCFF726AVT/@@download/ENCFF726AVT.tsv	/files/ENCFF657KMW/@@download/ENCFF657KMW.tsv
ENCODE3	shRNA-RNA-seq	tf-rbp	HepG2	HNRNPD	NA	uconn	ENCSR660MZN	4	ENCFF085OET;ENCFF830SPJ;ENCFF456ZAU;ENCFF183GBH;	/files/ENCFF085OET/@@download/ENCFF085OET.bam;/files/ENCFF830SPJ/@@download/ENCFF830SPJ.bam;/files/ENCFF456ZAU/@@download/ENCFF456ZAU.bam;/files/ENCFF183GBH/@@download/ENCFF183GBH.bam;	4	ENCFF869IKC;ENCFF996UTY;ENCFF645UHW;ENCFF295SFA;	/files/ENCFF869IKC/@@download/ENCFF869IKC.bam;/files/ENCFF996UTY/@@download/ENCFF996UTY.bam;/files/ENCFF645UHW/@@download/ENCFF645UHW.bam;/files/ENCFF295SFA/@@download/ENCFF295SFA.bam;	HNRNPD	/files/ENCFF946NJM/@@download/ENCFF946NJM.tsv	/files/ENCFF466VTO/@@download/ENCFF466VTO.tsv		/files/ENCFF340RWX/@@download/ENCFF340RWX.tsv	/files/ENCFF286KOT/@@download/ENCFF286KOT.tsv
ENCODE3	shRNA-RNA-seq	rbp	K562	TIA1	NA	uconn	ENCSR694LKY	4	ENCFF832EAU;ENCFF662RRN;ENCFF622BGG;ENCFF675IKK;	/files/ENCFF832EAU/@@download/ENCFF832EAU.bam;/files/ENCFF662RRN/@@download/ENCFF662RRN.bam;/files/ENCFF622BGG/@@download/ENCFF622BGG.bam;/files/ENCFF675IKK/@@download/ENCFF675IKK.bam;	4	ENCFF423RMB;ENCFF991LXI;ENCFF250NQT;ENCFF072REC;	/files/ENCFF423RMB/@@download/ENCFF423RMB.bam;/files/ENCFF991LXI/@@download/ENCFF991LXI.bam;/files/ENCFF250NQT/@@download/ENCFF250NQT.bam;/files/ENCFF072REC/@@download/ENCFF072REC.bam;	TIA1	/files/ENCFF400BRC/@@download/ENCFF400BRC.tsv	/files/ENCFF900ZEJ/@@download/ENCFF900ZEJ.tsv		/files/ENCFF717QPG/@@download/ENCFF717QPG.tsv	/files/ENCFF170EPB/@@download/ENCFF170EPB.tsv
ENCODE3	shRNA-RNA-seq	rbp	HepG2	ADAR	NA	uconn	ENCSR104OLN	4	ENCFF437CZI;ENCFF827TVS;ENCFF951ZVM;ENCFF440ZCF;	/files/ENCFF437CZI/@@download/ENCFF437CZI.bam;/files/ENCFF827TVS/@@download/ENCFF827TVS.bam;/files/ENCFF951ZVM/@@download/ENCFF951ZVM.bam;/files/ENCFF440ZCF/@@download/ENCFF440ZCF.bam;	4	ENCFF784SML;ENCFF487UNM;ENCFF354RZQ;ENCFF026IAZ;	/files/ENCFF784SML/@@download/ENCFF784SML.bam;/files/ENCFF487UNM/@@download/ENCFF487UNM.bam;/files/ENCFF354RZQ/@@download/ENCFF354RZQ.bam;/files/ENCFF026IAZ/@@download/ENCFF026IAZ.bam;	ADAR	/files/ENCFF790RYO/@@download/ENCFF790RYO.tsv	/files/ENCFF838RLW/@@download/ENCFF838RLW.tsv		/files/ENCFF024EGT/@@download/ENCFF024EGT.tsv	/files/ENCFF939PSG/@@download/ENCFF939PSG.tsv
ENCODE3	shRNA-RNA-seq	rbp	HepG2	DDX27	NA	uconn	ENCSR210RWL	4	ENCFF377BJC;ENCFF414WJD;ENCFF456SZS;ENCFF210PWB;	/files/ENCFF377BJC/@@download/ENCFF377BJC.bam;/files/ENCFF414WJD/@@download/ENCFF414WJD.bam;/files/ENCFF456SZS/@@download/ENCFF456SZS.bam;/files/ENCFF210PWB/@@download/ENCFF210PWB.bam;	4	ENCFF242WXN;ENCFF572NPL;ENCFF689YCR;ENCFF236SFU;	/files/ENCFF242WXN/@@download/ENCFF242WXN.bam;/files/ENCFF572NPL/@@download/ENCFF572NPL.bam;/files/ENCFF689YCR/@@download/ENCFF689YCR.bam;/files/ENCFF236SFU/@@download/ENCFF236SFU.bam;	DDX27	/files/ENCFF311UBJ/@@download/ENCFF311UBJ.tsv	/files/ENCFF714ORU/@@download/ENCFF714ORU.tsv		/files/ENCFF231SUG/@@download/ENCFF231SUG.tsv	/files/ENCFF533PXL/@@download/ENCFF533PXL.tsv
ENCODE3	shRNA-RNA-seq	rbp	K562	CPSF6	NA	uconn	ENCSR895BTE	4	ENCFF472OAN;ENCFF544NKD;ENCFF045UMQ;ENCFF896WAI;	/files/ENCFF472OAN/@@download/ENCFF472OAN.bam;/files/ENCFF544NKD/@@download/ENCFF544NKD.bam;/files/ENCFF045UMQ/@@download/ENCFF045UMQ.bam;/files/ENCFF896WAI/@@download/ENCFF896WAI.bam;	4	ENCFF535BFZ;ENCFF125LSC;ENCFF451VCI;ENCFF957JFM;	/files/ENCFF535BFZ/@@download/ENCFF535BFZ.bam;/files/ENCFF125LSC/@@download/ENCFF125LSC.bam;/files/ENCFF451VCI/@@download/ENCFF451VCI.bam;/files/ENCFF957JFM/@@download/ENCFF957JFM.bam;	CPSF6	/files/ENCFF193PAQ/@@download/ENCFF193PAQ.tsv	/files/ENCFF785QTH/@@download/ENCFF785QTH.tsv		/files/ENCFF818KUW/@@download/ENCFF818KUW.tsv	/files/ENCFF895SDN/@@download/ENCFF895SDN.tsv
ENCODE3	shRNA-RNA-seq	tf-rbp	HepG2	DDX59	NA	uconn	ENCSR598GKQ	4	ENCFF890FAZ;ENCFF032QRJ;ENCFF228NAK;ENCFF802SDT;	/files/ENCFF890FAZ/@@download/ENCFF890FAZ.bam;/files/ENCFF032QRJ/@@download/ENCFF032QRJ.bam;/files/ENCFF228NAK/@@download/ENCFF228NAK.bam;/files/ENCFF802SDT/@@download/ENCFF802SDT.bam;	4	ENCFF443RTR;ENCFF711PHF;ENCFF738YFT;ENCFF293RIK;	/files/ENCFF443RTR/@@download/ENCFF443RTR.bam;/files/ENCFF711PHF/@@download/ENCFF711PHF.bam;/files/ENCFF738YFT/@@download/ENCFF738YFT.bam;/files/ENCFF293RIK/@@download/ENCFF293RIK.bam;	DDX59	/files/ENCFF740OXE/@@download/ENCFF740OXE.tsv	/files/ENCFF430NSX/@@download/ENCFF430NSX.tsv		/files/ENCFF324NDP/@@download/ENCFF324NDP.tsv	/files/ENCFF562MRH/@@download/ENCFF562MRH.tsv
ENCODE3	shRNA-RNA-seq	tf-rbp	K562	XRCC6	NA	uconn	ENCSR232CPD	4	ENCFF614ABO;ENCFF379CXM;ENCFF175FUM;ENCFF180LMY;	/files/ENCFF614ABO/@@download/ENCFF614ABO.bam;/files/ENCFF379CXM/@@download/ENCFF379CXM.bam;/files/ENCFF175FUM/@@download/ENCFF175FUM.bam;/files/ENCFF180LMY/@@download/ENCFF180LMY.bam;	4	ENCFF761ZTW;ENCFF302IOS;ENCFF662KLY;ENCFF356UJZ;	/files/ENCFF761ZTW/@@download/ENCFF761ZTW.bam;/files/ENCFF302IOS/@@download/ENCFF302IOS.bam;/files/ENCFF662KLY/@@download/ENCFF662KLY.bam;/files/ENCFF356UJZ/@@download/ENCFF356UJZ.bam;	XRCC6	/files/ENCFF724UAH/@@download/ENCFF724UAH.tsv	/files/ENCFF856EDS/@@download/ENCFF856EDS.tsv		/files/ENCFF098AIT/@@download/ENCFF098AIT.tsv	/files/ENCFF504GSG/@@download/ENCFF504GSG.tsv
ENCODE3	shRNA-RNA-seq	rbp	K562	QKI	NA	uconn	ENCSR256PLH	4	ENCFF757WVM;ENCFF021LKL;ENCFF124CQK;ENCFF226JJS;	/files/ENCFF757WVM/@@download/ENCFF757WVM.bam;/files/ENCFF021LKL/@@download/ENCFF021LKL.bam;/files/ENCFF124CQK/@@download/ENCFF124CQK.bam;/files/ENCFF226JJS/@@download/ENCFF226JJS.bam;	4	ENCFF232CRW;ENCFF615FRB;ENCFF812XUV;ENCFF201SIR;	/files/ENCFF232CRW/@@download/ENCFF232CRW.bam;/files/ENCFF615FRB/@@download/ENCFF615FRB.bam;/files/ENCFF812XUV/@@download/ENCFF812XUV.bam;/files/ENCFF201SIR/@@download/ENCFF201SIR.bam;	QKI	/files/ENCFF480DCK/@@download/ENCFF480DCK.tsv	/files/ENCFF329EXH/@@download/ENCFF329EXH.tsv		/files/ENCFF115OOZ/@@download/ENCFF115OOZ.tsv	/files/ENCFF040ZLI/@@download/ENCFF040ZLI.tsv
ENCODE3	shRNA-RNA-seq	tf-rbp	K562	RBM15	NA	uconn	ENCSR627NVU	4	ENCFF686OFP;ENCFF691RNH;ENCFF395SLI;ENCFF861XCE;	/files/ENCFF686OFP/@@download/ENCFF686OFP.bam;/files/ENCFF691RNH/@@download/ENCFF691RNH.bam;/files/ENCFF395SLI/@@download/ENCFF395SLI.bam;/files/ENCFF861XCE/@@download/ENCFF861XCE.bam;	4	ENCFF232CRW;ENCFF615FRB;ENCFF812XUV;ENCFF201SIR;	/files/ENCFF232CRW/@@download/ENCFF232CRW.bam;/files/ENCFF615FRB/@@download/ENCFF615FRB.bam;/files/ENCFF812XUV/@@download/ENCFF812XUV.bam;/files/ENCFF201SIR/@@download/ENCFF201SIR.bam;	RBM15	/files/ENCFF243JDZ/@@download/ENCFF243JDZ.tsv	/files/ENCFF455VTI/@@download/ENCFF455VTI.tsv		/files/ENCFF115OOZ/@@download/ENCFF115OOZ.tsv	/files/ENCFF040ZLI/@@download/ENCFF040ZLI.tsv
ENCODE3	shRNA-RNA-seq	rbp	K562	AKAP1	NA	uconn	ENCSR338CON	4	ENCFF446YQT;ENCFF893OHK;ENCFF527DFW;ENCFF825OSD;	/files/ENCFF446YQT/@@download/ENCFF446YQT.bam;/files/ENCFF893OHK/@@download/ENCFF893OHK.bam;/files/ENCFF527DFW/@@download/ENCFF527DFW.bam;/files/ENCFF825OSD/@@download/ENCFF825OSD.bam;	4	ENCFF535BFZ;ENCFF125LSC;ENCFF451VCI;ENCFF957JFM;	/files/ENCFF535BFZ/@@download/ENCFF535BFZ.bam;/files/ENCFF125LSC/@@download/ENCFF125LSC.bam;/files/ENCFF451VCI/@@download/ENCFF451VCI.bam;/files/ENCFF957JFM/@@download/ENCFF957JFM.bam;	AKAP1	/files/ENCFF406CHS/@@download/ENCFF406CHS.tsv	/files/ENCFF436MDF/@@download/ENCFF436MDF.tsv		/files/ENCFF818KUW/@@download/ENCFF818KUW.tsv	/files/ENCFF895SDN/@@download/ENCFF895SDN.tsv
ENCODE3	shRNA-RNA-seq	rbp	K562	AKAP8	NA	uconn	ENCSR000YYN	4	ENCFF687EZL;ENCFF237BBL;ENCFF905BVB;ENCFF203OFV;	/files/ENCFF687EZL/@@download/ENCFF687EZL.bam;/files/ENCFF237BBL/@@download/ENCFF237BBL.bam;/files/ENCFF905BVB/@@download/ENCFF905BVB.bam;/files/ENCFF203OFV/@@download/ENCFF203OFV.bam;	4	ENCFF586FDO;ENCFF661XWL;ENCFF221UUT;ENCFF713YLH;	/files/ENCFF586FDO/@@download/ENCFF586FDO.bam;/files/ENCFF661XWL/@@download/ENCFF661XWL.bam;/files/ENCFF221UUT/@@download/ENCFF221UUT.bam;/files/ENCFF713YLH/@@download/ENCFF713YLH.bam;	AKAP8	/files/ENCFF267CJX/@@download/ENCFF267CJX.tsv	/files/ENCFF338MWP/@@download/ENCFF338MWP.tsv		/files/ENCFF623URV/@@download/ENCFF623URV.tsv	/files/ENCFF400RTX/@@download/ENCFF400RTX.tsv
ENCODE3	shRNA-RNA-seq	rbp	HepG2	SRP68	NA	uconn	ENCSR167JPY	4	ENCFF016LFJ;ENCFF306DTE;ENCFF137KFS;ENCFF187GDS;	/files/ENCFF016LFJ/@@download/ENCFF016LFJ.bam;/files/ENCFF306DTE/@@download/ENCFF306DTE.bam;/files/ENCFF137KFS/@@download/ENCFF137KFS.bam;/files/ENCFF187GDS/@@download/ENCFF187GDS.bam;	4	ENCFF242WXN;ENCFF572NPL;ENCFF689YCR;ENCFF236SFU;	/files/ENCFF242WXN/@@download/ENCFF242WXN.bam;/files/ENCFF572NPL/@@download/ENCFF572NPL.bam;/files/ENCFF689YCR/@@download/ENCFF689YCR.bam;/files/ENCFF236SFU/@@download/ENCFF236SFU.bam;	SRP68	/files/ENCFF959YQS/@@download/ENCFF959YQS.tsv	/files/ENCFF738FQC/@@download/ENCFF738FQC.tsv		/files/ENCFF231SUG/@@download/ENCFF231SUG.tsv	/files/ENCFF533PXL/@@download/ENCFF533PXL.tsv
ENCODE3	shRNA-RNA-seq	tf-rbp	HepG2	TARDBP	NA	uconn	ENCSR527QNC	4	ENCFF754LCZ;ENCFF536MVG;ENCFF759ZRY;ENCFF835ZPC;	/files/ENCFF754LCZ/@@download/ENCFF754LCZ.bam;/files/ENCFF536MVG/@@download/ENCFF536MVG.bam;/files/ENCFF759ZRY/@@download/ENCFF759ZRY.bam;/files/ENCFF835ZPC/@@download/ENCFF835ZPC.bam;	4	ENCFF443RTR;ENCFF711PHF;ENCFF738YFT;ENCFF293RIK;	/files/ENCFF443RTR/@@download/ENCFF443RTR.bam;/files/ENCFF711PHF/@@download/ENCFF711PHF.bam;/files/ENCFF738YFT/@@download/ENCFF738YFT.bam;/files/ENCFF293RIK/@@download/ENCFF293RIK.bam;	TARDBP	/files/ENCFF469BRI/@@download/ENCFF469BRI.tsv	/files/ENCFF930AKS/@@download/ENCFF930AKS.tsv		/files/ENCFF324NDP/@@download/ENCFF324NDP.tsv	/files/ENCFF562MRH/@@download/ENCFF562MRH.tsv
ENCODE3	shRNA-RNA-seq	tf-rbp	HepG2	HNRNPK	NA	uconn	ENCSR853ZJS	4	ENCFF196EYD;ENCFF275BYS;ENCFF899ZBQ;ENCFF433BRP;	/files/ENCFF196EYD/@@download/ENCFF196EYD.bam;/files/ENCFF275BYS/@@download/ENCFF275BYS.bam;/files/ENCFF899ZBQ/@@download/ENCFF899ZBQ.bam;/files/ENCFF433BRP/@@download/ENCFF433BRP.bam;	4	ENCFF152TNY;ENCFF318WEH;ENCFF989TXQ;ENCFF558ZFO;	/files/ENCFF152TNY/@@download/ENCFF152TNY.bam;/files/ENCFF318WEH/@@download/ENCFF318WEH.bam;/files/ENCFF989TXQ/@@download/ENCFF989TXQ.bam;/files/ENCFF558ZFO/@@download/ENCFF558ZFO.bam;	HNRNPK	/files/ENCFF238QRM/@@download/ENCFF238QRM.tsv	/files/ENCFF536ZWN/@@download/ENCFF536ZWN.tsv		/files/ENCFF427UKK/@@download/ENCFF427UKK.tsv	/files/ENCFF025LXR/@@download/ENCFF025LXR.tsv
ENCODE3	shRNA-RNA-seq	rbp	K562	DDX1	NA	uconn	ENCSR208GPE	4	ENCFF017QVW;ENCFF539QKE;ENCFF783EBM;ENCFF119LVD;	/files/ENCFF017QVW/@@download/ENCFF017QVW.bam;/files/ENCFF539QKE/@@download/ENCFF539QKE.bam;/files/ENCFF783EBM/@@download/ENCFF783EBM.bam;/files/ENCFF119LVD/@@download/ENCFF119LVD.bam;	4	ENCFF678FMA;ENCFF965KEL;ENCFF911ABT;ENCFF234UJB;	/files/ENCFF678FMA/@@download/ENCFF678FMA.bam;/files/ENCFF965KEL/@@download/ENCFF965KEL.bam;/files/ENCFF911ABT/@@download/ENCFF911ABT.bam;/files/ENCFF234UJB/@@download/ENCFF234UJB.bam;	DDX1	/files/ENCFF678HHM/@@download/ENCFF678HHM.tsv	/files/ENCFF551GXQ/@@download/ENCFF551GXQ.tsv		/files/ENCFF140KPE/@@download/ENCFF140KPE.tsv	/files/ENCFF015IHM/@@download/ENCFF015IHM.tsv
ENCODE3	shRNA-RNA-seq	tf-rbp	HepG2	AGO1	NA	uconn	ENCSR533HXS	4	ENCFF110VSI;ENCFF125IUL;ENCFF888QAR;ENCFF018TKU;	/files/ENCFF110VSI/@@download/ENCFF110VSI.bam;/files/ENCFF125IUL/@@download/ENCFF125IUL.bam;/files/ENCFF888QAR/@@download/ENCFF888QAR.bam;/files/ENCFF018TKU/@@download/ENCFF018TKU.bam;	4	ENCFF858DTL;ENCFF153LBT;ENCFF057JNE;ENCFF294SKR;	/files/ENCFF858DTL/@@download/ENCFF858DTL.bam;/files/ENCFF153LBT/@@download/ENCFF153LBT.bam;/files/ENCFF057JNE/@@download/ENCFF057JNE.bam;/files/ENCFF294SKR/@@download/ENCFF294SKR.bam;	AGO1	/files/ENCFF827XWW/@@download/ENCFF827XWW.tsv	/files/ENCFF787TFD/@@download/ENCFF787TFD.tsv		/files/ENCFF849QNH/@@download/ENCFF849QNH.tsv	/files/ENCFF266MHP/@@download/ENCFF266MHP.tsv
ENCODE3	shRNA-RNA-seq	rbp	HepG2	EIF3G	NA	uconn	ENCSR778AJO	4	ENCFF866VSQ;ENCFF786QMM;ENCFF794TBV;ENCFF808FDG;	/files/ENCFF866VSQ/@@download/ENCFF866VSQ.bam;/files/ENCFF786QMM/@@download/ENCFF786QMM.bam;/files/ENCFF794TBV/@@download/ENCFF794TBV.bam;/files/ENCFF808FDG/@@download/ENCFF808FDG.bam;	4	ENCFF858DTL;ENCFF153LBT;ENCFF057JNE;ENCFF294SKR;	/files/ENCFF858DTL/@@download/ENCFF858DTL.bam;/files/ENCFF153LBT/@@download/ENCFF153LBT.bam;/files/ENCFF057JNE/@@download/ENCFF057JNE.bam;/files/ENCFF294SKR/@@download/ENCFF294SKR.bam;	EIF3G	/files/ENCFF369CJA/@@download/ENCFF369CJA.tsv	/files/ENCFF464JCF/@@download/ENCFF464JCF.tsv		/files/ENCFF849QNH/@@download/ENCFF849QNH.tsv	/files/ENCFF266MHP/@@download/ENCFF266MHP.tsv
ENCODE3	shRNA-RNA-seq	rbp	K562	EIF4A3	NA	uconn	ENCSR961YAG	4	ENCFF950ZVI;ENCFF391DOH;ENCFF315VVI;ENCFF474GBS;	/files/ENCFF950ZVI/@@download/ENCFF950ZVI.bam;/files/ENCFF391DOH/@@download/ENCFF391DOH.bam;/files/ENCFF315VVI/@@download/ENCFF315VVI.bam;/files/ENCFF474GBS/@@download/ENCFF474GBS.bam;	4	ENCFF535BFZ;ENCFF125LSC;ENCFF451VCI;ENCFF957JFM;	/files/ENCFF535BFZ/@@download/ENCFF535BFZ.bam;/files/ENCFF125LSC/@@download/ENCFF125LSC.bam;/files/ENCFF451VCI/@@download/ENCFF451VCI.bam;/files/ENCFF957JFM/@@download/ENCFF957JFM.bam;	EIF4A3	/files/ENCFF210XUK/@@download/ENCFF210XUK.tsv	/files/ENCFF964RKY/@@download/ENCFF964RKY.tsv		/files/ENCFF818KUW/@@download/ENCFF818KUW.tsv	/files/ENCFF895SDN/@@download/ENCFF895SDN.tsv
ENCODE3	shRNA-RNA-seq	rbp	K562	CCDC124	NA	uconn	ENCSR874ZLI	4	ENCFF273TRS;ENCFF894MMN;ENCFF693XLW;ENCFF990XLG;	/files/ENCFF273TRS/@@download/ENCFF273TRS.bam;/files/ENCFF894MMN/@@download/ENCFF894MMN.bam;/files/ENCFF693XLW/@@download/ENCFF693XLW.bam;/files/ENCFF990XLG/@@download/ENCFF990XLG.bam;	4	ENCFF586FDO;ENCFF661XWL;ENCFF221UUT;ENCFF713YLH;	/files/ENCFF586FDO/@@download/ENCFF586FDO.bam;/files/ENCFF661XWL/@@download/ENCFF661XWL.bam;/files/ENCFF221UUT/@@download/ENCFF221UUT.bam;/files/ENCFF713YLH/@@download/ENCFF713YLH.bam;	CCDC124	/files/ENCFF062LPX/@@download/ENCFF062LPX.tsv	/files/ENCFF249LPC/@@download/ENCFF249LPC.tsv		/files/ENCFF623URV/@@download/ENCFF623URV.tsv	/files/ENCFF400RTX/@@download/ENCFF400RTX.tsv
ENCODE3	shRNA-RNA-seq	tf-rbp	K562	RBM34	NA	uconn	ENCSR560AYQ	4	ENCFF077VJQ;ENCFF385UZG;ENCFF880KHR;ENCFF088VIN;	/files/ENCFF077VJQ/@@download/ENCFF077VJQ.bam;/files/ENCFF385UZG/@@download/ENCFF385UZG.bam;/files/ENCFF880KHR/@@download/ENCFF880KHR.bam;/files/ENCFF088VIN/@@download/ENCFF088VIN.bam;	4	ENCFF423RMB;ENCFF991LXI;ENCFF250NQT;ENCFF072REC;	/files/ENCFF423RMB/@@download/ENCFF423RMB.bam;/files/ENCFF991LXI/@@download/ENCFF991LXI.bam;/files/ENCFF250NQT/@@download/ENCFF250NQT.bam;/files/ENCFF072REC/@@download/ENCFF072REC.bam;	RBM34	/files/ENCFF182GNR/@@download/ENCFF182GNR.tsv	/files/ENCFF497TKA/@@download/ENCFF497TKA.tsv		/files/ENCFF717QPG/@@download/ENCFF717QPG.tsv	/files/ENCFF170EPB/@@download/ENCFF170EPB.tsv
ENCODE3	shRNA-RNA-seq	rbp	HepG2	MTPAP	NA	uconn	ENCSR701GSV	4	ENCFF263MSU;ENCFF715VSC;ENCFF699CXV;ENCFF943JPB;	/files/ENCFF263MSU/@@download/ENCFF263MSU.bam;/files/ENCFF715VSC/@@download/ENCFF715VSC.bam;/files/ENCFF699CXV/@@download/ENCFF699CXV.bam;/files/ENCFF943JPB/@@download/ENCFF943JPB.bam;	4	ENCFF443RTR;ENCFF711PHF;ENCFF738YFT;ENCFF293RIK;	/files/ENCFF443RTR/@@download/ENCFF443RTR.bam;/files/ENCFF711PHF/@@download/ENCFF711PHF.bam;/files/ENCFF738YFT/@@download/ENCFF738YFT.bam;/files/ENCFF293RIK/@@download/ENCFF293RIK.bam;	MTPAP	/files/ENCFF705VFF/@@download/ENCFF705VFF.tsv	/files/ENCFF896XVO/@@download/ENCFF896XVO.tsv		/files/ENCFF324NDP/@@download/ENCFF324NDP.tsv	/files/ENCFF562MRH/@@download/ENCFF562MRH.tsv
ENCODE3	shRNA-RNA-seq	tf-rbp	HepG2	RBM25	NA	uconn	ENCSR610AEI	4	ENCFF255BZJ;ENCFF826ZVP;ENCFF518EYV;ENCFF322NIO;	/files/ENCFF255BZJ/@@download/ENCFF255BZJ.bam;/files/ENCFF826ZVP/@@download/ENCFF826ZVP.bam;/files/ENCFF518EYV/@@download/ENCFF518EYV.bam;/files/ENCFF322NIO/@@download/ENCFF322NIO.bam;	4	ENCFF674CZO;ENCFF706FVN;ENCFF261RLR;ENCFF834TYC;	/files/ENCFF674CZO/@@download/ENCFF674CZO.bam;/files/ENCFF706FVN/@@download/ENCFF706FVN.bam;/files/ENCFF261RLR/@@download/ENCFF261RLR.bam;/files/ENCFF834TYC/@@download/ENCFF834TYC.bam;	RBM25	/files/ENCFF698PRV/@@download/ENCFF698PRV.tsv	/files/ENCFF448NET/@@download/ENCFF448NET.tsv		/files/ENCFF334SUT/@@download/ENCFF334SUT.tsv	/files/ENCFF262BZV/@@download/ENCFF262BZV.tsv
ENCODE3	shRNA-RNA-seq	tf-rbp	HepG2	NPM1	NA	uconn	ENCSR016XPB	4	ENCFF282RTE;ENCFF863DKB;ENCFF373WYF;ENCFF731QCQ;	/files/ENCFF282RTE/@@download/ENCFF282RTE.bam;/files/ENCFF863DKB/@@download/ENCFF863DKB.bam;/files/ENCFF373WYF/@@download/ENCFF373WYF.bam;/files/ENCFF731QCQ/@@download/ENCFF731QCQ.bam;	4	ENCFF174NAV;ENCFF685AUO;ENCFF686VNL;ENCFF430GWF;	/files/ENCFF174NAV/@@download/ENCFF174NAV.bam;/files/ENCFF685AUO/@@download/ENCFF685AUO.bam;/files/ENCFF686VNL/@@download/ENCFF686VNL.bam;/files/ENCFF430GWF/@@download/ENCFF430GWF.bam;	NPM1	/files/ENCFF840YCZ/@@download/ENCFF840YCZ.tsv	/files/ENCFF705ZSK/@@download/ENCFF705ZSK.tsv		/files/ENCFF653XRX/@@download/ENCFF653XRX.tsv	/files/ENCFF401ECA/@@download/ENCFF401ECA.tsv
ENCODE3	shRNA-RNA-seq	rbp	HepG2	TRIM56	NA	uconn	ENCSR309HXK	4	ENCFF359RCT;ENCFF816AOJ;ENCFF655IGI;ENCFF311IVH;	/files/ENCFF359RCT/@@download/ENCFF359RCT.bam;/files/ENCFF816AOJ/@@download/ENCFF816AOJ.bam;/files/ENCFF655IGI/@@download/ENCFF655IGI.bam;/files/ENCFF311IVH/@@download/ENCFF311IVH.bam;	4	ENCFF784SML;ENCFF487UNM;ENCFF354RZQ;ENCFF026IAZ;	/files/ENCFF784SML/@@download/ENCFF784SML.bam;/files/ENCFF487UNM/@@download/ENCFF487UNM.bam;/files/ENCFF354RZQ/@@download/ENCFF354RZQ.bam;/files/ENCFF026IAZ/@@download/ENCFF026IAZ.bam;	TRIM56	/files/ENCFF709JIQ/@@download/ENCFF709JIQ.tsv	/files/ENCFF879AZY/@@download/ENCFF879AZY.tsv		/files/ENCFF024EGT/@@download/ENCFF024EGT.tsv	/files/ENCFF939PSG/@@download/ENCFF939PSG.tsv
ENCODE3	shRNA-RNA-seq	rbp	HepG2	UPF2	NA	uconn	ENCSR318OXM	4	ENCFF518WYV;ENCFF023KBS;ENCFF541JLX;ENCFF737IEW;	/files/ENCFF518WYV/@@download/ENCFF518WYV.bam;/files/ENCFF023KBS/@@download/ENCFF023KBS.bam;/files/ENCFF541JLX/@@download/ENCFF541JLX.bam;/files/ENCFF737IEW/@@download/ENCFF737IEW.bam;	4	ENCFF242WXN;ENCFF572NPL;ENCFF689YCR;ENCFF236SFU;	/files/ENCFF242WXN/@@download/ENCFF242WXN.bam;/files/ENCFF572NPL/@@download/ENCFF572NPL.bam;/files/ENCFF689YCR/@@download/ENCFF689YCR.bam;/files/ENCFF236SFU/@@download/ENCFF236SFU.bam;	UPF2	/files/ENCFF438UCN/@@download/ENCFF438UCN.tsv	/files/ENCFF857OVU/@@download/ENCFF857OVU.tsv		/files/ENCFF231SUG/@@download/ENCFF231SUG.tsv	/files/ENCFF533PXL/@@download/ENCFF533PXL.tsv
ENCODE3	shRNA-RNA-seq	rbp	K562	GRSF1	NA	uconn	ENCSR835RMN	4	ENCFF226OCP;ENCFF657YXB;ENCFF870ZDF;ENCFF180JHK;	/files/ENCFF226OCP/@@download/ENCFF226OCP.bam;/files/ENCFF657YXB/@@download/ENCFF657YXB.bam;/files/ENCFF870ZDF/@@download/ENCFF870ZDF.bam;/files/ENCFF180JHK/@@download/ENCFF180JHK.bam;	4	ENCFF006LUS;ENCFF716UFC;ENCFF544NUM;ENCFF179FFD;	/files/ENCFF006LUS/@@download/ENCFF006LUS.bam;/files/ENCFF716UFC/@@download/ENCFF716UFC.bam;/files/ENCFF544NUM/@@download/ENCFF544NUM.bam;/files/ENCFF179FFD/@@download/ENCFF179FFD.bam;	GRSF1	/files/ENCFF939UGG/@@download/ENCFF939UGG.tsv	/files/ENCFF415SZH/@@download/ENCFF415SZH.tsv		/files/ENCFF454VDO/@@download/ENCFF454VDO.tsv	/files/ENCFF333ZSQ/@@download/ENCFF333ZSQ.tsv
ENCODE3	shRNA-RNA-seq	tf-rbp	K562	RBM17	NA	uconn	ENCSR898OPN	4	ENCFF838NWT;ENCFF373OEN;ENCFF279NXJ;ENCFF888BGQ;	/files/ENCFF838NWT/@@download/ENCFF838NWT.bam;/files/ENCFF373OEN/@@download/ENCFF373OEN.bam;/files/ENCFF279NXJ/@@download/ENCFF279NXJ.bam;/files/ENCFF888BGQ/@@download/ENCFF888BGQ.bam;	4	ENCFF006LUS;ENCFF716UFC;ENCFF544NUM;ENCFF179FFD;	/files/ENCFF006LUS/@@download/ENCFF006LUS.bam;/files/ENCFF716UFC/@@download/ENCFF716UFC.bam;/files/ENCFF544NUM/@@download/ENCFF544NUM.bam;/files/ENCFF179FFD/@@download/ENCFF179FFD.bam;	RBM17	/files/ENCFF826PMY/@@download/ENCFF826PMY.tsv	/files/ENCFF292SQV/@@download/ENCFF292SQV.tsv		/files/ENCFF454VDO/@@download/ENCFF454VDO.tsv	/files/ENCFF333ZSQ/@@download/ENCFF333ZSQ.tsv
ENCODE3	shRNA-RNA-seq	rbp	K562	SFPQ	NA	uconn	ENCSR535YPK	4	ENCFF214BIV;ENCFF739ETP;ENCFF919WXC;ENCFF978EBP;	/files/ENCFF214BIV/@@download/ENCFF214BIV.bam;/files/ENCFF739ETP/@@download/ENCFF739ETP.bam;/files/ENCFF919WXC/@@download/ENCFF919WXC.bam;/files/ENCFF978EBP/@@download/ENCFF978EBP.bam;	4	ENCFF239ZDK;ENCFF742DFR;ENCFF721YDQ;ENCFF471LQQ;	/files/ENCFF239ZDK/@@download/ENCFF239ZDK.bam;/files/ENCFF742DFR/@@download/ENCFF742DFR.bam;/files/ENCFF721YDQ/@@download/ENCFF721YDQ.bam;/files/ENCFF471LQQ/@@download/ENCFF471LQQ.bam;	SFPQ	/files/ENCFF493QTZ/@@download/ENCFF493QTZ.tsv	/files/ENCFF667UOW/@@download/ENCFF667UOW.tsv		/files/ENCFF402NWA/@@download/ENCFF402NWA.tsv	/files/ENCFF248BGZ/@@download/ENCFF248BGZ.tsv
ENCODE3	shRNA-RNA-seq	rbp	HepG2	PUS1	NA	uconn	ENCSR296ERI	4	ENCFF020ZBS;ENCFF965KMK;ENCFF727ATR;ENCFF317YKN;	/files/ENCFF020ZBS/@@download/ENCFF020ZBS.bam;/files/ENCFF965KMK/@@download/ENCFF965KMK.bam;/files/ENCFF727ATR/@@download/ENCFF727ATR.bam;/files/ENCFF317YKN/@@download/ENCFF317YKN.bam;	4	ENCFF651SJX;ENCFF266KJR;ENCFF566XUG;ENCFF486GXG;	/files/ENCFF651SJX/@@download/ENCFF651SJX.bam;/files/ENCFF266KJR/@@download/ENCFF266KJR.bam;/files/ENCFF566XUG/@@download/ENCFF566XUG.bam;/files/ENCFF486GXG/@@download/ENCFF486GXG.bam;	PUS1	/files/ENCFF569YNW/@@download/ENCFF569YNW.tsv	/files/ENCFF743UIE/@@download/ENCFF743UIE.tsv		/files/ENCFF725CZV/@@download/ENCFF725CZV.tsv	/files/ENCFF970SMH/@@download/ENCFF970SMH.tsv
ENCODE3	shRNA-RNA-seq	tf-rbp	HepG2	SAFB2	NA	uconn	ENCSR110ZYD	4	ENCFF117ZFN;ENCFF403DFM;ENCFF952UOU;ENCFF483TEC;	/files/ENCFF117ZFN/@@download/ENCFF117ZFN.bam;/files/ENCFF403DFM/@@download/ENCFF403DFM.bam;/files/ENCFF952UOU/@@download/ENCFF952UOU.bam;/files/ENCFF483TEC/@@download/ENCFF483TEC.bam;	4	ENCFF784SML;ENCFF487UNM;ENCFF354RZQ;ENCFF026IAZ;	/files/ENCFF784SML/@@download/ENCFF784SML.bam;/files/ENCFF487UNM/@@download/ENCFF487UNM.bam;/files/ENCFF354RZQ/@@download/ENCFF354RZQ.bam;/files/ENCFF026IAZ/@@download/ENCFF026IAZ.bam;	SAFB2	/files/ENCFF098KQW/@@download/ENCFF098KQW.tsv	/files/ENCFF525BHH/@@download/ENCFF525BHH.tsv		/files/ENCFF024EGT/@@download/ENCFF024EGT.tsv	/files/ENCFF939PSG/@@download/ENCFF939PSG.tsv
ENCODE3	shRNA-RNA-seq	rbp	HepG2	STAU1	NA	uconn	ENCSR124KCF	4	ENCFF476HQR;ENCFF413EPJ;ENCFF423PGY;ENCFF666GBG;	/files/ENCFF476HQR/@@download/ENCFF476HQR.bam;/files/ENCFF413EPJ/@@download/ENCFF413EPJ.bam;/files/ENCFF423PGY/@@download/ENCFF423PGY.bam;/files/ENCFF666GBG/@@download/ENCFF666GBG.bam;	4	ENCFF675ZIX;ENCFF967HKW;ENCFF236XCF;ENCFF901WHO;	/files/ENCFF675ZIX/@@download/ENCFF675ZIX.bam;/files/ENCFF967HKW/@@download/ENCFF967HKW.bam;/files/ENCFF236XCF/@@download/ENCFF236XCF.bam;/files/ENCFF901WHO/@@download/ENCFF901WHO.bam;	STAU1	/files/ENCFF834FOW/@@download/ENCFF834FOW.tsv	/files/ENCFF408GMM/@@download/ENCFF408GMM.tsv		/files/ENCFF968NJB/@@download/ENCFF968NJB.tsv	/files/ENCFF990KGR/@@download/ENCFF990KGR.tsv
ENCODE3	shRNA-RNA-seq	rbp	HepG2	TBRG4	NA	uconn	ENCSR741YCA	4	ENCFF569FJE;ENCFF100GII;ENCFF328RQK;ENCFF496DOM;	/files/ENCFF569FJE/@@download/ENCFF569FJE.bam;/files/ENCFF100GII/@@download/ENCFF100GII.bam;/files/ENCFF328RQK/@@download/ENCFF328RQK.bam;/files/ENCFF496DOM/@@download/ENCFF496DOM.bam;	4	ENCFF617MZZ;ENCFF037VCS;ENCFF093UUE;ENCFF870WUB;	/files/ENCFF617MZZ/@@download/ENCFF617MZZ.bam;/files/ENCFF037VCS/@@download/ENCFF037VCS.bam;/files/ENCFF093UUE/@@download/ENCFF093UUE.bam;/files/ENCFF870WUB/@@download/ENCFF870WUB.bam;	TBRG4	/files/ENCFF849PQW/@@download/ENCFF849PQW.tsv	/files/ENCFF956JDB/@@download/ENCFF956JDB.tsv		/files/ENCFF037HIB/@@download/ENCFF037HIB.tsv	/files/ENCFF190SRU/@@download/ENCFF190SRU.tsv
ENCODE3	shRNA-RNA-seq	rbp	HepG2	CCAR1	NA	uconn	ENCSR081IAO	4	ENCFF396LJX;ENCFF815IWS;ENCFF874TAD;ENCFF981UXB;	/files/ENCFF396LJX/@@download/ENCFF396LJX.bam;/files/ENCFF815IWS/@@download/ENCFF815IWS.bam;/files/ENCFF874TAD/@@download/ENCFF874TAD.bam;/files/ENCFF981UXB/@@download/ENCFF981UXB.bam;	4	ENCFF190FNH;ENCFF485XVR;ENCFF930OYV;ENCFF934UWJ;	/files/ENCFF190FNH/@@download/ENCFF190FNH.bam;/files/ENCFF485XVR/@@download/ENCFF485XVR.bam;/files/ENCFF930OYV/@@download/ENCFF930OYV.bam;/files/ENCFF934UWJ/@@download/ENCFF934UWJ.bam;	CCAR1	/files/ENCFF400OWQ/@@download/ENCFF400OWQ.tsv	/files/ENCFF817EIQ/@@download/ENCFF817EIQ.tsv		/files/ENCFF403LSL/@@download/ENCFF403LSL.tsv	/files/ENCFF899UQY/@@download/ENCFF899UQY.tsv
ENCODE3	shRNA-RNA-seq	rbp	HepG2	QKI	NA	uconn	ENCSR330YOU	4	ENCFF887BZL;ENCFF297VZZ;ENCFF354FHT;ENCFF819VYL;	/files/ENCFF887BZL/@@download/ENCFF887BZL.bam;/files/ENCFF297VZZ/@@download/ENCFF297VZZ.bam;/files/ENCFF354FHT/@@download/ENCFF354FHT.bam;/files/ENCFF819VYL/@@download/ENCFF819VYL.bam;	4	ENCFF674CZO;ENCFF706FVN;ENCFF261RLR;ENCFF834TYC;	/files/ENCFF674CZO/@@download/ENCFF674CZO.bam;/files/ENCFF706FVN/@@download/ENCFF706FVN.bam;/files/ENCFF261RLR/@@download/ENCFF261RLR.bam;/files/ENCFF834TYC/@@download/ENCFF834TYC.bam;	QKI	/files/ENCFF819QNN/@@download/ENCFF819QNN.tsv	/files/ENCFF055ALR/@@download/ENCFF055ALR.tsv		/files/ENCFF334SUT/@@download/ENCFF334SUT.tsv	/files/ENCFF262BZV/@@download/ENCFF262BZV.tsv
ENCODE3	shRNA-RNA-seq	tf-rbp	HepG2	HNRNPA2B1	NA	uconn	ENCSR769GES	4	ENCFF606DES;ENCFF997UFK;ENCFF169KWA;ENCFF825FMC;	/files/ENCFF606DES/@@download/ENCFF606DES.bam;/files/ENCFF997UFK/@@download/ENCFF997UFK.bam;/files/ENCFF169KWA/@@download/ENCFF169KWA.bam;/files/ENCFF825FMC/@@download/ENCFF825FMC.bam;	4	ENCFF566IXO;ENCFF394YXV;ENCFF199SQY;ENCFF850YAC;	/files/ENCFF566IXO/@@download/ENCFF566IXO.bam;/files/ENCFF394YXV/@@download/ENCFF394YXV.bam;/files/ENCFF199SQY/@@download/ENCFF199SQY.bam;/files/ENCFF850YAC/@@download/ENCFF850YAC.bam;	HNRNPA2B1	/files/ENCFF766EKQ/@@download/ENCFF766EKQ.tsv	/files/ENCFF916MHO/@@download/ENCFF916MHO.tsv		/files/ENCFF726AVT/@@download/ENCFF726AVT.tsv	/files/ENCFF657KMW/@@download/ENCFF657KMW.tsv
ENCODE3	shRNA-RNA-seq	tf-rbp	HepG2	FIP1L1	NA	uconn	ENCSR116QBU	4	ENCFF724DFP;ENCFF369UWD;ENCFF127EMC;ENCFF253SZA;	/files/ENCFF724DFP/@@download/ENCFF724DFP.bam;/files/ENCFF369UWD/@@download/ENCFF369UWD.bam;/files/ENCFF127EMC/@@download/ENCFF127EMC.bam;/files/ENCFF253SZA/@@download/ENCFF253SZA.bam;	4	ENCFF675ZIX;ENCFF967HKW;ENCFF236XCF;ENCFF901WHO;	/files/ENCFF675ZIX/@@download/ENCFF675ZIX.bam;/files/ENCFF967HKW/@@download/ENCFF967HKW.bam;/files/ENCFF236XCF/@@download/ENCFF236XCF.bam;/files/ENCFF901WHO/@@download/ENCFF901WHO.bam;	FIP1L1	/files/ENCFF963NPH/@@download/ENCFF963NPH.tsv	/files/ENCFF211OKO/@@download/ENCFF211OKO.tsv		/files/ENCFF968NJB/@@download/ENCFF968NJB.tsv	/files/ENCFF990KGR/@@download/ENCFF990KGR.tsv
ENCODE3	shRNA-RNA-seq	rbp	HepG2	FXR1	NA	uconn	ENCSR009PPI	4	ENCFF948FIX;ENCFF870MTR;ENCFF445CHH;ENCFF969RLT;	/files/ENCFF948FIX/@@download/ENCFF948FIX.bam;/files/ENCFF870MTR/@@download/ENCFF870MTR.bam;/files/ENCFF445CHH/@@download/ENCFF445CHH.bam;/files/ENCFF969RLT/@@download/ENCFF969RLT.bam;	4	ENCFF152TNY;ENCFF318WEH;ENCFF989TXQ;ENCFF558ZFO;	/files/ENCFF152TNY/@@download/ENCFF152TNY.bam;/files/ENCFF318WEH/@@download/ENCFF318WEH.bam;/files/ENCFF989TXQ/@@download/ENCFF989TXQ.bam;/files/ENCFF558ZFO/@@download/ENCFF558ZFO.bam;	FXR1	/files/ENCFF295ASV/@@download/ENCFF295ASV.tsv	/files/ENCFF600KIJ/@@download/ENCFF600KIJ.tsv		/files/ENCFF427UKK/@@download/ENCFF427UKK.tsv	/files/ENCFF025LXR/@@download/ENCFF025LXR.tsv
ENCODE3	shRNA-RNA-seq	tf-rbp	HepG2	U2AF2	NA	uconn	ENCSR426UUG	4	ENCFF628XEJ;ENCFF275XSY;ENCFF911EJE;ENCFF821FZB;	/files/ENCFF628XEJ/@@download/ENCFF628XEJ.bam;/files/ENCFF275XSY/@@download/ENCFF275XSY.bam;/files/ENCFF911EJE/@@download/ENCFF911EJE.bam;/files/ENCFF821FZB/@@download/ENCFF821FZB.bam;	4	ENCFF174NAV;ENCFF685AUO;ENCFF686VNL;ENCFF430GWF;	/files/ENCFF174NAV/@@download/ENCFF174NAV.bam;/files/ENCFF685AUO/@@download/ENCFF685AUO.bam;/files/ENCFF686VNL/@@download/ENCFF686VNL.bam;/files/ENCFF430GWF/@@download/ENCFF430GWF.bam;	U2AF2	/files/ENCFF042BJG/@@download/ENCFF042BJG.tsv	/files/ENCFF969CLS/@@download/ENCFF969CLS.tsv		/files/ENCFF653XRX/@@download/ENCFF653XRX.tsv	/files/ENCFF401ECA/@@download/ENCFF401ECA.tsv
ENCODE3	shRNA-RNA-seq	tf-rbp	HepG2	RBM39	NA	uconn	ENCSR760EGM	4	ENCFF272GCL;ENCFF816EHQ;ENCFF343OAG;ENCFF942AVR;	/files/ENCFF272GCL/@@download/ENCFF272GCL.bam;/files/ENCFF816EHQ/@@download/ENCFF816EHQ.bam;/files/ENCFF343OAG/@@download/ENCFF343OAG.bam;/files/ENCFF942AVR/@@download/ENCFF942AVR.bam;	4	ENCFF174NAV;ENCFF685AUO;ENCFF686VNL;ENCFF430GWF;	/files/ENCFF174NAV/@@download/ENCFF174NAV.bam;/files/ENCFF685AUO/@@download/ENCFF685AUO.bam;/files/ENCFF686VNL/@@download/ENCFF686VNL.bam;/files/ENCFF430GWF/@@download/ENCFF430GWF.bam;	RBM39	/files/ENCFF097CMF/@@download/ENCFF097CMF.tsv	/files/ENCFF496UIT/@@download/ENCFF496UIT.tsv		/files/ENCFF653XRX/@@download/ENCFF653XRX.tsv	/files/ENCFF401ECA/@@download/ENCFF401ECA.tsv
ENCODE3	shRNA-RNA-seq	rbp	HepG2	SNRNP200	NA	uconn	ENCSR003LSA	4	ENCFF091YAS;ENCFF400XVD;ENCFF132QOS;ENCFF809FCF;	/files/ENCFF091YAS/@@download/ENCFF091YAS.bam;/files/ENCFF400XVD/@@download/ENCFF400XVD.bam;/files/ENCFF132QOS/@@download/ENCFF132QOS.bam;/files/ENCFF809FCF/@@download/ENCFF809FCF.bam;	4	ENCFF174NAV;ENCFF685AUO;ENCFF686VNL;ENCFF430GWF;	/files/ENCFF174NAV/@@download/ENCFF174NAV.bam;/files/ENCFF685AUO/@@download/ENCFF685AUO.bam;/files/ENCFF686VNL/@@download/ENCFF686VNL.bam;/files/ENCFF430GWF/@@download/ENCFF430GWF.bam;	SNRNP200	/files/ENCFF396LZY/@@download/ENCFF396LZY.tsv	/files/ENCFF959EJG/@@download/ENCFF959EJG.tsv		/files/ENCFF653XRX/@@download/ENCFF653XRX.tsv	/files/ENCFF401ECA/@@download/ENCFF401ECA.tsv
ENCODE3	shRNA-RNA-seq	rbp	HepG2	STIP1	NA	uconn	ENCSR871BXO	4	ENCFF608WDW;ENCFF504JGG;ENCFF353TLO;ENCFF268WID;	/files/ENCFF608WDW/@@download/ENCFF608WDW.bam;/files/ENCFF504JGG/@@download/ENCFF504JGG.bam;/files/ENCFF353TLO/@@download/ENCFF353TLO.bam;/files/ENCFF268WID/@@download/ENCFF268WID.bam;	4	ENCFF869IKC;ENCFF996UTY;ENCFF645UHW;ENCFF295SFA;	/files/ENCFF869IKC/@@download/ENCFF869IKC.bam;/files/ENCFF996UTY/@@download/ENCFF996UTY.bam;/files/ENCFF645UHW/@@download/ENCFF645UHW.bam;/files/ENCFF295SFA/@@download/ENCFF295SFA.bam;	STIP1	/files/ENCFF094ADB/@@download/ENCFF094ADB.tsv	/files/ENCFF714YBC/@@download/ENCFF714YBC.tsv		/files/ENCFF340RWX/@@download/ENCFF340RWX.tsv	/files/ENCFF286KOT/@@download/ENCFF286KOT.tsv
ENCODE3	shRNA-RNA-seq	rbp	HepG2	BUD13	NA	uconn	ENCSR382QKD	4	ENCFF024CRP;ENCFF834IYO;ENCFF944UDR;ENCFF526PAV;	/files/ENCFF024CRP/@@download/ENCFF024CRP.bam;/files/ENCFF834IYO/@@download/ENCFF834IYO.bam;/files/ENCFF944UDR/@@download/ENCFF944UDR.bam;/files/ENCFF526PAV/@@download/ENCFF526PAV.bam;	4	ENCFF675ZIX;ENCFF967HKW;ENCFF236XCF;ENCFF901WHO;	/files/ENCFF675ZIX/@@download/ENCFF675ZIX.bam;/files/ENCFF967HKW/@@download/ENCFF967HKW.bam;/files/ENCFF236XCF/@@download/ENCFF236XCF.bam;/files/ENCFF901WHO/@@download/ENCFF901WHO.bam;	BUD13	/files/ENCFF800CUC/@@download/ENCFF800CUC.tsv	/files/ENCFF054WNJ/@@download/ENCFF054WNJ.tsv		/files/ENCFF968NJB/@@download/ENCFF968NJB.tsv	/files/ENCFF990KGR/@@download/ENCFF990KGR.tsv
ENCODE3	shRNA-RNA-seq	rbp	K562	PA2G4	NA	uconn	ENCSR309PPC	4	ENCFF775PKF;ENCFF355MHA;ENCFF142UXQ;ENCFF429TWH;	/files/ENCFF775PKF/@@download/ENCFF775PKF.bam;/files/ENCFF355MHA/@@download/ENCFF355MHA.bam;/files/ENCFF142UXQ/@@download/ENCFF142UXQ.bam;/files/ENCFF429TWH/@@download/ENCFF429TWH.bam;	4	ENCFF749JML;ENCFF841MME;ENCFF360OFU;ENCFF269IZJ;	/files/ENCFF749JML/@@download/ENCFF749JML.bam;/files/ENCFF841MME/@@download/ENCFF841MME.bam;/files/ENCFF360OFU/@@download/ENCFF360OFU.bam;/files/ENCFF269IZJ/@@download/ENCFF269IZJ.bam;	PA2G4	/files/ENCFF547KPJ/@@download/ENCFF547KPJ.tsv	/files/ENCFF760FTG/@@download/ENCFF760FTG.tsv		/files/ENCFF912ATD/@@download/ENCFF912ATD.tsv	/files/ENCFF982PUC/@@download/ENCFF982PUC.tsv
ENCODE3	shRNA-RNA-seq	rbp	K562	EIF4G2	NA	uconn	ENCSR040FSN	4	ENCFF726ITK;ENCFF802QFQ;ENCFF960NRI;ENCFF077BDV;	/files/ENCFF726ITK/@@download/ENCFF726ITK.bam;/files/ENCFF802QFQ/@@download/ENCFF802QFQ.bam;/files/ENCFF960NRI/@@download/ENCFF960NRI.bam;/files/ENCFF077BDV/@@download/ENCFF077BDV.bam;	4	ENCFF365OSJ;ENCFF840UWV;ENCFF345DRD;ENCFF171TGT;	/files/ENCFF365OSJ/@@download/ENCFF365OSJ.bam;/files/ENCFF840UWV/@@download/ENCFF840UWV.bam;/files/ENCFF345DRD/@@download/ENCFF345DRD.bam;/files/ENCFF171TGT/@@download/ENCFF171TGT.bam;	EIF4G2	/files/ENCFF529PDO/@@download/ENCFF529PDO.tsv	/files/ENCFF618DCX/@@download/ENCFF618DCX.tsv		/files/ENCFF382OIL/@@download/ENCFF382OIL.tsv	/files/ENCFF386LNA/@@download/ENCFF386LNA.tsv
ENCODE3	shRNA-RNA-seq	rbp	HepG2	FKBP4	NA	uconn	ENCSR639LKS	4	ENCFF655OGA;ENCFF796LUO;ENCFF982ALW;ENCFF257YRE;	/files/ENCFF655OGA/@@download/ENCFF655OGA.bam;/files/ENCFF796LUO/@@download/ENCFF796LUO.bam;/files/ENCFF982ALW/@@download/ENCFF982ALW.bam;/files/ENCFF257YRE/@@download/ENCFF257YRE.bam;	4	ENCFF242WXN;ENCFF572NPL;ENCFF689YCR;ENCFF236SFU;	/files/ENCFF242WXN/@@download/ENCFF242WXN.bam;/files/ENCFF572NPL/@@download/ENCFF572NPL.bam;/files/ENCFF689YCR/@@download/ENCFF689YCR.bam;/files/ENCFF236SFU/@@download/ENCFF236SFU.bam;	FKBP4	/files/ENCFF590SVM/@@download/ENCFF590SVM.tsv	/files/ENCFF333XHH/@@download/ENCFF333XHH.tsv		/files/ENCFF231SUG/@@download/ENCFF231SUG.tsv	/files/ENCFF533PXL/@@download/ENCFF533PXL.tsv
ENCODE3	shRNA-RNA-seq	tf-rbp	K562	HNRNPL	NA	uconn	ENCSR563YIS	4	ENCFF306DBE;ENCFF216RLV;ENCFF638CZN;ENCFF621OWD;	/files/ENCFF306DBE/@@download/ENCFF306DBE.bam;/files/ENCFF216RLV/@@download/ENCFF216RLV.bam;/files/ENCFF638CZN/@@download/ENCFF638CZN.bam;/files/ENCFF621OWD/@@download/ENCFF621OWD.bam;	4	ENCFF148XKW;ENCFF538ODW;ENCFF840VCF;ENCFF306VXJ;	/files/ENCFF148XKW/@@download/ENCFF148XKW.bam;/files/ENCFF538ODW/@@download/ENCFF538ODW.bam;/files/ENCFF840VCF/@@download/ENCFF840VCF.bam;/files/ENCFF306VXJ/@@download/ENCFF306VXJ.bam;	HNRNPL	/files/ENCFF599DWZ/@@download/ENCFF599DWZ.tsv	/files/ENCFF330DRZ/@@download/ENCFF330DRZ.tsv		/files/ENCFF972SEZ/@@download/ENCFF972SEZ.tsv	/files/ENCFF815ZLH/@@download/ENCFF815ZLH.tsv
ENCODE3	shRNA-RNA-seq	rbp	K562	DDX52	NA	uconn	ENCSR560RSZ	4	ENCFF807UXT;ENCFF345SIU;ENCFF817BSA;ENCFF935IWT;	/files/ENCFF807UXT/@@download/ENCFF807UXT.bam;/files/ENCFF345SIU/@@download/ENCFF345SIU.bam;/files/ENCFF817BSA/@@download/ENCFF817BSA.bam;/files/ENCFF935IWT/@@download/ENCFF935IWT.bam;	4	ENCFF749JML;ENCFF841MME;ENCFF360OFU;ENCFF269IZJ;	/files/ENCFF749JML/@@download/ENCFF749JML.bam;/files/ENCFF841MME/@@download/ENCFF841MME.bam;/files/ENCFF360OFU/@@download/ENCFF360OFU.bam;/files/ENCFF269IZJ/@@download/ENCFF269IZJ.bam;	DDX52	/files/ENCFF383HNM/@@download/ENCFF383HNM.tsv	/files/ENCFF426XLC/@@download/ENCFF426XLC.tsv		/files/ENCFF912ATD/@@download/ENCFF912ATD.tsv	/files/ENCFF982PUC/@@download/ENCFF982PUC.tsv
ENCODE3	shRNA-RNA-seq	rbp	K562	AQR	NA	uconn	ENCSR624OUI	4	ENCFF460ASV;ENCFF638DFW;ENCFF392SMI;ENCFF465UCM;	/files/ENCFF460ASV/@@download/ENCFF460ASV.bam;/files/ENCFF638DFW/@@download/ENCFF638DFW.bam;/files/ENCFF392SMI/@@download/ENCFF392SMI.bam;/files/ENCFF465UCM/@@download/ENCFF465UCM.bam;	4	ENCFF496PQS;ENCFF908CYQ;ENCFF971OQY;ENCFF824KJT;	/files/ENCFF496PQS/@@download/ENCFF496PQS.bam;/files/ENCFF908CYQ/@@download/ENCFF908CYQ.bam;/files/ENCFF971OQY/@@download/ENCFF971OQY.bam;/files/ENCFF824KJT/@@download/ENCFF824KJT.bam;	AQR	/files/ENCFF978OIZ/@@download/ENCFF978OIZ.tsv	/files/ENCFF399KUC/@@download/ENCFF399KUC.tsv		/files/ENCFF699ZGX/@@download/ENCFF699ZGX.tsv	/files/ENCFF266DWI/@@download/ENCFF266DWI.tsv
ENCODE3	shRNA-RNA-seq	rbp	K562	SNRNP200	NA	uconn	ENCSR943LIB	4	ENCFF883PEE;ENCFF311VRT;ENCFF757KZE;ENCFF621KLR;	/files/ENCFF883PEE/@@download/ENCFF883PEE.bam;/files/ENCFF311VRT/@@download/ENCFF311VRT.bam;/files/ENCFF757KZE/@@download/ENCFF757KZE.bam;/files/ENCFF621KLR/@@download/ENCFF621KLR.bam;	4	ENCFF239ZDK;ENCFF742DFR;ENCFF721YDQ;ENCFF471LQQ;	/files/ENCFF239ZDK/@@download/ENCFF239ZDK.bam;/files/ENCFF742DFR/@@download/ENCFF742DFR.bam;/files/ENCFF721YDQ/@@download/ENCFF721YDQ.bam;/files/ENCFF471LQQ/@@download/ENCFF471LQQ.bam;	SNRNP200	/files/ENCFF877FIQ/@@download/ENCFF877FIQ.tsv	/files/ENCFF196IGD/@@download/ENCFF196IGD.tsv		/files/ENCFF402NWA/@@download/ENCFF402NWA.tsv	/files/ENCFF248BGZ/@@download/ENCFF248BGZ.tsv
ENCODE3	shRNA-RNA-seq	rbp	K562	NAA15	NA	uconn	ENCSR945GUR	4	ENCFF505MYL;ENCFF779ZPG;ENCFF867IAS;ENCFF500JTJ;	/files/ENCFF505MYL/@@download/ENCFF505MYL.bam;/files/ENCFF779ZPG/@@download/ENCFF779ZPG.bam;/files/ENCFF867IAS/@@download/ENCFF867IAS.bam;/files/ENCFF500JTJ/@@download/ENCFF500JTJ.bam;	4	ENCFF586FDO;ENCFF661XWL;ENCFF221UUT;ENCFF713YLH;	/files/ENCFF586FDO/@@download/ENCFF586FDO.bam;/files/ENCFF661XWL/@@download/ENCFF661XWL.bam;/files/ENCFF221UUT/@@download/ENCFF221UUT.bam;/files/ENCFF713YLH/@@download/ENCFF713YLH.bam;	NAA15	/files/ENCFF204USB/@@download/ENCFF204USB.tsv	/files/ENCFF796NFH/@@download/ENCFF796NFH.tsv		/files/ENCFF623URV/@@download/ENCFF623URV.tsv	/files/ENCFF400RTX/@@download/ENCFF400RTX.tsv
ENCODE3	shRNA-RNA-seq	rbp	K562	PRPF6	NA	uconn	ENCSR783LUA	4	ENCFF859PFW;ENCFF300PCG;ENCFF967DKY;ENCFF996QBM;	/files/ENCFF859PFW/@@download/ENCFF859PFW.bam;/files/ENCFF300PCG/@@download/ENCFF300PCG.bam;/files/ENCFF967DKY/@@download/ENCFF967DKY.bam;/files/ENCFF996QBM/@@download/ENCFF996QBM.bam;	4	ENCFF761ZTW;ENCFF302IOS;ENCFF662KLY;ENCFF356UJZ;	/files/ENCFF761ZTW/@@download/ENCFF761ZTW.bam;/files/ENCFF302IOS/@@download/ENCFF302IOS.bam;/files/ENCFF662KLY/@@download/ENCFF662KLY.bam;/files/ENCFF356UJZ/@@download/ENCFF356UJZ.bam;	PRPF6	/files/ENCFF235VUO/@@download/ENCFF235VUO.tsv	/files/ENCFF002QDY/@@download/ENCFF002QDY.tsv		/files/ENCFF098AIT/@@download/ENCFF098AIT.tsv	/files/ENCFF504GSG/@@download/ENCFF504GSG.tsv
ENCODE3	shRNA-RNA-seq	rbp	K562	EIF3A	NA	uconn	ENCSR258VGD	4	ENCFF830FCO;ENCFF863FIM;ENCFF053RZP;ENCFF587LCQ;	/files/ENCFF830FCO/@@download/ENCFF830FCO.bam;/files/ENCFF863FIM/@@download/ENCFF863FIM.bam;/files/ENCFF053RZP/@@download/ENCFF053RZP.bam;/files/ENCFF587LCQ/@@download/ENCFF587LCQ.bam;	4	ENCFF678FMA;ENCFF965KEL;ENCFF911ABT;ENCFF234UJB;	/files/ENCFF678FMA/@@download/ENCFF678FMA.bam;/files/ENCFF965KEL/@@download/ENCFF965KEL.bam;/files/ENCFF911ABT/@@download/ENCFF911ABT.bam;/files/ENCFF234UJB/@@download/ENCFF234UJB.bam;	EIF3A	/files/ENCFF347ZTI/@@download/ENCFF347ZTI.tsv	/files/ENCFF507FWO/@@download/ENCFF507FWO.tsv		/files/ENCFF140KPE/@@download/ENCFF140KPE.tsv	/files/ENCFF015IHM/@@download/ENCFF015IHM.tsv
ENCODE3	shRNA-RNA-seq	rbp	K562	TROVE2	NA	uconn	ENCSR060KRD	4	ENCFF972XAW;ENCFF207IVE;ENCFF857CHR;ENCFF659AIM;	/files/ENCFF972XAW/@@download/ENCFF972XAW.bam;/files/ENCFF207IVE/@@download/ENCFF207IVE.bam;/files/ENCFF857CHR/@@download/ENCFF857CHR.bam;/files/ENCFF659AIM/@@download/ENCFF659AIM.bam;	4	ENCFF115QML;ENCFF733IPD;ENCFF892EVK;ENCFF680FLW;	/files/ENCFF115QML/@@download/ENCFF115QML.bam;/files/ENCFF733IPD/@@download/ENCFF733IPD.bam;/files/ENCFF892EVK/@@download/ENCFF892EVK.bam;/files/ENCFF680FLW/@@download/ENCFF680FLW.bam;	TROVE2	/files/ENCFF353KRT/@@download/ENCFF353KRT.tsv	/files/ENCFF346WTX/@@download/ENCFF346WTX.tsv		/files/ENCFF756OUJ/@@download/ENCFF756OUJ.tsv	/files/ENCFF375SEL/@@download/ENCFF375SEL.tsv
ENCODE3	shRNA-RNA-seq	rbp	K562	RCC2	NA	uconn	ENCSR921KDS	4	ENCFF712JJA;ENCFF316DRD;ENCFF481CXX;ENCFF975LRN;	/files/ENCFF712JJA/@@download/ENCFF712JJA.bam;/files/ENCFF316DRD/@@download/ENCFF316DRD.bam;/files/ENCFF481CXX/@@download/ENCFF481CXX.bam;/files/ENCFF975LRN/@@download/ENCFF975LRN.bam;	4	ENCFF310XPL;ENCFF301VBU;ENCFF671NCT;ENCFF035JPJ;	/files/ENCFF310XPL/@@download/ENCFF310XPL.bam;/files/ENCFF301VBU/@@download/ENCFF301VBU.bam;/files/ENCFF671NCT/@@download/ENCFF671NCT.bam;/files/ENCFF035JPJ/@@download/ENCFF035JPJ.bam;	RCC2	/files/ENCFF406JGH/@@download/ENCFF406JGH.tsv	/files/ENCFF624VPE/@@download/ENCFF624VPE.tsv		/files/ENCFF595PIT/@@download/ENCFF595PIT.tsv	/files/ENCFF863EKL/@@download/ENCFF863EKL.tsv
ENCODE3	shRNA-RNA-seq	rbp	K562	NOL12	NA	uconn	ENCSR227AVS	4	ENCFF638XNK;ENCFF234MOF;ENCFF222GHR;ENCFF723CBA;	/files/ENCFF638XNK/@@download/ENCFF638XNK.bam;/files/ENCFF234MOF/@@download/ENCFF234MOF.bam;/files/ENCFF222GHR/@@download/ENCFF222GHR.bam;/files/ENCFF723CBA/@@download/ENCFF723CBA.bam;	4	ENCFF365OSJ;ENCFF840UWV;ENCFF345DRD;ENCFF171TGT;	/files/ENCFF365OSJ/@@download/ENCFF365OSJ.bam;/files/ENCFF840UWV/@@download/ENCFF840UWV.bam;/files/ENCFF345DRD/@@download/ENCFF345DRD.bam;/files/ENCFF171TGT/@@download/ENCFF171TGT.bam;	NOL12	/files/ENCFF835MPQ/@@download/ENCFF835MPQ.tsv	/files/ENCFF863MNM/@@download/ENCFF863MNM.tsv		/files/ENCFF382OIL/@@download/ENCFF382OIL.tsv	/files/ENCFF386LNA/@@download/ENCFF386LNA.tsv
ENCODE3	shRNA-RNA-seq	rbp	K562	MBNL1	NA	uconn	ENCSR222COT	4	ENCFF343OVI;ENCFF668GWZ;ENCFF267FIW;ENCFF011DNO;	/files/ENCFF343OVI/@@download/ENCFF343OVI.bam;/files/ENCFF668GWZ/@@download/ENCFF668GWZ.bam;/files/ENCFF267FIW/@@download/ENCFF267FIW.bam;/files/ENCFF011DNO/@@download/ENCFF011DNO.bam;	4	ENCFF586FDO;ENCFF661XWL;ENCFF221UUT;ENCFF713YLH;	/files/ENCFF586FDO/@@download/ENCFF586FDO.bam;/files/ENCFF661XWL/@@download/ENCFF661XWL.bam;/files/ENCFF221UUT/@@download/ENCFF221UUT.bam;/files/ENCFF713YLH/@@download/ENCFF713YLH.bam;	MBNL1	/files/ENCFF225ILH/@@download/ENCFF225ILH.tsv	/files/ENCFF346YYV/@@download/ENCFF346YYV.tsv		/files/ENCFF623URV/@@download/ENCFF623URV.tsv	/files/ENCFF400RTX/@@download/ENCFF400RTX.tsv
ENCODE3	shRNA-RNA-seq	rbp	HepG2	TIA1	NA	uconn	ENCSR057GCF	4	ENCFF433FVR;ENCFF252IHW;ENCFF298LYN;ENCFF243YSW;	/files/ENCFF433FVR/@@download/ENCFF433FVR.bam;/files/ENCFF252IHW/@@download/ENCFF252IHW.bam;/files/ENCFF298LYN/@@download/ENCFF298LYN.bam;/files/ENCFF243YSW/@@download/ENCFF243YSW.bam;	4	ENCFF674CZO;ENCFF706FVN;ENCFF261RLR;ENCFF834TYC;	/files/ENCFF674CZO/@@download/ENCFF674CZO.bam;/files/ENCFF706FVN/@@download/ENCFF706FVN.bam;/files/ENCFF261RLR/@@download/ENCFF261RLR.bam;/files/ENCFF834TYC/@@download/ENCFF834TYC.bam;	TIA1	/files/ENCFF213GMC/@@download/ENCFF213GMC.tsv	/files/ENCFF325FQK/@@download/ENCFF325FQK.tsv		/files/ENCFF334SUT/@@download/ENCFF334SUT.tsv	/files/ENCFF262BZV/@@download/ENCFF262BZV.tsv
ENCODE3	shRNA-RNA-seq	rbp	K562	PUM1	NA	uconn	ENCSR745WVZ	4	ENCFF014CDT;ENCFF955VKK;ENCFF463YXB;ENCFF553SKC;	/files/ENCFF014CDT/@@download/ENCFF014CDT.bam;/files/ENCFF955VKK/@@download/ENCFF955VKK.bam;/files/ENCFF463YXB/@@download/ENCFF463YXB.bam;/files/ENCFF553SKC/@@download/ENCFF553SKC.bam;	4	ENCFF365OSJ;ENCFF840UWV;ENCFF345DRD;ENCFF171TGT;	/files/ENCFF365OSJ/@@download/ENCFF365OSJ.bam;/files/ENCFF840UWV/@@download/ENCFF840UWV.bam;/files/ENCFF345DRD/@@download/ENCFF345DRD.bam;/files/ENCFF171TGT/@@download/ENCFF171TGT.bam;	PUM1	/files/ENCFF211IJR/@@download/ENCFF211IJR.tsv	/files/ENCFF358VPW/@@download/ENCFF358VPW.tsv		/files/ENCFF382OIL/@@download/ENCFF382OIL.tsv	/files/ENCFF386LNA/@@download/ENCFF386LNA.tsv
ENCODE3	shRNA-RNA-seq	rbp	K562	SERBP1	NA	uconn	ENCSR925RNE	4	ENCFF143QQF;ENCFF940IVT;ENCFF579KTN;ENCFF145RMT;	/files/ENCFF143QQF/@@download/ENCFF143QQF.bam;/files/ENCFF940IVT/@@download/ENCFF940IVT.bam;/files/ENCFF579KTN/@@download/ENCFF579KTN.bam;/files/ENCFF145RMT/@@download/ENCFF145RMT.bam;	4	ENCFF749JML;ENCFF841MME;ENCFF360OFU;ENCFF269IZJ;	/files/ENCFF749JML/@@download/ENCFF749JML.bam;/files/ENCFF841MME/@@download/ENCFF841MME.bam;/files/ENCFF360OFU/@@download/ENCFF360OFU.bam;/files/ENCFF269IZJ/@@download/ENCFF269IZJ.bam;	SERBP1	/files/ENCFF468CQY/@@download/ENCFF468CQY.tsv	/files/ENCFF362VGV/@@download/ENCFF362VGV.tsv		/files/ENCFF912ATD/@@download/ENCFF912ATD.tsv	/files/ENCFF982PUC/@@download/ENCFF982PUC.tsv
ENCODE3	shRNA-RNA-seq	rbp	K562	GPKOW	NA	uconn	ENCSR967QNT	4	ENCFF035HFR;ENCFF737UHS;ENCFF454PAB;ENCFF834RZF;	/files/ENCFF035HFR/@@download/ENCFF035HFR.bam;/files/ENCFF737UHS/@@download/ENCFF737UHS.bam;/files/ENCFF454PAB/@@download/ENCFF454PAB.bam;/files/ENCFF834RZF/@@download/ENCFF834RZF.bam;	4	ENCFF229SFH;ENCFF286WFP;ENCFF907AVE;ENCFF006QUW;	/files/ENCFF229SFH/@@download/ENCFF229SFH.bam;/files/ENCFF286WFP/@@download/ENCFF286WFP.bam;/files/ENCFF907AVE/@@download/ENCFF907AVE.bam;/files/ENCFF006QUW/@@download/ENCFF006QUW.bam;	GPKOW	/files/ENCFF017JRP/@@download/ENCFF017JRP.tsv	/files/ENCFF606BSE/@@download/ENCFF606BSE.tsv		/files/ENCFF726AVK/@@download/ENCFF726AVK.tsv	/files/ENCFF945TIU/@@download/ENCFF945TIU.tsv
ENCODE3	shRNA-RNA-seq	rbp	K562	DDX55	NA	uconn	ENCSR856CJK	4	ENCFF872MZO;ENCFF109SXS;ENCFF186OHH;ENCFF309LFZ;	/files/ENCFF872MZO/@@download/ENCFF872MZO.bam;/files/ENCFF109SXS/@@download/ENCFF109SXS.bam;/files/ENCFF186OHH/@@download/ENCFF186OHH.bam;/files/ENCFF309LFZ/@@download/ENCFF309LFZ.bam;	4	ENCFF310XPL;ENCFF301VBU;ENCFF671NCT;ENCFF035JPJ;	/files/ENCFF310XPL/@@download/ENCFF310XPL.bam;/files/ENCFF301VBU/@@download/ENCFF301VBU.bam;/files/ENCFF671NCT/@@download/ENCFF671NCT.bam;/files/ENCFF035JPJ/@@download/ENCFF035JPJ.bam;	DDX55	/files/ENCFF624GWY/@@download/ENCFF624GWY.tsv	/files/ENCFF007RHB/@@download/ENCFF007RHB.tsv		/files/ENCFF595PIT/@@download/ENCFF595PIT.tsv	/files/ENCFF863EKL/@@download/ENCFF863EKL.tsv
ENCODE3	shRNA-RNA-seq	rbp	HepG2	TRA2A	NA	uconn	ENCSR030GZQ	4	ENCFF712XAP;ENCFF019UZV;ENCFF908GEM;ENCFF385QOH;	/files/ENCFF712XAP/@@download/ENCFF712XAP.bam;/files/ENCFF019UZV/@@download/ENCFF019UZV.bam;/files/ENCFF908GEM/@@download/ENCFF908GEM.bam;/files/ENCFF385QOH/@@download/ENCFF385QOH.bam;	4	ENCFF869HCH;ENCFF788TPF;ENCFF915DSC;ENCFF226MEB;	/files/ENCFF869HCH/@@download/ENCFF869HCH.bam;/files/ENCFF788TPF/@@download/ENCFF788TPF.bam;/files/ENCFF915DSC/@@download/ENCFF915DSC.bam;/files/ENCFF226MEB/@@download/ENCFF226MEB.bam;	TRA2A	/files/ENCFF401DYD/@@download/ENCFF401DYD.tsv	/files/ENCFF459BTW/@@download/ENCFF459BTW.tsv		/files/ENCFF043ORB/@@download/ENCFF043ORB.tsv	/files/ENCFF243JZQ/@@download/ENCFF243JZQ.tsv
ENCODE3	shRNA-RNA-seq	tf-rbp	HepG2	XRCC5	NA	uconn	ENCSR732IYM	4	ENCFF093LAN;ENCFF101GYC;ENCFF271DJN;ENCFF629FHL;	/files/ENCFF093LAN/@@download/ENCFF093LAN.bam;/files/ENCFF101GYC/@@download/ENCFF101GYC.bam;/files/ENCFF271DJN/@@download/ENCFF271DJN.bam;/files/ENCFF629FHL/@@download/ENCFF629FHL.bam;	4	ENCFF869HCH;ENCFF788TPF;ENCFF915DSC;ENCFF226MEB;	/files/ENCFF869HCH/@@download/ENCFF869HCH.bam;/files/ENCFF788TPF/@@download/ENCFF788TPF.bam;/files/ENCFF915DSC/@@download/ENCFF915DSC.bam;/files/ENCFF226MEB/@@download/ENCFF226MEB.bam;	XRCC5	/files/ENCFF949GPP/@@download/ENCFF949GPP.tsv	/files/ENCFF973MSY/@@download/ENCFF973MSY.tsv		/files/ENCFF043ORB/@@download/ENCFF043ORB.tsv	/files/ENCFF243JZQ/@@download/ENCFF243JZQ.tsv
ENCODE3	shRNA-RNA-seq	tf-rbp	K562	PCBP2	NA	uconn	ENCSR648QFY	4	ENCFF974BVT;ENCFF229QEW;ENCFF433QJL;ENCFF295DHT;	/files/ENCFF974BVT/@@download/ENCFF974BVT.bam;/files/ENCFF229QEW/@@download/ENCFF229QEW.bam;/files/ENCFF433QJL/@@download/ENCFF433QJL.bam;/files/ENCFF295DHT/@@download/ENCFF295DHT.bam;	4	ENCFF423RMB;ENCFF991LXI;ENCFF250NQT;ENCFF072REC;	/files/ENCFF423RMB/@@download/ENCFF423RMB.bam;/files/ENCFF991LXI/@@download/ENCFF991LXI.bam;/files/ENCFF250NQT/@@download/ENCFF250NQT.bam;/files/ENCFF072REC/@@download/ENCFF072REC.bam;	PCBP2	/files/ENCFF393NGI/@@download/ENCFF393NGI.tsv	/files/ENCFF955HDY/@@download/ENCFF955HDY.tsv		/files/ENCFF717QPG/@@download/ENCFF717QPG.tsv	/files/ENCFF170EPB/@@download/ENCFF170EPB.tsv
ENCODE3	shRNA-RNA-seq	rbp	K562	KHSRP	NA	uconn	ENCSR561CBC	4	ENCFF200OMP;ENCFF764WCU;ENCFF907ZKI;ENCFF795LDC;	/files/ENCFF200OMP/@@download/ENCFF200OMP.bam;/files/ENCFF764WCU/@@download/ENCFF764WCU.bam;/files/ENCFF907ZKI/@@download/ENCFF907ZKI.bam;/files/ENCFF795LDC/@@download/ENCFF795LDC.bam;	4	ENCFF423RMB;ENCFF991LXI;ENCFF250NQT;ENCFF072REC;	/files/ENCFF423RMB/@@download/ENCFF423RMB.bam;/files/ENCFF991LXI/@@download/ENCFF991LXI.bam;/files/ENCFF250NQT/@@download/ENCFF250NQT.bam;/files/ENCFF072REC/@@download/ENCFF072REC.bam;	KHSRP	/files/ENCFF759PDN/@@download/ENCFF759PDN.tsv	/files/ENCFF449OMT/@@download/ENCFF449OMT.tsv		/files/ENCFF717QPG/@@download/ENCFF717QPG.tsv	/files/ENCFF170EPB/@@download/ENCFF170EPB.tsv
ENCODE3	shRNA-RNA-seq	rbp	K562	FXR2	NA	uconn	ENCSR139BIJ	4	ENCFF004YQJ;ENCFF482IRI;ENCFF947GBL;ENCFF822YMF;	/files/ENCFF004YQJ/@@download/ENCFF004YQJ.bam;/files/ENCFF482IRI/@@download/ENCFF482IRI.bam;/files/ENCFF947GBL/@@download/ENCFF947GBL.bam;/files/ENCFF822YMF/@@download/ENCFF822YMF.bam;	4	ENCFF491CXQ;ENCFF905RFM;ENCFF509ONR;ENCFF120UQU;	/files/ENCFF491CXQ/@@download/ENCFF491CXQ.bam;/files/ENCFF905RFM/@@download/ENCFF905RFM.bam;/files/ENCFF509ONR/@@download/ENCFF509ONR.bam;/files/ENCFF120UQU/@@download/ENCFF120UQU.bam;	FXR2	/files/ENCFF615TXW/@@download/ENCFF615TXW.tsv	/files/ENCFF618LKA/@@download/ENCFF618LKA.tsv		/files/ENCFF356DNI/@@download/ENCFF356DNI.tsv	/files/ENCFF166VTS/@@download/ENCFF166VTS.tsv
ENCODE3	shRNA-RNA-seq	rbp	HepG2	GPKOW	NA	uconn	ENCSR968YWY	4	ENCFF718GHF;ENCFF552WXO;ENCFF861JDA;ENCFF603KNO;	/files/ENCFF718GHF/@@download/ENCFF718GHF.bam;/files/ENCFF552WXO/@@download/ENCFF552WXO.bam;/files/ENCFF861JDA/@@download/ENCFF861JDA.bam;/files/ENCFF603KNO/@@download/ENCFF603KNO.bam;	4	ENCFF443RTR;ENCFF711PHF;ENCFF738YFT;ENCFF293RIK;	/files/ENCFF443RTR/@@download/ENCFF443RTR.bam;/files/ENCFF711PHF/@@download/ENCFF711PHF.bam;/files/ENCFF738YFT/@@download/ENCFF738YFT.bam;/files/ENCFF293RIK/@@download/ENCFF293RIK.bam;	GPKOW	/files/ENCFF165AAM/@@download/ENCFF165AAM.tsv	/files/ENCFF259QFV/@@download/ENCFF259QFV.tsv		/files/ENCFF324NDP/@@download/ENCFF324NDP.tsv	/files/ENCFF562MRH/@@download/ENCFF562MRH.tsv
ENCODE3	shRNA-RNA-seq	rbp	HepG2	XPO5	NA	uconn	ENCSR778RWJ	4	ENCFF386NUM;ENCFF234HPE;ENCFF783CRM;ENCFF964JJA;	/files/ENCFF386NUM/@@download/ENCFF386NUM.bam;/files/ENCFF234HPE/@@download/ENCFF234HPE.bam;/files/ENCFF783CRM/@@download/ENCFF783CRM.bam;/files/ENCFF964JJA/@@download/ENCFF964JJA.bam;	4	ENCFF869IKC;ENCFF996UTY;ENCFF645UHW;ENCFF295SFA;	/files/ENCFF869IKC/@@download/ENCFF869IKC.bam;/files/ENCFF996UTY/@@download/ENCFF996UTY.bam;/files/ENCFF645UHW/@@download/ENCFF645UHW.bam;/files/ENCFF295SFA/@@download/ENCFF295SFA.bam;	XPO5	/files/ENCFF953ZTM/@@download/ENCFF953ZTM.tsv	/files/ENCFF782NCA/@@download/ENCFF782NCA.tsv		/files/ENCFF340RWX/@@download/ENCFF340RWX.tsv	/files/ENCFF286KOT/@@download/ENCFF286KOT.tsv
ENCODE3	shRNA-RNA-seq	rbp	HepG2	BOP1	NA	uconn	ENCSR925SYZ	4	ENCFF414QAH;ENCFF707XKM;ENCFF380PZQ;ENCFF570FGE;	/files/ENCFF414QAH/@@download/ENCFF414QAH.bam;/files/ENCFF707XKM/@@download/ENCFF707XKM.bam;/files/ENCFF380PZQ/@@download/ENCFF380PZQ.bam;/files/ENCFF570FGE/@@download/ENCFF570FGE.bam;	4	ENCFF443RTR;ENCFF711PHF;ENCFF738YFT;ENCFF293RIK;	/files/ENCFF443RTR/@@download/ENCFF443RTR.bam;/files/ENCFF711PHF/@@download/ENCFF711PHF.bam;/files/ENCFF738YFT/@@download/ENCFF738YFT.bam;/files/ENCFF293RIK/@@download/ENCFF293RIK.bam;	BOP1	/files/ENCFF676UGO/@@download/ENCFF676UGO.tsv	/files/ENCFF423DDU/@@download/ENCFF423DDU.tsv		/files/ENCFF324NDP/@@download/ENCFF324NDP.tsv	/files/ENCFF562MRH/@@download/ENCFF562MRH.tsv
ENCODE3	shRNA-RNA-seq	tf-rbp	HepG2	SRSF5	NA	uconn	ENCSR781YNI	4	ENCFF332XZD;ENCFF154XVC;ENCFF925SCR;ENCFF709TXV;	/files/ENCFF332XZD/@@download/ENCFF332XZD.bam;/files/ENCFF154XVC/@@download/ENCFF154XVC.bam;/files/ENCFF925SCR/@@download/ENCFF925SCR.bam;/files/ENCFF709TXV/@@download/ENCFF709TXV.bam;	4	ENCFF566IXO;ENCFF394YXV;ENCFF199SQY;ENCFF850YAC;	/files/ENCFF566IXO/@@download/ENCFF566IXO.bam;/files/ENCFF394YXV/@@download/ENCFF394YXV.bam;/files/ENCFF199SQY/@@download/ENCFF199SQY.bam;/files/ENCFF850YAC/@@download/ENCFF850YAC.bam;	SRSF5	/files/ENCFF343XZY/@@download/ENCFF343XZY.tsv	/files/ENCFF339RGD/@@download/ENCFF339RGD.tsv		/files/ENCFF726AVT/@@download/ENCFF726AVT.tsv	/files/ENCFF657KMW/@@download/ENCFF657KMW.tsv
ENCODE3	shRNA-RNA-seq	rbp	HepG2	EIF2S1	NA	uconn	ENCSR861ENA	4	ENCFF699NBD;ENCFF783KCK;ENCFF064LCJ;ENCFF776MXG;	/files/ENCFF699NBD/@@download/ENCFF699NBD.bam;/files/ENCFF783KCK/@@download/ENCFF783KCK.bam;/files/ENCFF064LCJ/@@download/ENCFF064LCJ.bam;/files/ENCFF776MXG/@@download/ENCFF776MXG.bam;	4	ENCFF152TNY;ENCFF318WEH;ENCFF989TXQ;ENCFF558ZFO;	/files/ENCFF152TNY/@@download/ENCFF152TNY.bam;/files/ENCFF318WEH/@@download/ENCFF318WEH.bam;/files/ENCFF989TXQ/@@download/ENCFF989TXQ.bam;/files/ENCFF558ZFO/@@download/ENCFF558ZFO.bam;	EIF2S1	/files/ENCFF037QEG/@@download/ENCFF037QEG.tsv	/files/ENCFF161VPA/@@download/ENCFF161VPA.tsv		/files/ENCFF427UKK/@@download/ENCFF427UKK.tsv	/files/ENCFF025LXR/@@download/ENCFF025LXR.tsv
ENCODE3	shRNA-RNA-seq	rbp	K562	CNOT7	NA	uconn	ENCSR113PYX	4	ENCFF802JOO;ENCFF126DKP;ENCFF602DDZ;ENCFF997ZLP;	/files/ENCFF802JOO/@@download/ENCFF802JOO.bam;/files/ENCFF126DKP/@@download/ENCFF126DKP.bam;/files/ENCFF602DDZ/@@download/ENCFF602DDZ.bam;/files/ENCFF997ZLP/@@download/ENCFF997ZLP.bam;	4	ENCFF521EPR;ENCFF851BEX;ENCFF689TGX;ENCFF486RUF;	/files/ENCFF521EPR/@@download/ENCFF521EPR.bam;/files/ENCFF851BEX/@@download/ENCFF851BEX.bam;/files/ENCFF689TGX/@@download/ENCFF689TGX.bam;/files/ENCFF486RUF/@@download/ENCFF486RUF.bam;	CNOT7	/files/ENCFF865LWH/@@download/ENCFF865LWH.tsv	/files/ENCFF599CAR/@@download/ENCFF599CAR.tsv		/files/ENCFF661LLS/@@download/ENCFF661LLS.tsv	/files/ENCFF797VWM/@@download/ENCFF797VWM.tsv
ENCODE3	shRNA-RNA-seq	rbp	K562	XPO5	NA	uconn	ENCSR453HKS	4	ENCFF437XUU;ENCFF037CZQ;ENCFF260LWA;ENCFF054AOA;	/files/ENCFF437XUU/@@download/ENCFF437XUU.bam;/files/ENCFF037CZQ/@@download/ENCFF037CZQ.bam;/files/ENCFF260LWA/@@download/ENCFF260LWA.bam;/files/ENCFF054AOA/@@download/ENCFF054AOA.bam;	4	ENCFF239ZDK;ENCFF742DFR;ENCFF721YDQ;ENCFF471LQQ;	/files/ENCFF239ZDK/@@download/ENCFF239ZDK.bam;/files/ENCFF742DFR/@@download/ENCFF742DFR.bam;/files/ENCFF721YDQ/@@download/ENCFF721YDQ.bam;/files/ENCFF471LQQ/@@download/ENCFF471LQQ.bam;	XPO5	/files/ENCFF393VSN/@@download/ENCFF393VSN.tsv	/files/ENCFF077MJK/@@download/ENCFF077MJK.tsv		/files/ENCFF402NWA/@@download/ENCFF402NWA.tsv	/files/ENCFF248BGZ/@@download/ENCFF248BGZ.tsv
ENCODE3	shRNA-RNA-seq	rbp	K562	XRN2	NA	uconn	ENCSR717SJA	4	ENCFF442ATA;ENCFF978ZPN;ENCFF950IVB;ENCFF092ZPJ;	/files/ENCFF442ATA/@@download/ENCFF442ATA.bam;/files/ENCFF978ZPN/@@download/ENCFF978ZPN.bam;/files/ENCFF950IVB/@@download/ENCFF950IVB.bam;/files/ENCFF092ZPJ/@@download/ENCFF092ZPJ.bam;	4	ENCFF749JML;ENCFF841MME;ENCFF360OFU;ENCFF269IZJ;	/files/ENCFF749JML/@@download/ENCFF749JML.bam;/files/ENCFF841MME/@@download/ENCFF841MME.bam;/files/ENCFF360OFU/@@download/ENCFF360OFU.bam;/files/ENCFF269IZJ/@@download/ENCFF269IZJ.bam;	XRN2	/files/ENCFF507NEL/@@download/ENCFF507NEL.tsv	/files/ENCFF334SXN/@@download/ENCFF334SXN.tsv		/files/ENCFF912ATD/@@download/ENCFF912ATD.tsv	/files/ENCFF982PUC/@@download/ENCFF982PUC.tsv
ENCODE3	shRNA-RNA-seq	rbp	K562	UTP18	NA	uconn	ENCSR165VBD	4	ENCFF737KYM;ENCFF191GKG;ENCFF299FOY;ENCFF609RPE;	/files/ENCFF737KYM/@@download/ENCFF737KYM.bam;/files/ENCFF191GKG/@@download/ENCFF191GKG.bam;/files/ENCFF299FOY/@@download/ENCFF299FOY.bam;/files/ENCFF609RPE/@@download/ENCFF609RPE.bam;	4	ENCFF586FDO;ENCFF661XWL;ENCFF221UUT;ENCFF713YLH;	/files/ENCFF586FDO/@@download/ENCFF586FDO.bam;/files/ENCFF661XWL/@@download/ENCFF661XWL.bam;/files/ENCFF221UUT/@@download/ENCFF221UUT.bam;/files/ENCFF713YLH/@@download/ENCFF713YLH.bam;	UTP18	/files/ENCFF069EHP/@@download/ENCFF069EHP.tsv	/files/ENCFF596BOP/@@download/ENCFF596BOP.tsv		/files/ENCFF623URV/@@download/ENCFF623URV.tsv	/files/ENCFF400RTX/@@download/ENCFF400RTX.tsv
ENCODE3	shRNA-RNA-seq	rbp	K562	MAGOH	NA	uconn	ENCSR849STR	4	ENCFF301WKI;ENCFF815VSZ;ENCFF585VNN;ENCFF920DBF;	/files/ENCFF301WKI/@@download/ENCFF301WKI.bam;/files/ENCFF815VSZ/@@download/ENCFF815VSZ.bam;/files/ENCFF585VNN/@@download/ENCFF585VNN.bam;/files/ENCFF920DBF/@@download/ENCFF920DBF.bam;	4	ENCFF423RMB;ENCFF991LXI;ENCFF250NQT;ENCFF072REC;	/files/ENCFF423RMB/@@download/ENCFF423RMB.bam;/files/ENCFF991LXI/@@download/ENCFF991LXI.bam;/files/ENCFF250NQT/@@download/ENCFF250NQT.bam;/files/ENCFF072REC/@@download/ENCFF072REC.bam;	MAGOH	/files/ENCFF857TYH/@@download/ENCFF857TYH.tsv	/files/ENCFF527QHY/@@download/ENCFF527QHY.tsv		/files/ENCFF717QPG/@@download/ENCFF717QPG.tsv	/files/ENCFF170EPB/@@download/ENCFF170EPB.tsv
ENCODE3	shRNA-RNA-seq	rbp	K562	DDX28	NA	uconn	ENCSR205VSQ	4	ENCFF783MJQ;ENCFF704VIU;ENCFF338NPO;ENCFF466BUC;	/files/ENCFF783MJQ/@@download/ENCFF783MJQ.bam;/files/ENCFF704VIU/@@download/ENCFF704VIU.bam;/files/ENCFF338NPO/@@download/ENCFF338NPO.bam;/files/ENCFF466BUC/@@download/ENCFF466BUC.bam;	4	ENCFF749JML;ENCFF841MME;ENCFF360OFU;ENCFF269IZJ;	/files/ENCFF749JML/@@download/ENCFF749JML.bam;/files/ENCFF841MME/@@download/ENCFF841MME.bam;/files/ENCFF360OFU/@@download/ENCFF360OFU.bam;/files/ENCFF269IZJ/@@download/ENCFF269IZJ.bam;	DDX28	/files/ENCFF891UXE/@@download/ENCFF891UXE.tsv	/files/ENCFF213XCO/@@download/ENCFF213XCO.tsv		/files/ENCFF912ATD/@@download/ENCFF912ATD.tsv	/files/ENCFF982PUC/@@download/ENCFF982PUC.tsv
ENCODE3	shRNA-RNA-seq	rbp	HepG2	ATP5C1	NA	uconn	ENCSR713OLV	4	ENCFF948OAE;ENCFF076RCP;ENCFF924MNW;ENCFF120KHG;	/files/ENCFF948OAE/@@download/ENCFF948OAE.bam;/files/ENCFF076RCP/@@download/ENCFF076RCP.bam;/files/ENCFF924MNW/@@download/ENCFF924MNW.bam;/files/ENCFF120KHG/@@download/ENCFF120KHG.bam;	4	ENCFF675ZIX;ENCFF967HKW;ENCFF236XCF;ENCFF901WHO;	/files/ENCFF675ZIX/@@download/ENCFF675ZIX.bam;/files/ENCFF967HKW/@@download/ENCFF967HKW.bam;/files/ENCFF236XCF/@@download/ENCFF236XCF.bam;/files/ENCFF901WHO/@@download/ENCFF901WHO.bam;	ATP5C1	/files/ENCFF090FUG/@@download/ENCFF090FUG.tsv	/files/ENCFF690FYP/@@download/ENCFF690FYP.tsv		/files/ENCFF968NJB/@@download/ENCFF968NJB.tsv	/files/ENCFF990KGR/@@download/ENCFF990KGR.tsv
ENCODE3	shRNA-RNA-seq	rbp	HepG2	AUH	NA	uconn	ENCSR409CSO	4	ENCFF786XDN;ENCFF934OYQ;ENCFF447RFE;ENCFF326XLG;	/files/ENCFF786XDN/@@download/ENCFF786XDN.bam;/files/ENCFF934OYQ/@@download/ENCFF934OYQ.bam;/files/ENCFF447RFE/@@download/ENCFF447RFE.bam;/files/ENCFF326XLG/@@download/ENCFF326XLG.bam;	4	ENCFF301KRL;ENCFF218JVW;ENCFF742NXL;ENCFF340UAV;	/files/ENCFF301KRL/@@download/ENCFF301KRL.bam;/files/ENCFF218JVW/@@download/ENCFF218JVW.bam;/files/ENCFF742NXL/@@download/ENCFF742NXL.bam;/files/ENCFF340UAV/@@download/ENCFF340UAV.bam;	AUH	/files/ENCFF289ETL/@@download/ENCFF289ETL.tsv	/files/ENCFF100LQD/@@download/ENCFF100LQD.tsv		/files/ENCFF264PIV/@@download/ENCFF264PIV.tsv	/files/ENCFF653VIH/@@download/ENCFF653VIH.tsv
ENCODE3	shRNA-RNA-seq	tf-rbp	HepG2	BCLAF1	NA	uconn	ENCSR481AYC	4	ENCFF411XAT;ENCFF808MJW;ENCFF878AAZ;ENCFF587FCY;	/files/ENCFF411XAT/@@download/ENCFF411XAT.bam;/files/ENCFF808MJW/@@download/ENCFF808MJW.bam;/files/ENCFF878AAZ/@@download/ENCFF878AAZ.bam;/files/ENCFF587FCY/@@download/ENCFF587FCY.bam;	4	ENCFF242WXN;ENCFF572NPL;ENCFF689YCR;ENCFF236SFU;	/files/ENCFF242WXN/@@download/ENCFF242WXN.bam;/files/ENCFF572NPL/@@download/ENCFF572NPL.bam;/files/ENCFF689YCR/@@download/ENCFF689YCR.bam;/files/ENCFF236SFU/@@download/ENCFF236SFU.bam;	BCLAF1	/files/ENCFF670VTV/@@download/ENCFF670VTV.tsv	/files/ENCFF881ZZE/@@download/ENCFF881ZZE.tsv		/files/ENCFF231SUG/@@download/ENCFF231SUG.tsv	/files/ENCFF533PXL/@@download/ENCFF533PXL.tsv
ENCODE3	shRNA-RNA-seq	rbp	K562	METAP2	NA	uconn	ENCSR952QDQ	4	ENCFF523DDO;ENCFF030DEN;ENCFF426HXK;ENCFF532SHV;	/files/ENCFF523DDO/@@download/ENCFF523DDO.bam;/files/ENCFF030DEN/@@download/ENCFF030DEN.bam;/files/ENCFF426HXK/@@download/ENCFF426HXK.bam;/files/ENCFF532SHV/@@download/ENCFF532SHV.bam;	4	ENCFF229SFH;ENCFF286WFP;ENCFF907AVE;ENCFF006QUW;	/files/ENCFF229SFH/@@download/ENCFF229SFH.bam;/files/ENCFF286WFP/@@download/ENCFF286WFP.bam;/files/ENCFF907AVE/@@download/ENCFF907AVE.bam;/files/ENCFF006QUW/@@download/ENCFF006QUW.bam;	METAP2	/files/ENCFF743VCJ/@@download/ENCFF743VCJ.tsv	/files/ENCFF024UVT/@@download/ENCFF024UVT.tsv		/files/ENCFF726AVK/@@download/ENCFF726AVK.tsv	/files/ENCFF945TIU/@@download/ENCFF945TIU.tsv
ENCODE3	shRNA-RNA-seq	rbp	K562	GRWD1	NA	uconn	ENCSR528ASX	4	ENCFF174EQN;ENCFF074WVB;ENCFF025VZX;ENCFF472KUE;	/files/ENCFF174EQN/@@download/ENCFF174EQN.bam;/files/ENCFF074WVB/@@download/ENCFF074WVB.bam;/files/ENCFF025VZX/@@download/ENCFF025VZX.bam;/files/ENCFF472KUE/@@download/ENCFF472KUE.bam;	4	ENCFF310XPL;ENCFF301VBU;ENCFF671NCT;ENCFF035JPJ;	/files/ENCFF310XPL/@@download/ENCFF310XPL.bam;/files/ENCFF301VBU/@@download/ENCFF301VBU.bam;/files/ENCFF671NCT/@@download/ENCFF671NCT.bam;/files/ENCFF035JPJ/@@download/ENCFF035JPJ.bam;	GRWD1	/files/ENCFF511TAQ/@@download/ENCFF511TAQ.tsv	/files/ENCFF519KPV/@@download/ENCFF519KPV.tsv		/files/ENCFF595PIT/@@download/ENCFF595PIT.tsv	/files/ENCFF863EKL/@@download/ENCFF863EKL.tsv
ENCODE3	shRNA-RNA-seq	rbp	K562	WRN	NA	uconn	ENCSR165BCF	4	ENCFF099KYQ;ENCFF753ZXL;ENCFF406QFV;ENCFF354ESP;	/files/ENCFF099KYQ/@@download/ENCFF099KYQ.bam;/files/ENCFF753ZXL/@@download/ENCFF753ZXL.bam;/files/ENCFF406QFV/@@download/ENCFF406QFV.bam;/files/ENCFF354ESP/@@download/ENCFF354ESP.bam;	4	ENCFF496PQS;ENCFF908CYQ;ENCFF971OQY;ENCFF824KJT;	/files/ENCFF496PQS/@@download/ENCFF496PQS.bam;/files/ENCFF908CYQ/@@download/ENCFF908CYQ.bam;/files/ENCFF971OQY/@@download/ENCFF971OQY.bam;/files/ENCFF824KJT/@@download/ENCFF824KJT.bam;	WRN	/files/ENCFF338FNP/@@download/ENCFF338FNP.tsv	/files/ENCFF699WMK/@@download/ENCFF699WMK.tsv		/files/ENCFF699ZGX/@@download/ENCFF699ZGX.tsv	/files/ENCFF266DWI/@@download/ENCFF266DWI.tsv
ENCODE3	shRNA-RNA-seq	rbp	K562	EIF2S2	NA	uconn	ENCSR076PMZ	4	ENCFF612DRF;ENCFF334ZLC;ENCFF687XQG;ENCFF632JQT;	/files/ENCFF612DRF/@@download/ENCFF612DRF.bam;/files/ENCFF334ZLC/@@download/ENCFF334ZLC.bam;/files/ENCFF687XQG/@@download/ENCFF687XQG.bam;/files/ENCFF632JQT/@@download/ENCFF632JQT.bam;	4	ENCFF006LUS;ENCFF716UFC;ENCFF544NUM;ENCFF179FFD;	/files/ENCFF006LUS/@@download/ENCFF006LUS.bam;/files/ENCFF716UFC/@@download/ENCFF716UFC.bam;/files/ENCFF544NUM/@@download/ENCFF544NUM.bam;/files/ENCFF179FFD/@@download/ENCFF179FFD.bam;	EIF2S2	/files/ENCFF776NPG/@@download/ENCFF776NPG.tsv	/files/ENCFF509VXH/@@download/ENCFF509VXH.tsv		/files/ENCFF454VDO/@@download/ENCFF454VDO.tsv	/files/ENCFF333ZSQ/@@download/ENCFF333ZSQ.tsv
ENCODE3	shRNA-RNA-seq	tf-rbp	K562	SRSF5	NA	uconn	ENCSR906RHU	4	ENCFF660HSA;ENCFF197PXF;ENCFF515GHM;ENCFF835ZUT;	/files/ENCFF660HSA/@@download/ENCFF660HSA.bam;/files/ENCFF197PXF/@@download/ENCFF197PXF.bam;/files/ENCFF515GHM/@@download/ENCFF515GHM.bam;/files/ENCFF835ZUT/@@download/ENCFF835ZUT.bam;	4	ENCFF423RMB;ENCFF991LXI;ENCFF250NQT;ENCFF072REC;	/files/ENCFF423RMB/@@download/ENCFF423RMB.bam;/files/ENCFF991LXI/@@download/ENCFF991LXI.bam;/files/ENCFF250NQT/@@download/ENCFF250NQT.bam;/files/ENCFF072REC/@@download/ENCFF072REC.bam;	SRSF5	/files/ENCFF191VDV/@@download/ENCFF191VDV.tsv	/files/ENCFF249KOG/@@download/ENCFF249KOG.tsv		/files/ENCFF717QPG/@@download/ENCFF717QPG.tsv	/files/ENCFF170EPB/@@download/ENCFF170EPB.tsv
ENCODE3	shRNA-RNA-seq	tf-rbp	K562	SF1	NA	uconn	ENCSR628JYB	4	ENCFF564AXS;ENCFF885FEM;ENCFF662GTG;ENCFF839ECS;	/files/ENCFF564AXS/@@download/ENCFF564AXS.bam;/files/ENCFF885FEM/@@download/ENCFF885FEM.bam;/files/ENCFF662GTG/@@download/ENCFF662GTG.bam;/files/ENCFF839ECS/@@download/ENCFF839ECS.bam;	4	ENCFF295XHQ;ENCFF797ZZO;ENCFF782USQ;ENCFF176ISC;	/files/ENCFF295XHQ/@@download/ENCFF295XHQ.bam;/files/ENCFF797ZZO/@@download/ENCFF797ZZO.bam;/files/ENCFF782USQ/@@download/ENCFF782USQ.bam;/files/ENCFF176ISC/@@download/ENCFF176ISC.bam;	SF1	/files/ENCFF268QKM/@@download/ENCFF268QKM.tsv	/files/ENCFF249PYU/@@download/ENCFF249PYU.tsv		/files/ENCFF216BUS/@@download/ENCFF216BUS.tsv	/files/ENCFF043FCP/@@download/ENCFF043FCP.tsv
ENCODE3	shRNA-RNA-seq	rbp	HepG2	DAZAP1	NA	uconn	ENCSR220TBR	4	ENCFF535DJP;ENCFF427XIT;ENCFF008YVR;ENCFF996OUX;	/files/ENCFF535DJP/@@download/ENCFF535DJP.bam;/files/ENCFF427XIT/@@download/ENCFF427XIT.bam;/files/ENCFF008YVR/@@download/ENCFF008YVR.bam;/files/ENCFF996OUX/@@download/ENCFF996OUX.bam;	4	ENCFF566IXO;ENCFF394YXV;ENCFF199SQY;ENCFF850YAC;	/files/ENCFF566IXO/@@download/ENCFF566IXO.bam;/files/ENCFF394YXV/@@download/ENCFF394YXV.bam;/files/ENCFF199SQY/@@download/ENCFF199SQY.bam;/files/ENCFF850YAC/@@download/ENCFF850YAC.bam;	DAZAP1	/files/ENCFF663TNQ/@@download/ENCFF663TNQ.tsv	/files/ENCFF095WJB/@@download/ENCFF095WJB.tsv		/files/ENCFF726AVT/@@download/ENCFF726AVT.tsv	/files/ENCFF657KMW/@@download/ENCFF657KMW.tsv
ENCODE3	shRNA-RNA-seq	tf-rbp	HepG2	U2AF2	NA	uconn	ENCSR622MCX	4	ENCFF089GAV;ENCFF935ZQK;ENCFF404HLV;ENCFF637KSZ;	/files/ENCFF089GAV/@@download/ENCFF089GAV.bam;/files/ENCFF935ZQK/@@download/ENCFF935ZQK.bam;/files/ENCFF404HLV/@@download/ENCFF404HLV.bam;/files/ENCFF637KSZ/@@download/ENCFF637KSZ.bam;	4	ENCFF869HCH;ENCFF788TPF;ENCFF915DSC;ENCFF226MEB;	/files/ENCFF869HCH/@@download/ENCFF869HCH.bam;/files/ENCFF788TPF/@@download/ENCFF788TPF.bam;/files/ENCFF915DSC/@@download/ENCFF915DSC.bam;/files/ENCFF226MEB/@@download/ENCFF226MEB.bam;	U2AF2	/files/ENCFF260JAY/@@download/ENCFF260JAY.tsv	/files/ENCFF604BQZ/@@download/ENCFF604BQZ.tsv		/files/ENCFF043ORB/@@download/ENCFF043ORB.tsv	/files/ENCFF243JZQ/@@download/ENCFF243JZQ.tsv
ENCODE3	shRNA-RNA-seq	rbp	HepG2	ZRANB2	NA	uconn	ENCSR081QQH	4	ENCFF455OKR;ENCFF102YLU;ENCFF258SMA;ENCFF072QGX;	/files/ENCFF455OKR/@@download/ENCFF455OKR.bam;/files/ENCFF102YLU/@@download/ENCFF102YLU.bam;/files/ENCFF258SMA/@@download/ENCFF258SMA.bam;/files/ENCFF072QGX/@@download/ENCFF072QGX.bam;	4	ENCFF869HCH;ENCFF788TPF;ENCFF915DSC;ENCFF226MEB;	/files/ENCFF869HCH/@@download/ENCFF869HCH.bam;/files/ENCFF788TPF/@@download/ENCFF788TPF.bam;/files/ENCFF915DSC/@@download/ENCFF915DSC.bam;/files/ENCFF226MEB/@@download/ENCFF226MEB.bam;	ZRANB2	/files/ENCFF389SWQ/@@download/ENCFF389SWQ.tsv	/files/ENCFF838DES/@@download/ENCFF838DES.tsv		/files/ENCFF043ORB/@@download/ENCFF043ORB.tsv	/files/ENCFF243JZQ/@@download/ENCFF243JZQ.tsv
ENCODE3	shRNA-RNA-seq	rbp	K562	EIF2S1	NA	uconn	ENCSR546MBH	4	ENCFF709UGC;ENCFF444SWH;ENCFF308QLD;ENCFF912PRH;	/files/ENCFF709UGC/@@download/ENCFF709UGC.bam;/files/ENCFF444SWH/@@download/ENCFF444SWH.bam;/files/ENCFF308QLD/@@download/ENCFF308QLD.bam;/files/ENCFF912PRH/@@download/ENCFF912PRH.bam;	4	ENCFF535BFZ;ENCFF125LSC;ENCFF451VCI;ENCFF957JFM;	/files/ENCFF535BFZ/@@download/ENCFF535BFZ.bam;/files/ENCFF125LSC/@@download/ENCFF125LSC.bam;/files/ENCFF451VCI/@@download/ENCFF451VCI.bam;/files/ENCFF957JFM/@@download/ENCFF957JFM.bam;	EIF2S1	/files/ENCFF074KQD/@@download/ENCFF074KQD.tsv	/files/ENCFF694XSD/@@download/ENCFF694XSD.tsv		/files/ENCFF818KUW/@@download/ENCFF818KUW.tsv	/files/ENCFF895SDN/@@download/ENCFF895SDN.tsv
ENCODE3	shRNA-RNA-seq	rbp	K562	SRP68	NA	uconn	ENCSR312SRB	4	ENCFF955LES;ENCFF417SGB;ENCFF871KUU;ENCFF965RPX;	/files/ENCFF955LES/@@download/ENCFF955LES.bam;/files/ENCFF417SGB/@@download/ENCFF417SGB.bam;/files/ENCFF871KUU/@@download/ENCFF871KUU.bam;/files/ENCFF965RPX/@@download/ENCFF965RPX.bam;	4	ENCFF749JML;ENCFF841MME;ENCFF360OFU;ENCFF269IZJ;	/files/ENCFF749JML/@@download/ENCFF749JML.bam;/files/ENCFF841MME/@@download/ENCFF841MME.bam;/files/ENCFF360OFU/@@download/ENCFF360OFU.bam;/files/ENCFF269IZJ/@@download/ENCFF269IZJ.bam;	SRP68	/files/ENCFF928OCW/@@download/ENCFF928OCW.tsv	/files/ENCFF458CWM/@@download/ENCFF458CWM.tsv		/files/ENCFF912ATD/@@download/ENCFF912ATD.tsv	/files/ENCFF982PUC/@@download/ENCFF982PUC.tsv
ENCODE3	shRNA-RNA-seq	rbp	HepG2	AKAP8	NA	uconn	ENCSR958KSY	4	ENCFF881PMO;ENCFF166HRL;ENCFF718DSO;ENCFF762NBR;	/files/ENCFF881PMO/@@download/ENCFF881PMO.bam;/files/ENCFF166HRL/@@download/ENCFF166HRL.bam;/files/ENCFF718DSO/@@download/ENCFF718DSO.bam;/files/ENCFF762NBR/@@download/ENCFF762NBR.bam;	4	ENCFF617MZZ;ENCFF037VCS;ENCFF093UUE;ENCFF870WUB;	/files/ENCFF617MZZ/@@download/ENCFF617MZZ.bam;/files/ENCFF037VCS/@@download/ENCFF037VCS.bam;/files/ENCFF093UUE/@@download/ENCFF093UUE.bam;/files/ENCFF870WUB/@@download/ENCFF870WUB.bam;	AKAP8	/files/ENCFF361MIN/@@download/ENCFF361MIN.tsv	/files/ENCFF063JBI/@@download/ENCFF063JBI.tsv		/files/ENCFF037HIB/@@download/ENCFF037HIB.tsv	/files/ENCFF190SRU/@@download/ENCFF190SRU.tsv
ENCODE3	shRNA-RNA-seq	rbp	HepG2	RPS19	NA	uconn	ENCSR486AIO	4	ENCFF765SCQ;ENCFF341KVW;ENCFF707VTW;ENCFF366TRL;	/files/ENCFF765SCQ/@@download/ENCFF765SCQ.bam;/files/ENCFF341KVW/@@download/ENCFF341KVW.bam;/files/ENCFF707VTW/@@download/ENCFF707VTW.bam;/files/ENCFF366TRL/@@download/ENCFF366TRL.bam;	4	ENCFF588HLC;ENCFF978YGR;ENCFF574DLW;ENCFF847SRU;	/files/ENCFF588HLC/@@download/ENCFF588HLC.bam;/files/ENCFF978YGR/@@download/ENCFF978YGR.bam;/files/ENCFF574DLW/@@download/ENCFF574DLW.bam;/files/ENCFF847SRU/@@download/ENCFF847SRU.bam;	RPS19	/files/ENCFF066TMP/@@download/ENCFF066TMP.tsv	/files/ENCFF151SNM/@@download/ENCFF151SNM.tsv		/files/ENCFF813RCD/@@download/ENCFF813RCD.tsv	/files/ENCFF065EZU/@@download/ENCFF065EZU.tsv
ENCODE3	shRNA-RNA-seq	rbp	HepG2	GEMIN5	NA	uconn	ENCSR771QMJ	4	ENCFF593OCQ;ENCFF486WKF;ENCFF068KMA;ENCFF413TAT;	/files/ENCFF593OCQ/@@download/ENCFF593OCQ.bam;/files/ENCFF486WKF/@@download/ENCFF486WKF.bam;/files/ENCFF068KMA/@@download/ENCFF068KMA.bam;/files/ENCFF413TAT/@@download/ENCFF413TAT.bam;	4	ENCFF588HLC;ENCFF978YGR;ENCFF574DLW;ENCFF847SRU;	/files/ENCFF588HLC/@@download/ENCFF588HLC.bam;/files/ENCFF978YGR/@@download/ENCFF978YGR.bam;/files/ENCFF574DLW/@@download/ENCFF574DLW.bam;/files/ENCFF847SRU/@@download/ENCFF847SRU.bam;	GEMIN5	/files/ENCFF766LHE/@@download/ENCFF766LHE.tsv	/files/ENCFF678JQU/@@download/ENCFF678JQU.tsv		/files/ENCFF813RCD/@@download/ENCFF813RCD.tsv	/files/ENCFF065EZU/@@download/ENCFF065EZU.tsv
ENCODE3	shRNA-RNA-seq	rbp	HepG2	DHX30	NA	uconn	ENCSR853PBF	4	ENCFF751TAL;ENCFF402UGA;ENCFF815FBV;ENCFF445RWU;	/files/ENCFF751TAL/@@download/ENCFF751TAL.bam;/files/ENCFF402UGA/@@download/ENCFF402UGA.bam;/files/ENCFF815FBV/@@download/ENCFF815FBV.bam;/files/ENCFF445RWU/@@download/ENCFF445RWU.bam;	4	ENCFF784SML;ENCFF487UNM;ENCFF354RZQ;ENCFF026IAZ;	/files/ENCFF784SML/@@download/ENCFF784SML.bam;/files/ENCFF487UNM/@@download/ENCFF487UNM.bam;/files/ENCFF354RZQ/@@download/ENCFF354RZQ.bam;/files/ENCFF026IAZ/@@download/ENCFF026IAZ.bam;	DHX30	/files/ENCFF266BXR/@@download/ENCFF266BXR.tsv	/files/ENCFF835QUB/@@download/ENCFF835QUB.tsv		/files/ENCFF024EGT/@@download/ENCFF024EGT.tsv	/files/ENCFF939PSG/@@download/ENCFF939PSG.tsv
ENCODE3	shRNA-RNA-seq	tf-rbp	K562	HNRNPA0	NA	uconn	ENCSR552NBS	4	ENCFF367NAB;ENCFF736ENR;ENCFF860MGG;ENCFF637HWL;	/files/ENCFF367NAB/@@download/ENCFF367NAB.bam;/files/ENCFF736ENR/@@download/ENCFF736ENR.bam;/files/ENCFF860MGG/@@download/ENCFF860MGG.bam;/files/ENCFF637HWL/@@download/ENCFF637HWL.bam;	4	ENCFF521EPR;ENCFF851BEX;ENCFF689TGX;ENCFF486RUF;	/files/ENCFF521EPR/@@download/ENCFF521EPR.bam;/files/ENCFF851BEX/@@download/ENCFF851BEX.bam;/files/ENCFF689TGX/@@download/ENCFF689TGX.bam;/files/ENCFF486RUF/@@download/ENCFF486RUF.bam;	HNRNPA0	/files/ENCFF175PLL/@@download/ENCFF175PLL.tsv	/files/ENCFF033NBF/@@download/ENCFF033NBF.tsv		/files/ENCFF661LLS/@@download/ENCFF661LLS.tsv	/files/ENCFF797VWM/@@download/ENCFF797VWM.tsv
ENCODE3	shRNA-RNA-seq	rbp	K562	DAZAP1	NA	uconn	ENCSR907UTB	4	ENCFF691QPB;ENCFF802YVN;ENCFF009FES;ENCFF166NAQ;	/files/ENCFF691QPB/@@download/ENCFF691QPB.bam;/files/ENCFF802YVN/@@download/ENCFF802YVN.bam;/files/ENCFF009FES/@@download/ENCFF009FES.bam;/files/ENCFF166NAQ/@@download/ENCFF166NAQ.bam;	4	ENCFF761ZTW;ENCFF302IOS;ENCFF662KLY;ENCFF356UJZ;	/files/ENCFF761ZTW/@@download/ENCFF761ZTW.bam;/files/ENCFF302IOS/@@download/ENCFF302IOS.bam;/files/ENCFF662KLY/@@download/ENCFF662KLY.bam;/files/ENCFF356UJZ/@@download/ENCFF356UJZ.bam;	DAZAP1	/files/ENCFF142IYS/@@download/ENCFF142IYS.tsv	/files/ENCFF252KJN/@@download/ENCFF252KJN.tsv		/files/ENCFF098AIT/@@download/ENCFF098AIT.tsv	/files/ENCFF504GSG/@@download/ENCFF504GSG.tsv
ENCODE3	shRNA-RNA-seq	rbp	K562	DDX6	NA	uconn	ENCSR119QWQ	4	ENCFF548SMU;ENCFF820GUU;ENCFF514XUK;ENCFF997AWJ;	/files/ENCFF548SMU/@@download/ENCFF548SMU.bam;/files/ENCFF820GUU/@@download/ENCFF820GUU.bam;/files/ENCFF514XUK/@@download/ENCFF514XUK.bam;/files/ENCFF997AWJ/@@download/ENCFF997AWJ.bam;	4	ENCFF535BFZ;ENCFF125LSC;ENCFF451VCI;ENCFF957JFM;	/files/ENCFF535BFZ/@@download/ENCFF535BFZ.bam;/files/ENCFF125LSC/@@download/ENCFF125LSC.bam;/files/ENCFF451VCI/@@download/ENCFF451VCI.bam;/files/ENCFF957JFM/@@download/ENCFF957JFM.bam;	DDX6	/files/ENCFF835GFE/@@download/ENCFF835GFE.tsv	/files/ENCFF646RKY/@@download/ENCFF646RKY.tsv		/files/ENCFF818KUW/@@download/ENCFF818KUW.tsv	/files/ENCFF895SDN/@@download/ENCFF895SDN.tsv
ENCODE3	shRNA-RNA-seq	tf-rbp	K562	GTF2F1	NA	uconn	ENCSR188IPO	4	ENCFF637CNX;ENCFF700BJQ;ENCFF388MKH;ENCFF204XOP;	/files/ENCFF637CNX/@@download/ENCFF637CNX.bam;/files/ENCFF700BJQ/@@download/ENCFF700BJQ.bam;/files/ENCFF388MKH/@@download/ENCFF388MKH.bam;/files/ENCFF204XOP/@@download/ENCFF204XOP.bam;	4	ENCFF761ZTW;ENCFF302IOS;ENCFF662KLY;ENCFF356UJZ;	/files/ENCFF761ZTW/@@download/ENCFF761ZTW.bam;/files/ENCFF302IOS/@@download/ENCFF302IOS.bam;/files/ENCFF662KLY/@@download/ENCFF662KLY.bam;/files/ENCFF356UJZ/@@download/ENCFF356UJZ.bam;	GTF2F1	/files/ENCFF346IJP/@@download/ENCFF346IJP.tsv	/files/ENCFF377AZC/@@download/ENCFF377AZC.tsv		/files/ENCFF098AIT/@@download/ENCFF098AIT.tsv	/files/ENCFF504GSG/@@download/ENCFF504GSG.tsv
ENCODE3	shRNA-RNA-seq	rbp	K562	HLTF	NA	uconn	ENCSR958NDU	4	ENCFF478PQR;ENCFF717VGV;ENCFF488HTU;ENCFF594VBS;	/files/ENCFF478PQR/@@download/ENCFF478PQR.bam;/files/ENCFF717VGV/@@download/ENCFF717VGV.bam;/files/ENCFF488HTU/@@download/ENCFF488HTU.bam;/files/ENCFF594VBS/@@download/ENCFF594VBS.bam;	4	ENCFF761ZTW;ENCFF302IOS;ENCFF662KLY;ENCFF356UJZ;	/files/ENCFF761ZTW/@@download/ENCFF761ZTW.bam;/files/ENCFF302IOS/@@download/ENCFF302IOS.bam;/files/ENCFF662KLY/@@download/ENCFF662KLY.bam;/files/ENCFF356UJZ/@@download/ENCFF356UJZ.bam;	HLTF	/files/ENCFF332UUV/@@download/ENCFF332UUV.tsv	/files/ENCFF267RNA/@@download/ENCFF267RNA.tsv		/files/ENCFF098AIT/@@download/ENCFF098AIT.tsv	/files/ENCFF504GSG/@@download/ENCFF504GSG.tsv
ENCODE3	shRNA-RNA-seq	rbp	K562	LIN28B	NA	uconn	ENCSR598YQX	4	ENCFF385ZPU;ENCFF644PBD;ENCFF971JUL;ENCFF505JCB;	/files/ENCFF385ZPU/@@download/ENCFF385ZPU.bam;/files/ENCFF644PBD/@@download/ENCFF644PBD.bam;/files/ENCFF971JUL/@@download/ENCFF971JUL.bam;/files/ENCFF505JCB/@@download/ENCFF505JCB.bam;	4	ENCFF310XPL;ENCFF301VBU;ENCFF671NCT;ENCFF035JPJ;	/files/ENCFF310XPL/@@download/ENCFF310XPL.bam;/files/ENCFF301VBU/@@download/ENCFF301VBU.bam;/files/ENCFF671NCT/@@download/ENCFF671NCT.bam;/files/ENCFF035JPJ/@@download/ENCFF035JPJ.bam;	LIN28B	/files/ENCFF232HIK/@@download/ENCFF232HIK.tsv	/files/ENCFF472NIN/@@download/ENCFF472NIN.tsv		/files/ENCFF595PIT/@@download/ENCFF595PIT.tsv	/files/ENCFF863EKL/@@download/ENCFF863EKL.tsv
ENCODE3	shRNA-RNA-seq	rbp	K562	RECQL	NA	uconn	ENCSR310VND	4	ENCFF617GYZ;ENCFF820PTK;ENCFF065EST;ENCFF704VQW;	/files/ENCFF617GYZ/@@download/ENCFF617GYZ.bam;/files/ENCFF820PTK/@@download/ENCFF820PTK.bam;/files/ENCFF065EST/@@download/ENCFF065EST.bam;/files/ENCFF704VQW/@@download/ENCFF704VQW.bam;	4	ENCFF232CRW;ENCFF615FRB;ENCFF812XUV;ENCFF201SIR;	/files/ENCFF232CRW/@@download/ENCFF232CRW.bam;/files/ENCFF615FRB/@@download/ENCFF615FRB.bam;/files/ENCFF812XUV/@@download/ENCFF812XUV.bam;/files/ENCFF201SIR/@@download/ENCFF201SIR.bam;	RECQL	/files/ENCFF040XCB/@@download/ENCFF040XCB.tsv	/files/ENCFF511KJP/@@download/ENCFF511KJP.tsv		/files/ENCFF115OOZ/@@download/ENCFF115OOZ.tsv	/files/ENCFF040ZLI/@@download/ENCFF040ZLI.tsv
ENCODE3	shRNA-RNA-seq	tf-rbp	HepG2	SUB1	NA	uconn	ENCSR997FOT	4	ENCFF733UEM;ENCFF498JKL;ENCFF124DVX;ENCFF617ESP;	/files/ENCFF733UEM/@@download/ENCFF733UEM.bam;/files/ENCFF498JKL/@@download/ENCFF498JKL.bam;/files/ENCFF124DVX/@@download/ENCFF124DVX.bam;/files/ENCFF617ESP/@@download/ENCFF617ESP.bam;	4	ENCFF869HCH;ENCFF788TPF;ENCFF915DSC;ENCFF226MEB;	/files/ENCFF869HCH/@@download/ENCFF869HCH.bam;/files/ENCFF788TPF/@@download/ENCFF788TPF.bam;/files/ENCFF915DSC/@@download/ENCFF915DSC.bam;/files/ENCFF226MEB/@@download/ENCFF226MEB.bam;	SUB1	/files/ENCFF432VGJ/@@download/ENCFF432VGJ.tsv	/files/ENCFF941HSC/@@download/ENCFF941HSC.tsv		/files/ENCFF043ORB/@@download/ENCFF043ORB.tsv	/files/ENCFF243JZQ/@@download/ENCFF243JZQ.tsv
ENCODE3	shRNA-RNA-seq	tf-rbp	K562	TARDBP	NA	uconn	ENCSR134JRE	4	ENCFF083KNY;ENCFF273JYT;ENCFF782EXB;ENCFF202XMY;	/files/ENCFF083KNY/@@download/ENCFF083KNY.bam;/files/ENCFF273JYT/@@download/ENCFF273JYT.bam;/files/ENCFF782EXB/@@download/ENCFF782EXB.bam;/files/ENCFF202XMY/@@download/ENCFF202XMY.bam;	4	ENCFF423RMB;ENCFF991LXI;ENCFF250NQT;ENCFF072REC;	/files/ENCFF423RMB/@@download/ENCFF423RMB.bam;/files/ENCFF991LXI/@@download/ENCFF991LXI.bam;/files/ENCFF250NQT/@@download/ENCFF250NQT.bam;/files/ENCFF072REC/@@download/ENCFF072REC.bam;	TARDBP	/files/ENCFF827ISM/@@download/ENCFF827ISM.tsv	/files/ENCFF912LNH/@@download/ENCFF912LNH.tsv		/files/ENCFF717QPG/@@download/ENCFF717QPG.tsv	/files/ENCFF170EPB/@@download/ENCFF170EPB.tsv
ENCODE3	shRNA-RNA-seq	rbp	K562	PABPC4	NA	uconn	ENCSR047EEG	4	ENCFF312JIR;ENCFF909HWA;ENCFF979EOV;ENCFF206ASM;	/files/ENCFF312JIR/@@download/ENCFF312JIR.bam;/files/ENCFF909HWA/@@download/ENCFF909HWA.bam;/files/ENCFF979EOV/@@download/ENCFF979EOV.bam;/files/ENCFF206ASM/@@download/ENCFF206ASM.bam;	4	ENCFF232CRW;ENCFF615FRB;ENCFF812XUV;ENCFF201SIR;	/files/ENCFF232CRW/@@download/ENCFF232CRW.bam;/files/ENCFF615FRB/@@download/ENCFF615FRB.bam;/files/ENCFF812XUV/@@download/ENCFF812XUV.bam;/files/ENCFF201SIR/@@download/ENCFF201SIR.bam;	PABPC4	/files/ENCFF308IDS/@@download/ENCFF308IDS.tsv	/files/ENCFF144LFK/@@download/ENCFF144LFK.tsv		/files/ENCFF115OOZ/@@download/ENCFF115OOZ.tsv	/files/ENCFF040ZLI/@@download/ENCFF040ZLI.tsv
ENCODE3	shRNA-RNA-seq	rbp	HepG2	SART3	NA	uconn	ENCSR011BBS	4	ENCFF056ATS;ENCFF254RRV;ENCFF986QVI;ENCFF891PIZ;	/files/ENCFF056ATS/@@download/ENCFF056ATS.bam;/files/ENCFF254RRV/@@download/ENCFF254RRV.bam;/files/ENCFF986QVI/@@download/ENCFF986QVI.bam;/files/ENCFF891PIZ/@@download/ENCFF891PIZ.bam;	4	ENCFF869IKC;ENCFF996UTY;ENCFF645UHW;ENCFF295SFA;	/files/ENCFF869IKC/@@download/ENCFF869IKC.bam;/files/ENCFF996UTY/@@download/ENCFF996UTY.bam;/files/ENCFF645UHW/@@download/ENCFF645UHW.bam;/files/ENCFF295SFA/@@download/ENCFF295SFA.bam;	SART3	/files/ENCFF328JWO/@@download/ENCFF328JWO.tsv	/files/ENCFF889YDN/@@download/ENCFF889YDN.tsv		/files/ENCFF340RWX/@@download/ENCFF340RWX.tsv	/files/ENCFF286KOT/@@download/ENCFF286KOT.tsv
ENCODE3	shRNA-RNA-seq	tf-rbp	HepG2	SF1	NA	uconn	ENCSR644AIM	4	ENCFF742DFH;ENCFF220VAO;ENCFF586WHY;ENCFF772YRQ;	/files/ENCFF742DFH/@@download/ENCFF742DFH.bam;/files/ENCFF220VAO/@@download/ENCFF220VAO.bam;/files/ENCFF586WHY/@@download/ENCFF586WHY.bam;/files/ENCFF772YRQ/@@download/ENCFF772YRQ.bam;	4	ENCFF174NAV;ENCFF685AUO;ENCFF686VNL;ENCFF430GWF;	/files/ENCFF174NAV/@@download/ENCFF174NAV.bam;/files/ENCFF685AUO/@@download/ENCFF685AUO.bam;/files/ENCFF686VNL/@@download/ENCFF686VNL.bam;/files/ENCFF430GWF/@@download/ENCFF430GWF.bam;	SF1	/files/ENCFF084KXM/@@download/ENCFF084KXM.tsv	/files/ENCFF938BQO/@@download/ENCFF938BQO.tsv		/files/ENCFF653XRX/@@download/ENCFF653XRX.tsv	/files/ENCFF401ECA/@@download/ENCFF401ECA.tsv
ENCODE3	shRNA-RNA-seq	rbp	HepG2	SUPT6H	NA	uconn	ENCSR281KCL	4	ENCFF156CBD;ENCFF323JFC;ENCFF179AAM;ENCFF387ASY;	/files/ENCFF156CBD/@@download/ENCFF156CBD.bam;/files/ENCFF323JFC/@@download/ENCFF323JFC.bam;/files/ENCFF179AAM/@@download/ENCFF179AAM.bam;/files/ENCFF387ASY/@@download/ENCFF387ASY.bam;	4	ENCFF675ZIX;ENCFF967HKW;ENCFF236XCF;ENCFF901WHO;	/files/ENCFF675ZIX/@@download/ENCFF675ZIX.bam;/files/ENCFF967HKW/@@download/ENCFF967HKW.bam;/files/ENCFF236XCF/@@download/ENCFF236XCF.bam;/files/ENCFF901WHO/@@download/ENCFF901WHO.bam;	SUPT6H	/files/ENCFF820UBF/@@download/ENCFF820UBF.tsv	/files/ENCFF332WGI/@@download/ENCFF332WGI.tsv		/files/ENCFF968NJB/@@download/ENCFF968NJB.tsv	/files/ENCFF990KGR/@@download/ENCFF990KGR.tsv
ENCODE3	shRNA-RNA-seq	rbp	HepG2	CSTF2	NA	uconn	ENCSR815JDY	4	ENCFF015MPZ;ENCFF286BPA;ENCFF938DQM;ENCFF866AHO;	/files/ENCFF015MPZ/@@download/ENCFF015MPZ.bam;/files/ENCFF286BPA/@@download/ENCFF286BPA.bam;/files/ENCFF938DQM/@@download/ENCFF938DQM.bam;/files/ENCFF866AHO/@@download/ENCFF866AHO.bam;	4	ENCFF242WXN;ENCFF572NPL;ENCFF689YCR;ENCFF236SFU;	/files/ENCFF242WXN/@@download/ENCFF242WXN.bam;/files/ENCFF572NPL/@@download/ENCFF572NPL.bam;/files/ENCFF689YCR/@@download/ENCFF689YCR.bam;/files/ENCFF236SFU/@@download/ENCFF236SFU.bam;	CSTF2	/files/ENCFF444MMS/@@download/ENCFF444MMS.tsv	/files/ENCFF568ZNU/@@download/ENCFF568ZNU.tsv		/files/ENCFF231SUG/@@download/ENCFF231SUG.tsv	/files/ENCFF533PXL/@@download/ENCFF533PXL.tsv
ENCODE3	shRNA-RNA-seq	rbp	HepG2	SRSF1	NA	uconn	ENCSR094KBY	4	ENCFF448HND;ENCFF535TDK;ENCFF856VSZ;ENCFF942DHD;	/files/ENCFF448HND/@@download/ENCFF448HND.bam;/files/ENCFF535TDK/@@download/ENCFF535TDK.bam;/files/ENCFF856VSZ/@@download/ENCFF856VSZ.bam;/files/ENCFF942DHD/@@download/ENCFF942DHD.bam;	4	ENCFF674CZO;ENCFF706FVN;ENCFF261RLR;ENCFF834TYC;	/files/ENCFF674CZO/@@download/ENCFF674CZO.bam;/files/ENCFF706FVN/@@download/ENCFF706FVN.bam;/files/ENCFF261RLR/@@download/ENCFF261RLR.bam;/files/ENCFF834TYC/@@download/ENCFF834TYC.bam;	SRSF1	/files/ENCFF201QEY/@@download/ENCFF201QEY.tsv	/files/ENCFF921HMS/@@download/ENCFF921HMS.tsv		/files/ENCFF334SUT/@@download/ENCFF334SUT.tsv	/files/ENCFF262BZV/@@download/ENCFF262BZV.tsv
ENCODE3	shRNA-RNA-seq	tf-rbp	K562	HNRNPK	NA	uconn	ENCSR529JNJ	4	ENCFF287NHH;ENCFF818NBD;ENCFF808LWD;ENCFF519LDN;	/files/ENCFF287NHH/@@download/ENCFF287NHH.bam;/files/ENCFF818NBD/@@download/ENCFF818NBD.bam;/files/ENCFF808LWD/@@download/ENCFF808LWD.bam;/files/ENCFF519LDN/@@download/ENCFF519LDN.bam;	4	ENCFF423RMB;ENCFF991LXI;ENCFF250NQT;ENCFF072REC;	/files/ENCFF423RMB/@@download/ENCFF423RMB.bam;/files/ENCFF991LXI/@@download/ENCFF991LXI.bam;/files/ENCFF250NQT/@@download/ENCFF250NQT.bam;/files/ENCFF072REC/@@download/ENCFF072REC.bam;	HNRNPK	/files/ENCFF057EXH/@@download/ENCFF057EXH.tsv	/files/ENCFF203MVY/@@download/ENCFF203MVY.tsv		/files/ENCFF717QPG/@@download/ENCFF717QPG.tsv	/files/ENCFF170EPB/@@download/ENCFF170EPB.tsv
ENCODE3	shRNA-RNA-seq	rbp	K562	SUGP2	NA	uconn	ENCSR192BPV	4	ENCFF605VCQ;ENCFF825VTB;ENCFF255HKE;ENCFF512NNN;	/files/ENCFF605VCQ/@@download/ENCFF605VCQ.bam;/files/ENCFF825VTB/@@download/ENCFF825VTB.bam;/files/ENCFF255HKE/@@download/ENCFF255HKE.bam;/files/ENCFF512NNN/@@download/ENCFF512NNN.bam;	4	ENCFF239ZDK;ENCFF742DFR;ENCFF721YDQ;ENCFF471LQQ;	/files/ENCFF239ZDK/@@download/ENCFF239ZDK.bam;/files/ENCFF742DFR/@@download/ENCFF742DFR.bam;/files/ENCFF721YDQ/@@download/ENCFF721YDQ.bam;/files/ENCFF471LQQ/@@download/ENCFF471LQQ.bam;	SUGP2	/files/ENCFF040UZQ/@@download/ENCFF040UZQ.tsv	/files/ENCFF406BYU/@@download/ENCFF406BYU.tsv		/files/ENCFF402NWA/@@download/ENCFF402NWA.tsv	/files/ENCFF248BGZ/@@download/ENCFF248BGZ.tsv
ENCODE3	shRNA-RNA-seq	rbp	K562	IGF2BP2	NA	uconn	ENCSR952RRH	4	ENCFF022MFZ;ENCFF147DLK;ENCFF377DNM;ENCFF739FOM;	/files/ENCFF022MFZ/@@download/ENCFF022MFZ.bam;/files/ENCFF147DLK/@@download/ENCFF147DLK.bam;/files/ENCFF377DNM/@@download/ENCFF377DNM.bam;/files/ENCFF739FOM/@@download/ENCFF739FOM.bam;	4	ENCFF423RMB;ENCFF991LXI;ENCFF250NQT;ENCFF072REC;	/files/ENCFF423RMB/@@download/ENCFF423RMB.bam;/files/ENCFF991LXI/@@download/ENCFF991LXI.bam;/files/ENCFF250NQT/@@download/ENCFF250NQT.bam;/files/ENCFF072REC/@@download/ENCFF072REC.bam;	IGF2BP2	/files/ENCFF159BTO/@@download/ENCFF159BTO.tsv	/files/ENCFF028NMK/@@download/ENCFF028NMK.tsv		/files/ENCFF717QPG/@@download/ENCFF717QPG.tsv	/files/ENCFF170EPB/@@download/ENCFF170EPB.tsv
ENCODE3	shRNA-RNA-seq	rbp	K562	NSUN2	NA	uconn	ENCSR829EFL	4	ENCFF132DXH;ENCFF339NKH;ENCFF206WPX;ENCFF678LZA;	/files/ENCFF132DXH/@@download/ENCFF132DXH.bam;/files/ENCFF339NKH/@@download/ENCFF339NKH.bam;/files/ENCFF206WPX/@@download/ENCFF206WPX.bam;/files/ENCFF678LZA/@@download/ENCFF678LZA.bam;	4	ENCFF444ZHG;ENCFF607JNT;ENCFF055IEE;ENCFF823LBA;	/files/ENCFF444ZHG/@@download/ENCFF444ZHG.bam;/files/ENCFF607JNT/@@download/ENCFF607JNT.bam;/files/ENCFF055IEE/@@download/ENCFF055IEE.bam;/files/ENCFF823LBA/@@download/ENCFF823LBA.bam;	NSUN2	/files/ENCFF489ZLA/@@download/ENCFF489ZLA.tsv	/files/ENCFF282RIS/@@download/ENCFF282RIS.tsv		/files/ENCFF629SOF/@@download/ENCFF629SOF.tsv	/files/ENCFF310TYD/@@download/ENCFF310TYD.tsv
ENCODE3	shRNA-RNA-seq	tf-rbp	K562	RBM39	NA	uconn	ENCSR678WOA	4	ENCFF244LWG;ENCFF733KKR;ENCFF886LVU;ENCFF652VXZ;	/files/ENCFF244LWG/@@download/ENCFF244LWG.bam;/files/ENCFF733KKR/@@download/ENCFF733KKR.bam;/files/ENCFF886LVU/@@download/ENCFF886LVU.bam;/files/ENCFF652VXZ/@@download/ENCFF652VXZ.bam;	4	ENCFF239ZDK;ENCFF742DFR;ENCFF721YDQ;ENCFF471LQQ;	/files/ENCFF239ZDK/@@download/ENCFF239ZDK.bam;/files/ENCFF742DFR/@@download/ENCFF742DFR.bam;/files/ENCFF721YDQ/@@download/ENCFF721YDQ.bam;/files/ENCFF471LQQ/@@download/ENCFF471LQQ.bam;	RBM39	/files/ENCFF417CJC/@@download/ENCFF417CJC.tsv	/files/ENCFF851NKA/@@download/ENCFF851NKA.tsv		/files/ENCFF402NWA/@@download/ENCFF402NWA.tsv	/files/ENCFF248BGZ/@@download/ENCFF248BGZ.tsv
ENCODE3	shRNA-RNA-seq	rbp	K562	SUPV3L1	NA	uconn	ENCSR778SIU	4	ENCFF962HTJ;ENCFF590KGX;ENCFF710LUV;ENCFF654PVK;	/files/ENCFF962HTJ/@@download/ENCFF962HTJ.bam;/files/ENCFF590KGX/@@download/ENCFF590KGX.bam;/files/ENCFF710LUV/@@download/ENCFF710LUV.bam;/files/ENCFF654PVK/@@download/ENCFF654PVK.bam;	4	ENCFF749JML;ENCFF841MME;ENCFF360OFU;ENCFF269IZJ;	/files/ENCFF749JML/@@download/ENCFF749JML.bam;/files/ENCFF841MME/@@download/ENCFF841MME.bam;/files/ENCFF360OFU/@@download/ENCFF360OFU.bam;/files/ENCFF269IZJ/@@download/ENCFF269IZJ.bam;	SUPV3L1	/files/ENCFF923LPD/@@download/ENCFF923LPD.tsv	/files/ENCFF675FYE/@@download/ENCFF675FYE.tsv		/files/ENCFF912ATD/@@download/ENCFF912ATD.tsv	/files/ENCFF982PUC/@@download/ENCFF982PUC.tsv
ENCODE3	shRNA-RNA-seq	rbp	K562	SRPK2	NA	uconn	ENCSR524YXQ	4	ENCFF214YJV;ENCFF081ZZZ;ENCFF522TER;ENCFF011PVW;	/files/ENCFF214YJV/@@download/ENCFF214YJV.bam;/files/ENCFF081ZZZ/@@download/ENCFF081ZZZ.bam;/files/ENCFF522TER/@@download/ENCFF522TER.bam;/files/ENCFF011PVW/@@download/ENCFF011PVW.bam;	4	ENCFF444ZHG;ENCFF607JNT;ENCFF055IEE;ENCFF823LBA;	/files/ENCFF444ZHG/@@download/ENCFF444ZHG.bam;/files/ENCFF607JNT/@@download/ENCFF607JNT.bam;/files/ENCFF055IEE/@@download/ENCFF055IEE.bam;/files/ENCFF823LBA/@@download/ENCFF823LBA.bam;	SRPK2	/files/ENCFF227MQI/@@download/ENCFF227MQI.tsv	/files/ENCFF171GSN/@@download/ENCFF171GSN.tsv		/files/ENCFF629SOF/@@download/ENCFF629SOF.tsv	/files/ENCFF310TYD/@@download/ENCFF310TYD.tsv
ENCODE3	shRNA-RNA-seq	rbp	HepG2	EIF2S2	NA	uconn	ENCSR110HAA	4	ENCFF737CZT;ENCFF307EYC;ENCFF079OVB;ENCFF642MGZ;	/files/ENCFF737CZT/@@download/ENCFF737CZT.bam;/files/ENCFF307EYC/@@download/ENCFF307EYC.bam;/files/ENCFF079OVB/@@download/ENCFF079OVB.bam;/files/ENCFF642MGZ/@@download/ENCFF642MGZ.bam;	4	ENCFF675ZIX;ENCFF967HKW;ENCFF236XCF;ENCFF901WHO;	/files/ENCFF675ZIX/@@download/ENCFF675ZIX.bam;/files/ENCFF967HKW/@@download/ENCFF967HKW.bam;/files/ENCFF236XCF/@@download/ENCFF236XCF.bam;/files/ENCFF901WHO/@@download/ENCFF901WHO.bam;	EIF2S2	/files/ENCFF388KYN/@@download/ENCFF388KYN.tsv	/files/ENCFF312YHC/@@download/ENCFF312YHC.tsv		/files/ENCFF968NJB/@@download/ENCFF968NJB.tsv	/files/ENCFF990KGR/@@download/ENCFF990KGR.tsv
ENCODE3	shRNA-RNA-seq	tf-rbp	HepG2	HNRNPM	NA	uconn	ENCSR995JMS	4	ENCFF144PFW;ENCFF348IHW;ENCFF601DUB;ENCFF240HMJ;	/files/ENCFF144PFW/@@download/ENCFF144PFW.bam;/files/ENCFF348IHW/@@download/ENCFF348IHW.bam;/files/ENCFF601DUB/@@download/ENCFF601DUB.bam;/files/ENCFF240HMJ/@@download/ENCFF240HMJ.bam;	4	ENCFF675ZIX;ENCFF967HKW;ENCFF236XCF;ENCFF901WHO;	/files/ENCFF675ZIX/@@download/ENCFF675ZIX.bam;/files/ENCFF967HKW/@@download/ENCFF967HKW.bam;/files/ENCFF236XCF/@@download/ENCFF236XCF.bam;/files/ENCFF901WHO/@@download/ENCFF901WHO.bam;	HNRNPM	/files/ENCFF843GRN/@@download/ENCFF843GRN.tsv	/files/ENCFF168RBP/@@download/ENCFF168RBP.tsv		/files/ENCFF968NJB/@@download/ENCFF968NJB.tsv	/files/ENCFF990KGR/@@download/ENCFF990KGR.tsv
ENCODE3	shRNA-RNA-seq	rbp	K562	PPIG	NA	uconn	ENCSR529MBZ	4	ENCFF758FPJ;ENCFF296NEO;ENCFF592LLE;ENCFF381JEG;	/files/ENCFF758FPJ/@@download/ENCFF758FPJ.bam;/files/ENCFF296NEO/@@download/ENCFF296NEO.bam;/files/ENCFF592LLE/@@download/ENCFF592LLE.bam;/files/ENCFF381JEG/@@download/ENCFF381JEG.bam;	4	ENCFF608LBG;ENCFF847LLP;ENCFF109UAW;ENCFF827AVO;	/files/ENCFF608LBG/@@download/ENCFF608LBG.bam;/files/ENCFF847LLP/@@download/ENCFF847LLP.bam;/files/ENCFF109UAW/@@download/ENCFF109UAW.bam;/files/ENCFF827AVO/@@download/ENCFF827AVO.bam;	PPIG	/files/ENCFF540COG/@@download/ENCFF540COG.tsv	/files/ENCFF956EKA/@@download/ENCFF956EKA.tsv		/files/ENCFF951HPS/@@download/ENCFF951HPS.tsv	/files/ENCFF809LLU/@@download/ENCFF809LLU.tsv
ENCODE3	shRNA-RNA-seq	rbp	HepG2	EIF4B	NA	uconn	ENCSR313CHR	4	ENCFF605FNS;ENCFF210BGD;ENCFF400ARN;ENCFF002YLP;	/files/ENCFF605FNS/@@download/ENCFF605FNS.bam;/files/ENCFF210BGD/@@download/ENCFF210BGD.bam;/files/ENCFF400ARN/@@download/ENCFF400ARN.bam;/files/ENCFF002YLP/@@download/ENCFF002YLP.bam;	4	ENCFF152TNY;ENCFF318WEH;ENCFF989TXQ;ENCFF558ZFO;	/files/ENCFF152TNY/@@download/ENCFF152TNY.bam;/files/ENCFF318WEH/@@download/ENCFF318WEH.bam;/files/ENCFF989TXQ/@@download/ENCFF989TXQ.bam;/files/ENCFF558ZFO/@@download/ENCFF558ZFO.bam;	EIF4B	/files/ENCFF691ULQ/@@download/ENCFF691ULQ.tsv	/files/ENCFF721RJD/@@download/ENCFF721RJD.tsv		/files/ENCFF427UKK/@@download/ENCFF427UKK.tsv	/files/ENCFF025LXR/@@download/ENCFF025LXR.tsv
ENCODE3	shRNA-RNA-seq	tf-rbp	HepG2	SRSF9	NA	uconn	ENCSR597XHH	4	ENCFF665FGJ;ENCFF921WIW;ENCFF754SUW;ENCFF664KDY;	/files/ENCFF665FGJ/@@download/ENCFF665FGJ.bam;/files/ENCFF921WIW/@@download/ENCFF921WIW.bam;/files/ENCFF754SUW/@@download/ENCFF754SUW.bam;/files/ENCFF664KDY/@@download/ENCFF664KDY.bam;	4	ENCFF674CZO;ENCFF706FVN;ENCFF261RLR;ENCFF834TYC;	/files/ENCFF674CZO/@@download/ENCFF674CZO.bam;/files/ENCFF706FVN/@@download/ENCFF706FVN.bam;/files/ENCFF261RLR/@@download/ENCFF261RLR.bam;/files/ENCFF834TYC/@@download/ENCFF834TYC.bam;	SRSF9	/files/ENCFF755MHT/@@download/ENCFF755MHT.tsv	/files/ENCFF117XEK/@@download/ENCFF117XEK.tsv		/files/ENCFF334SUT/@@download/ENCFF334SUT.tsv	/files/ENCFF262BZV/@@download/ENCFF262BZV.tsv
ENCODE3	shRNA-RNA-seq	rbp	K562	MATR3	NA	uconn	ENCSR792XFP	4	ENCFF434HSN;ENCFF782YRE;ENCFF947WJB;ENCFF547XWI;	/files/ENCFF434HSN/@@download/ENCFF434HSN.bam;/files/ENCFF782YRE/@@download/ENCFF782YRE.bam;/files/ENCFF947WJB/@@download/ENCFF947WJB.bam;/files/ENCFF547XWI/@@download/ENCFF547XWI.bam;	4	ENCFF423RMB;ENCFF991LXI;ENCFF250NQT;ENCFF072REC;	/files/ENCFF423RMB/@@download/ENCFF423RMB.bam;/files/ENCFF991LXI/@@download/ENCFF991LXI.bam;/files/ENCFF250NQT/@@download/ENCFF250NQT.bam;/files/ENCFF072REC/@@download/ENCFF072REC.bam;	MATR3	/files/ENCFF528TJW/@@download/ENCFF528TJW.tsv	/files/ENCFF758CSC/@@download/ENCFF758CSC.tsv		/files/ENCFF717QPG/@@download/ENCFF717QPG.tsv	/files/ENCFF170EPB/@@download/ENCFF170EPB.tsv
ENCODE3	shRNA-RNA-seq	rbp	K562	AUH	NA	uconn	ENCSR395FYF	4	ENCFF835VLB;ENCFF798IMP;ENCFF472WGE;ENCFF157DNT;	/files/ENCFF835VLB/@@download/ENCFF835VLB.bam;/files/ENCFF798IMP/@@download/ENCFF798IMP.bam;/files/ENCFF472WGE/@@download/ENCFF472WGE.bam;/files/ENCFF157DNT/@@download/ENCFF157DNT.bam;	4	ENCFF496PQS;ENCFF908CYQ;ENCFF971OQY;ENCFF824KJT;	/files/ENCFF496PQS/@@download/ENCFF496PQS.bam;/files/ENCFF908CYQ/@@download/ENCFF908CYQ.bam;/files/ENCFF971OQY/@@download/ENCFF971OQY.bam;/files/ENCFF824KJT/@@download/ENCFF824KJT.bam;	AUH	/files/ENCFF057FDU/@@download/ENCFF057FDU.tsv	/files/ENCFF395IAV/@@download/ENCFF395IAV.tsv		/files/ENCFF699ZGX/@@download/ENCFF699ZGX.tsv	/files/ENCFF266DWI/@@download/ENCFF266DWI.tsv
ENCODE3	shRNA-RNA-seq	tf-rbp	K562	SRSF7	NA	uconn	ENCSR464ADT	4	ENCFF564EDA;ENCFF321IMZ;ENCFF495CHO;ENCFF871XKQ;	/files/ENCFF564EDA/@@download/ENCFF564EDA.bam;/files/ENCFF321IMZ/@@download/ENCFF321IMZ.bam;/files/ENCFF495CHO/@@download/ENCFF495CHO.bam;/files/ENCFF871XKQ/@@download/ENCFF871XKQ.bam;	4	ENCFF423RMB;ENCFF991LXI;ENCFF250NQT;ENCFF072REC;	/files/ENCFF423RMB/@@download/ENCFF423RMB.bam;/files/ENCFF991LXI/@@download/ENCFF991LXI.bam;/files/ENCFF250NQT/@@download/ENCFF250NQT.bam;/files/ENCFF072REC/@@download/ENCFF072REC.bam;	SRSF7	/files/ENCFF380ZEW/@@download/ENCFF380ZEW.tsv	/files/ENCFF371HAA/@@download/ENCFF371HAA.tsv		/files/ENCFF717QPG/@@download/ENCFF717QPG.tsv	/files/ENCFF170EPB/@@download/ENCFF170EPB.tsv
ENCODE3	shRNA-RNA-seq	rbp	K562	G3BP1	NA	uconn	ENCSR792CBM	4	ENCFF289CHF;ENCFF818USX;ENCFF753NPG;ENCFF256ODT;	/files/ENCFF289CHF/@@download/ENCFF289CHF.bam;/files/ENCFF818USX/@@download/ENCFF818USX.bam;/files/ENCFF753NPG/@@download/ENCFF753NPG.bam;/files/ENCFF256ODT/@@download/ENCFF256ODT.bam;	4	ENCFF423RMB;ENCFF991LXI;ENCFF250NQT;ENCFF072REC;	/files/ENCFF423RMB/@@download/ENCFF423RMB.bam;/files/ENCFF991LXI/@@download/ENCFF991LXI.bam;/files/ENCFF250NQT/@@download/ENCFF250NQT.bam;/files/ENCFF072REC/@@download/ENCFF072REC.bam;	G3BP1	/files/ENCFF514HLP/@@download/ENCFF514HLP.tsv	/files/ENCFF620RSG/@@download/ENCFF620RSG.tsv		/files/ENCFF717QPG/@@download/ENCFF717QPG.tsv	/files/ENCFF170EPB/@@download/ENCFF170EPB.tsv
ENCODE3	shRNA-RNA-seq	rbp	K562	IGF2BP1	NA	uconn	ENCSR629EWX	4	ENCFF511KGL;ENCFF885QTS;ENCFF275QEO;ENCFF597IYH;	/files/ENCFF511KGL/@@download/ENCFF511KGL.bam;/files/ENCFF885QTS/@@download/ENCFF885QTS.bam;/files/ENCFF275QEO/@@download/ENCFF275QEO.bam;/files/ENCFF597IYH/@@download/ENCFF597IYH.bam;	4	ENCFF423RMB;ENCFF991LXI;ENCFF250NQT;ENCFF072REC;	/files/ENCFF423RMB/@@download/ENCFF423RMB.bam;/files/ENCFF991LXI/@@download/ENCFF991LXI.bam;/files/ENCFF250NQT/@@download/ENCFF250NQT.bam;/files/ENCFF072REC/@@download/ENCFF072REC.bam;	IGF2BP1	/files/ENCFF344KRZ/@@download/ENCFF344KRZ.tsv	/files/ENCFF995HWP/@@download/ENCFF995HWP.tsv		/files/ENCFF717QPG/@@download/ENCFF717QPG.tsv	/files/ENCFF170EPB/@@download/ENCFF170EPB.tsv
ENCODE3	shRNA-RNA-seq	rbp	HepG2	PABPC1	NA	uconn	ENCSR910YNJ	4	ENCFF927GPT;ENCFF698UKF;ENCFF439MYU;ENCFF602ANL;	/files/ENCFF927GPT/@@download/ENCFF927GPT.bam;/files/ENCFF698UKF/@@download/ENCFF698UKF.bam;/files/ENCFF439MYU/@@download/ENCFF439MYU.bam;/files/ENCFF602ANL/@@download/ENCFF602ANL.bam;	4	ENCFF869IKC;ENCFF996UTY;ENCFF645UHW;ENCFF295SFA;	/files/ENCFF869IKC/@@download/ENCFF869IKC.bam;/files/ENCFF996UTY/@@download/ENCFF996UTY.bam;/files/ENCFF645UHW/@@download/ENCFF645UHW.bam;/files/ENCFF295SFA/@@download/ENCFF295SFA.bam;	PABPC1	/files/ENCFF424UTX/@@download/ENCFF424UTX.tsv	/files/ENCFF781IJG/@@download/ENCFF781IJG.tsv		/files/ENCFF340RWX/@@download/ENCFF340RWX.tsv	/files/ENCFF286KOT/@@download/ENCFF286KOT.tsv
ENCODE3	shRNA-RNA-seq	rbp	K562	RTF1	NA	uconn	ENCSR783YSQ	4	ENCFF283QIY;ENCFF704TEL;ENCFF049JBB;ENCFF899HNR;	/files/ENCFF283QIY/@@download/ENCFF283QIY.bam;/files/ENCFF704TEL/@@download/ENCFF704TEL.bam;/files/ENCFF049JBB/@@download/ENCFF049JBB.bam;/files/ENCFF899HNR/@@download/ENCFF899HNR.bam;	4	ENCFF761ZTW;ENCFF302IOS;ENCFF662KLY;ENCFF356UJZ;	/files/ENCFF761ZTW/@@download/ENCFF761ZTW.bam;/files/ENCFF302IOS/@@download/ENCFF302IOS.bam;/files/ENCFF662KLY/@@download/ENCFF662KLY.bam;/files/ENCFF356UJZ/@@download/ENCFF356UJZ.bam;	RTF1	/files/ENCFF619FKY/@@download/ENCFF619FKY.tsv	/files/ENCFF970PGN/@@download/ENCFF970PGN.tsv		/files/ENCFF098AIT/@@download/ENCFF098AIT.tsv	/files/ENCFF504GSG/@@download/ENCFF504GSG.tsv
ENCODE3	shRNA-RNA-seq	tf-rbp	K562	XRCC5	NA	uconn	ENCSR715XZS	4	ENCFF235PCJ;ENCFF544SZF;ENCFF633RWD;ENCFF896FWA;	/files/ENCFF235PCJ/@@download/ENCFF235PCJ.bam;/files/ENCFF544SZF/@@download/ENCFF544SZF.bam;/files/ENCFF633RWD/@@download/ENCFF633RWD.bam;/files/ENCFF896FWA/@@download/ENCFF896FWA.bam;	4	ENCFF761ZTW;ENCFF302IOS;ENCFF662KLY;ENCFF356UJZ;	/files/ENCFF761ZTW/@@download/ENCFF761ZTW.bam;/files/ENCFF302IOS/@@download/ENCFF302IOS.bam;/files/ENCFF662KLY/@@download/ENCFF662KLY.bam;/files/ENCFF356UJZ/@@download/ENCFF356UJZ.bam;	XRCC5	/files/ENCFF151KLL/@@download/ENCFF151KLL.tsv	/files/ENCFF682MOY/@@download/ENCFF682MOY.tsv		/files/ENCFF098AIT/@@download/ENCFF098AIT.tsv	/files/ENCFF504GSG/@@download/ENCFF504GSG.tsv
ENCODE3	shRNA-RNA-seq	rbp	K562	AATF	NA	uconn	ENCSR973QSV	4	ENCFF862KYU;ENCFF053KMJ;ENCFF492MMG;ENCFF127LYW;	/files/ENCFF862KYU/@@download/ENCFF862KYU.bam;/files/ENCFF053KMJ/@@download/ENCFF053KMJ.bam;/files/ENCFF492MMG/@@download/ENCFF492MMG.bam;/files/ENCFF127LYW/@@download/ENCFF127LYW.bam;	4	ENCFF761ZTW;ENCFF302IOS;ENCFF662KLY;ENCFF356UJZ;	/files/ENCFF761ZTW/@@download/ENCFF761ZTW.bam;/files/ENCFF302IOS/@@download/ENCFF302IOS.bam;/files/ENCFF662KLY/@@download/ENCFF662KLY.bam;/files/ENCFF356UJZ/@@download/ENCFF356UJZ.bam;	AATF	/files/ENCFF472OXR/@@download/ENCFF472OXR.tsv	/files/ENCFF850LOQ/@@download/ENCFF850LOQ.tsv		/files/ENCFF098AIT/@@download/ENCFF098AIT.tsv	/files/ENCFF504GSG/@@download/ENCFF504GSG.tsv
ENCODE3	shRNA-RNA-seq	rbp	K562	DDX24	NA	uconn	ENCSR067LLB	4	ENCFF905WFS;ENCFF323OWN;ENCFF661TWW;ENCFF325OHE;	/files/ENCFF905WFS/@@download/ENCFF905WFS.bam;/files/ENCFF323OWN/@@download/ENCFF323OWN.bam;/files/ENCFF661TWW/@@download/ENCFF661TWW.bam;/files/ENCFF325OHE/@@download/ENCFF325OHE.bam;	4	ENCFF535BFZ;ENCFF125LSC;ENCFF451VCI;ENCFF957JFM;	/files/ENCFF535BFZ/@@download/ENCFF535BFZ.bam;/files/ENCFF125LSC/@@download/ENCFF125LSC.bam;/files/ENCFF451VCI/@@download/ENCFF451VCI.bam;/files/ENCFF957JFM/@@download/ENCFF957JFM.bam;	DDX24	/files/ENCFF416DMF/@@download/ENCFF416DMF.tsv	/files/ENCFF598RUC/@@download/ENCFF598RUC.tsv		/files/ENCFF818KUW/@@download/ENCFF818KUW.tsv	/files/ENCFF895SDN/@@download/ENCFF895SDN.tsv
ENCODE3	shRNA-RNA-seq	tf-rbp	HepG2	SNRNP70	NA	uconn	ENCSR635BOO	4	ENCFF361DOS;ENCFF366UPO;ENCFF186MWG;ENCFF305IBD;	/files/ENCFF361DOS/@@download/ENCFF361DOS.bam;/files/ENCFF366UPO/@@download/ENCFF366UPO.bam;/files/ENCFF186MWG/@@download/ENCFF186MWG.bam;/files/ENCFF305IBD/@@download/ENCFF305IBD.bam;	4	ENCFF443RTR;ENCFF711PHF;ENCFF738YFT;ENCFF293RIK;	/files/ENCFF443RTR/@@download/ENCFF443RTR.bam;/files/ENCFF711PHF/@@download/ENCFF711PHF.bam;/files/ENCFF738YFT/@@download/ENCFF738YFT.bam;/files/ENCFF293RIK/@@download/ENCFF293RIK.bam;	SNRNP70	/files/ENCFF792FWO/@@download/ENCFF792FWO.tsv	/files/ENCFF285AJM/@@download/ENCFF285AJM.tsv		/files/ENCFF324NDP/@@download/ENCFF324NDP.tsv	/files/ENCFF562MRH/@@download/ENCFF562MRH.tsv
ENCODE3	shRNA-RNA-seq	rbp	HepG2	DAZAP1	NA	uconn	ENCSR840QFR	4	ENCFF288EQH;ENCFF456MNM;ENCFF285YQT;ENCFF072QTO;	/files/ENCFF288EQH/@@download/ENCFF288EQH.bam;/files/ENCFF456MNM/@@download/ENCFF456MNM.bam;/files/ENCFF285YQT/@@download/ENCFF285YQT.bam;/files/ENCFF072QTO/@@download/ENCFF072QTO.bam;	4	ENCFF858DTL;ENCFF153LBT;ENCFF057JNE;ENCFF294SKR;	/files/ENCFF858DTL/@@download/ENCFF858DTL.bam;/files/ENCFF153LBT/@@download/ENCFF153LBT.bam;/files/ENCFF057JNE/@@download/ENCFF057JNE.bam;/files/ENCFF294SKR/@@download/ENCFF294SKR.bam;	DAZAP1	/files/ENCFF630UES/@@download/ENCFF630UES.tsv	/files/ENCFF078PIK/@@download/ENCFF078PIK.tsv		/files/ENCFF849QNH/@@download/ENCFF849QNH.tsv	/files/ENCFF266MHP/@@download/ENCFF266MHP.tsv
ENCODE3	shRNA-RNA-seq	tf-rbp	K562	EWSR1	NA	uconn	ENCSR831YGP	4	ENCFF473EBE;ENCFF221MJC;ENCFF154NAH;ENCFF589TXX;	/files/ENCFF473EBE/@@download/ENCFF473EBE.bam;/files/ENCFF221MJC/@@download/ENCFF221MJC.bam;/files/ENCFF154NAH/@@download/ENCFF154NAH.bam;/files/ENCFF589TXX/@@download/ENCFF589TXX.bam;	4	ENCFF535BFZ;ENCFF125LSC;ENCFF451VCI;ENCFF957JFM;	/files/ENCFF535BFZ/@@download/ENCFF535BFZ.bam;/files/ENCFF125LSC/@@download/ENCFF125LSC.bam;/files/ENCFF451VCI/@@download/ENCFF451VCI.bam;/files/ENCFF957JFM/@@download/ENCFF957JFM.bam;	EWSR1	/files/ENCFF633HGM/@@download/ENCFF633HGM.tsv	/files/ENCFF451RSU/@@download/ENCFF451RSU.tsv		/files/ENCFF818KUW/@@download/ENCFF818KUW.tsv	/files/ENCFF895SDN/@@download/ENCFF895SDN.tsv
ENCODE3	shRNA-RNA-seq	tf-rbp	K562	AGO1	NA	uconn	ENCSR268JDD	4	ENCFF643PET;ENCFF467DWI;ENCFF989WTK;ENCFF450IAK;	/files/ENCFF643PET/@@download/ENCFF643PET.bam;/files/ENCFF467DWI/@@download/ENCFF467DWI.bam;/files/ENCFF989WTK/@@download/ENCFF989WTK.bam;/files/ENCFF450IAK/@@download/ENCFF450IAK.bam;	4	ENCFF284SNG;ENCFF944AGV;ENCFF951AKS;ENCFF058RBW;	/files/ENCFF284SNG/@@download/ENCFF284SNG.bam;/files/ENCFF944AGV/@@download/ENCFF944AGV.bam;/files/ENCFF951AKS/@@download/ENCFF951AKS.bam;/files/ENCFF058RBW/@@download/ENCFF058RBW.bam;	AGO1	/files/ENCFF616WZW/@@download/ENCFF616WZW.tsv	/files/ENCFF261BIW/@@download/ENCFF261BIW.tsv		/files/ENCFF185JIF/@@download/ENCFF185JIF.tsv	/files/ENCFF255JNV/@@download/ENCFF255JNV.tsv
ENCODE3	shRNA-RNA-seq	rbp	K562	EIF3G	NA	uconn	ENCSR143UET	4	ENCFF944BME;ENCFF066TVV;ENCFF970NBJ;ENCFF837MHH;	/files/ENCFF944BME/@@download/ENCFF944BME.bam;/files/ENCFF066TVV/@@download/ENCFF066TVV.bam;/files/ENCFF970NBJ/@@download/ENCFF970NBJ.bam;/files/ENCFF837MHH/@@download/ENCFF837MHH.bam;	4	ENCFF284SNG;ENCFF944AGV;ENCFF951AKS;ENCFF058RBW;	/files/ENCFF284SNG/@@download/ENCFF284SNG.bam;/files/ENCFF944AGV/@@download/ENCFF944AGV.bam;/files/ENCFF951AKS/@@download/ENCFF951AKS.bam;/files/ENCFF058RBW/@@download/ENCFF058RBW.bam;	EIF3G	/files/ENCFF989MEQ/@@download/ENCFF989MEQ.tsv	/files/ENCFF909NEF/@@download/ENCFF909NEF.tsv		/files/ENCFF185JIF/@@download/ENCFF185JIF.tsv	/files/ENCFF255JNV/@@download/ENCFF255JNV.tsv
ENCODE3	shRNA-RNA-seq	rbp	K562	EXOSC9	NA	uconn	ENCSR812EIA	4	ENCFF910XHE;ENCFF608SCG;ENCFF408LQR;ENCFF732HGF;	/files/ENCFF910XHE/@@download/ENCFF910XHE.bam;/files/ENCFF608SCG/@@download/ENCFF608SCG.bam;/files/ENCFF408LQR/@@download/ENCFF408LQR.bam;/files/ENCFF732HGF/@@download/ENCFF732HGF.bam;	4	ENCFF761ZTW;ENCFF302IOS;ENCFF662KLY;ENCFF356UJZ;	/files/ENCFF761ZTW/@@download/ENCFF761ZTW.bam;/files/ENCFF302IOS/@@download/ENCFF302IOS.bam;/files/ENCFF662KLY/@@download/ENCFF662KLY.bam;/files/ENCFF356UJZ/@@download/ENCFF356UJZ.bam;	EXOSC9	/files/ENCFF918ZOI/@@download/ENCFF918ZOI.tsv	/files/ENCFF122WRK/@@download/ENCFF122WRK.tsv		/files/ENCFF098AIT/@@download/ENCFF098AIT.tsv	/files/ENCFF504GSG/@@download/ENCFF504GSG.tsv
ENCODE3	shRNA-RNA-seq	rbp	HepG2	RPS10	NA	uconn	ENCSR410UHJ	4	ENCFF376BJH;ENCFF107FSZ;ENCFF414VSH;ENCFF332QVL;	/files/ENCFF376BJH/@@download/ENCFF376BJH.bam;/files/ENCFF107FSZ/@@download/ENCFF107FSZ.bam;/files/ENCFF414VSH/@@download/ENCFF414VSH.bam;/files/ENCFF332QVL/@@download/ENCFF332QVL.bam;	4	ENCFF869HCH;ENCFF788TPF;ENCFF915DSC;ENCFF226MEB;	/files/ENCFF869HCH/@@download/ENCFF869HCH.bam;/files/ENCFF788TPF/@@download/ENCFF788TPF.bam;/files/ENCFF915DSC/@@download/ENCFF915DSC.bam;/files/ENCFF226MEB/@@download/ENCFF226MEB.bam;	RPS10	/files/ENCFF664CRD/@@download/ENCFF664CRD.tsv	/files/ENCFF542HDK/@@download/ENCFF542HDK.tsv		/files/ENCFF043ORB/@@download/ENCFF043ORB.tsv	/files/ENCFF243JZQ/@@download/ENCFF243JZQ.tsv
ENCODE3	shRNA-RNA-seq	rbp	HepG2	RTF1	NA	uconn	ENCSR906WTM	4	ENCFF474HEC;ENCFF877SLH;ENCFF966AGU;ENCFF387ANA;	/files/ENCFF474HEC/@@download/ENCFF474HEC.bam;/files/ENCFF877SLH/@@download/ENCFF877SLH.bam;/files/ENCFF966AGU/@@download/ENCFF966AGU.bam;/files/ENCFF387ANA/@@download/ENCFF387ANA.bam;	4	ENCFF869HCH;ENCFF788TPF;ENCFF915DSC;ENCFF226MEB;	/files/ENCFF869HCH/@@download/ENCFF869HCH.bam;/files/ENCFF788TPF/@@download/ENCFF788TPF.bam;/files/ENCFF915DSC/@@download/ENCFF915DSC.bam;/files/ENCFF226MEB/@@download/ENCFF226MEB.bam;	RTF1	/files/ENCFF092EGW/@@download/ENCFF092EGW.tsv	/files/ENCFF470TWT/@@download/ENCFF470TWT.tsv		/files/ENCFF043ORB/@@download/ENCFF043ORB.tsv	/files/ENCFF243JZQ/@@download/ENCFF243JZQ.tsv
ENCODE3	shRNA-RNA-seq	rbp	HepG2	FASTKD2	NA	uconn	ENCSR716WZH	4	ENCFF120KNQ;ENCFF118DEC;ENCFF850TNI;ENCFF330THZ;	/files/ENCFF120KNQ/@@download/ENCFF120KNQ.bam;/files/ENCFF118DEC/@@download/ENCFF118DEC.bam;/files/ENCFF850TNI/@@download/ENCFF850TNI.bam;/files/ENCFF330THZ/@@download/ENCFF330THZ.bam;	4	ENCFF858DTL;ENCFF153LBT;ENCFF057JNE;ENCFF294SKR;	/files/ENCFF858DTL/@@download/ENCFF858DTL.bam;/files/ENCFF153LBT/@@download/ENCFF153LBT.bam;/files/ENCFF057JNE/@@download/ENCFF057JNE.bam;/files/ENCFF294SKR/@@download/ENCFF294SKR.bam;	FASTKD2	/files/ENCFF774OFQ/@@download/ENCFF774OFQ.tsv	/files/ENCFF590YHD/@@download/ENCFF590YHD.tsv		/files/ENCFF849QNH/@@download/ENCFF849QNH.tsv	/files/ENCFF266MHP/@@download/ENCFF266MHP.tsv
ENCODE3	shRNA-RNA-seq	rbp	HepG2	HLTF	NA	uconn	ENCSR010ZMZ	4	ENCFF546FQP;ENCFF132LGV;ENCFF997OPG;ENCFF847YPL;	/files/ENCFF546FQP/@@download/ENCFF546FQP.bam;/files/ENCFF132LGV/@@download/ENCFF132LGV.bam;/files/ENCFF997OPG/@@download/ENCFF997OPG.bam;/files/ENCFF847YPL/@@download/ENCFF847YPL.bam;	4	ENCFF869HCH;ENCFF788TPF;ENCFF915DSC;ENCFF226MEB;	/files/ENCFF869HCH/@@download/ENCFF869HCH.bam;/files/ENCFF788TPF/@@download/ENCFF788TPF.bam;/files/ENCFF915DSC/@@download/ENCFF915DSC.bam;/files/ENCFF226MEB/@@download/ENCFF226MEB.bam;	HLTF	/files/ENCFF152IIO/@@download/ENCFF152IIO.tsv	/files/ENCFF613REQ/@@download/ENCFF613REQ.tsv		/files/ENCFF043ORB/@@download/ENCFF043ORB.tsv	/files/ENCFF243JZQ/@@download/ENCFF243JZQ.tsv
ENCODE3	shRNA-RNA-seq	rbp	HepG2	PRPF6	NA	uconn	ENCSR529QEZ	4	ENCFF010VIY;ENCFF580YUK;ENCFF207TCZ;ENCFF444YHN;	/files/ENCFF010VIY/@@download/ENCFF010VIY.bam;/files/ENCFF580YUK/@@download/ENCFF580YUK.bam;/files/ENCFF207TCZ/@@download/ENCFF207TCZ.bam;/files/ENCFF444YHN/@@download/ENCFF444YHN.bam;	4	ENCFF869HCH;ENCFF788TPF;ENCFF915DSC;ENCFF226MEB;	/files/ENCFF869HCH/@@download/ENCFF869HCH.bam;/files/ENCFF788TPF/@@download/ENCFF788TPF.bam;/files/ENCFF915DSC/@@download/ENCFF915DSC.bam;/files/ENCFF226MEB/@@download/ENCFF226MEB.bam;	PRPF6	/files/ENCFF938FON/@@download/ENCFF938FON.tsv	/files/ENCFF264YAY/@@download/ENCFF264YAY.tsv		/files/ENCFF043ORB/@@download/ENCFF043ORB.tsv	/files/ENCFF243JZQ/@@download/ENCFF243JZQ.tsv
ENCODE3	shRNA-RNA-seq	rbp	K562	FXR1	NA	uconn	ENCSR780YFF	4	ENCFF500JJS;ENCFF146YZQ;ENCFF149PGZ;ENCFF923OMI;	/files/ENCFF500JJS/@@download/ENCFF500JJS.bam;/files/ENCFF146YZQ/@@download/ENCFF146YZQ.bam;/files/ENCFF149PGZ/@@download/ENCFF149PGZ.bam;/files/ENCFF923OMI/@@download/ENCFF923OMI.bam;	4	ENCFF535BFZ;ENCFF125LSC;ENCFF451VCI;ENCFF957JFM;	/files/ENCFF535BFZ/@@download/ENCFF535BFZ.bam;/files/ENCFF125LSC/@@download/ENCFF125LSC.bam;/files/ENCFF451VCI/@@download/ENCFF451VCI.bam;/files/ENCFF957JFM/@@download/ENCFF957JFM.bam;	FXR1	/files/ENCFF644DVD/@@download/ENCFF644DVD.tsv	/files/ENCFF759MYJ/@@download/ENCFF759MYJ.tsv		/files/ENCFF818KUW/@@download/ENCFF818KUW.tsv	/files/ENCFF895SDN/@@download/ENCFF895SDN.tsv
ENCODE3	shRNA-RNA-seq	rbp	HepG2	SMNDC1	NA	uconn	ENCSR995ZGJ	4	ENCFF195PBC;ENCFF848LQZ;ENCFF355JHL;ENCFF179POI;	/files/ENCFF195PBC/@@download/ENCFF195PBC.bam;/files/ENCFF848LQZ/@@download/ENCFF848LQZ.bam;/files/ENCFF355JHL/@@download/ENCFF355JHL.bam;/files/ENCFF179POI/@@download/ENCFF179POI.bam;	4	ENCFF869HCH;ENCFF788TPF;ENCFF915DSC;ENCFF226MEB;	/files/ENCFF869HCH/@@download/ENCFF869HCH.bam;/files/ENCFF788TPF/@@download/ENCFF788TPF.bam;/files/ENCFF915DSC/@@download/ENCFF915DSC.bam;/files/ENCFF226MEB/@@download/ENCFF226MEB.bam;	SMNDC1	/files/ENCFF619VPC/@@download/ENCFF619VPC.tsv	/files/ENCFF999KPP/@@download/ENCFF999KPP.tsv		/files/ENCFF043ORB/@@download/ENCFF043ORB.tsv	/files/ENCFF243JZQ/@@download/ENCFF243JZQ.tsv
ENCODE3	shRNA-RNA-seq	rbp	K562	FTO	NA	uconn	ENCSR688GVV	4	ENCFF295LLG;ENCFF387SRT;ENCFF139JVG;ENCFF620KGA;	/files/ENCFF295LLG/@@download/ENCFF295LLG.bam;/files/ENCFF387SRT/@@download/ENCFF387SRT.bam;/files/ENCFF139JVG/@@download/ENCFF139JVG.bam;/files/ENCFF620KGA/@@download/ENCFF620KGA.bam;	4	ENCFF229SFH;ENCFF286WFP;ENCFF907AVE;ENCFF006QUW;	/files/ENCFF229SFH/@@download/ENCFF229SFH.bam;/files/ENCFF286WFP/@@download/ENCFF286WFP.bam;/files/ENCFF907AVE/@@download/ENCFF907AVE.bam;/files/ENCFF006QUW/@@download/ENCFF006QUW.bam;	FTO	/files/ENCFF706DPN/@@download/ENCFF706DPN.tsv	/files/ENCFF848DXS/@@download/ENCFF848DXS.tsv		/files/ENCFF726AVK/@@download/ENCFF726AVK.tsv	/files/ENCFF945TIU/@@download/ENCFF945TIU.tsv
ENCODE3	shRNA-RNA-seq	rbp	HepG2	ETF1	NA	uconn	ENCSR840QOH	4	ENCFF889IIN;ENCFF205AOX;ENCFF700QOG;ENCFF086UVA;	/files/ENCFF889IIN/@@download/ENCFF889IIN.bam;/files/ENCFF205AOX/@@download/ENCFF205AOX.bam;/files/ENCFF700QOG/@@download/ENCFF700QOG.bam;/files/ENCFF086UVA/@@download/ENCFF086UVA.bam;	4	ENCFF301KRL;ENCFF218JVW;ENCFF742NXL;ENCFF340UAV;	/files/ENCFF301KRL/@@download/ENCFF301KRL.bam;/files/ENCFF218JVW/@@download/ENCFF218JVW.bam;/files/ENCFF742NXL/@@download/ENCFF742NXL.bam;/files/ENCFF340UAV/@@download/ENCFF340UAV.bam;	ETF1	/files/ENCFF430YCI/@@download/ENCFF430YCI.tsv	/files/ENCFF336TXK/@@download/ENCFF336TXK.tsv		/files/ENCFF264PIV/@@download/ENCFF264PIV.tsv	/files/ENCFF653VIH/@@download/ENCFF653VIH.tsv
ENCODE3	shRNA-RNA-seq	rbp	K562	GLRX3	NA	uconn	ENCSR874DVZ	4	ENCFF526XLX;ENCFF994XQD;ENCFF129VXP;ENCFF439EKB;	/files/ENCFF526XLX/@@download/ENCFF526XLX.bam;/files/ENCFF994XQD/@@download/ENCFF994XQD.bam;/files/ENCFF129VXP/@@download/ENCFF129VXP.bam;/files/ENCFF439EKB/@@download/ENCFF439EKB.bam;	4	ENCFF444ZHG;ENCFF607JNT;ENCFF055IEE;ENCFF823LBA;	/files/ENCFF444ZHG/@@download/ENCFF444ZHG.bam;/files/ENCFF607JNT/@@download/ENCFF607JNT.bam;/files/ENCFF055IEE/@@download/ENCFF055IEE.bam;/files/ENCFF823LBA/@@download/ENCFF823LBA.bam;	GLRX3	/files/ENCFF184YTT/@@download/ENCFF184YTT.tsv	/files/ENCFF190EYP/@@download/ENCFF190EYP.tsv		/files/ENCFF629SOF/@@download/ENCFF629SOF.tsv	/files/ENCFF310TYD/@@download/ENCFF310TYD.tsv
ENCODE3	shRNA-RNA-seq	rbp	HepG2	SLBP	NA	uconn	ENCSR519KXM	4	ENCFF636XLW;ENCFF956LAK;ENCFF018UWO;ENCFF104VAF;	/files/ENCFF636XLW/@@download/ENCFF636XLW.bam;/files/ENCFF956LAK/@@download/ENCFF956LAK.bam;/files/ENCFF018UWO/@@download/ENCFF018UWO.bam;/files/ENCFF104VAF/@@download/ENCFF104VAF.bam;	4	ENCFF566IXO;ENCFF394YXV;ENCFF199SQY;ENCFF850YAC;	/files/ENCFF566IXO/@@download/ENCFF566IXO.bam;/files/ENCFF394YXV/@@download/ENCFF394YXV.bam;/files/ENCFF199SQY/@@download/ENCFF199SQY.bam;/files/ENCFF850YAC/@@download/ENCFF850YAC.bam;	SLBP	/files/ENCFF490GQD/@@download/ENCFF490GQD.tsv	/files/ENCFF282OHJ/@@download/ENCFF282OHJ.tsv		/files/ENCFF726AVT/@@download/ENCFF726AVT.tsv	/files/ENCFF657KMW/@@download/ENCFF657KMW.tsv
ENCODE3	shRNA-RNA-seq	rbp	K562	NUFIP2	NA	uconn	ENCSR754RJA	4	ENCFF736VQQ;ENCFF116DHK;ENCFF603XAD;ENCFF301CLR;	/files/ENCFF736VQQ/@@download/ENCFF736VQQ.bam;/files/ENCFF116DHK/@@download/ENCFF116DHK.bam;/files/ENCFF603XAD/@@download/ENCFF603XAD.bam;/files/ENCFF301CLR/@@download/ENCFF301CLR.bam;	4	ENCFF444ZHG;ENCFF607JNT;ENCFF055IEE;ENCFF823LBA;	/files/ENCFF444ZHG/@@download/ENCFF444ZHG.bam;/files/ENCFF607JNT/@@download/ENCFF607JNT.bam;/files/ENCFF055IEE/@@download/ENCFF055IEE.bam;/files/ENCFF823LBA/@@download/ENCFF823LBA.bam;	NUFIP2	/files/ENCFF906DJB/@@download/ENCFF906DJB.tsv	/files/ENCFF544AGP/@@download/ENCFF544AGP.tsv		/files/ENCFF629SOF/@@download/ENCFF629SOF.tsv	/files/ENCFF310TYD/@@download/ENCFF310TYD.tsv
ENCODE3	shRNA-RNA-seq	rbp	HepG2	RPS5	NA	uconn	ENCSR838SMC	4	ENCFF317QJH;ENCFF594BKC;ENCFF455IHZ;ENCFF583EQH;	/files/ENCFF317QJH/@@download/ENCFF317QJH.bam;/files/ENCFF594BKC/@@download/ENCFF594BKC.bam;/files/ENCFF455IHZ/@@download/ENCFF455IHZ.bam;/files/ENCFF583EQH/@@download/ENCFF583EQH.bam;	4	ENCFF386NND;ENCFF883OEQ;ENCFF261BLR;ENCFF966QBV;	/files/ENCFF386NND/@@download/ENCFF386NND.bam;/files/ENCFF883OEQ/@@download/ENCFF883OEQ.bam;/files/ENCFF261BLR/@@download/ENCFF261BLR.bam;/files/ENCFF966QBV/@@download/ENCFF966QBV.bam;	RPS5	/files/ENCFF696UYJ/@@download/ENCFF696UYJ.tsv	/files/ENCFF888IPH/@@download/ENCFF888IPH.tsv		/files/ENCFF252YUA/@@download/ENCFF252YUA.tsv	/files/ENCFF909SGR/@@download/ENCFF909SGR.tsv
ENCODE3	shRNA-RNA-seq	rbp	HepG2	PABPC4	NA	uconn	ENCSR455VZH	4	ENCFF048REI;ENCFF535KGG;ENCFF359BAT;ENCFF560RJQ;	/files/ENCFF048REI/@@download/ENCFF048REI.bam;/files/ENCFF535KGG/@@download/ENCFF535KGG.bam;/files/ENCFF359BAT/@@download/ENCFF359BAT.bam;/files/ENCFF560RJQ/@@download/ENCFF560RJQ.bam;	4	ENCFF152TNY;ENCFF318WEH;ENCFF989TXQ;ENCFF558ZFO;	/files/ENCFF152TNY/@@download/ENCFF152TNY.bam;/files/ENCFF318WEH/@@download/ENCFF318WEH.bam;/files/ENCFF989TXQ/@@download/ENCFF989TXQ.bam;/files/ENCFF558ZFO/@@download/ENCFF558ZFO.bam;	PABPC4	/files/ENCFF122EPY/@@download/ENCFF122EPY.tsv	/files/ENCFF638EGU/@@download/ENCFF638EGU.tsv		/files/ENCFF427UKK/@@download/ENCFF427UKK.tsv	/files/ENCFF025LXR/@@download/ENCFF025LXR.tsv
ENCODE3	shRNA-RNA-seq	rbp	HepG2	PUM1	NA	uconn	ENCSR945XKW	4	ENCFF300LBV;ENCFF261TUX;ENCFF230XEA;ENCFF658CZK;	/files/ENCFF300LBV/@@download/ENCFF300LBV.bam;/files/ENCFF261TUX/@@download/ENCFF261TUX.bam;/files/ENCFF230XEA/@@download/ENCFF230XEA.bam;/files/ENCFF658CZK/@@download/ENCFF658CZK.bam;	4	ENCFF566IXO;ENCFF394YXV;ENCFF199SQY;ENCFF850YAC;	/files/ENCFF566IXO/@@download/ENCFF566IXO.bam;/files/ENCFF394YXV/@@download/ENCFF394YXV.bam;/files/ENCFF199SQY/@@download/ENCFF199SQY.bam;/files/ENCFF850YAC/@@download/ENCFF850YAC.bam;	PUM1	/files/ENCFF434YCL/@@download/ENCFF434YCL.tsv	/files/ENCFF617AAX/@@download/ENCFF617AAX.tsv		/files/ENCFF726AVT/@@download/ENCFF726AVT.tsv	/files/ENCFF657KMW/@@download/ENCFF657KMW.tsv
ENCODE3	shRNA-RNA-seq	rbp	HepG2	RECQL	NA	uconn	ENCSR572AMC	4	ENCFF954YCL;ENCFF472IOG;ENCFF609EEV;ENCFF867UWM;	/files/ENCFF954YCL/@@download/ENCFF954YCL.bam;/files/ENCFF472IOG/@@download/ENCFF472IOG.bam;/files/ENCFF609EEV/@@download/ENCFF609EEV.bam;/files/ENCFF867UWM/@@download/ENCFF867UWM.bam;	4	ENCFF674CZO;ENCFF706FVN;ENCFF261RLR;ENCFF834TYC;	/files/ENCFF674CZO/@@download/ENCFF674CZO.bam;/files/ENCFF706FVN/@@download/ENCFF706FVN.bam;/files/ENCFF261RLR/@@download/ENCFF261RLR.bam;/files/ENCFF834TYC/@@download/ENCFF834TYC.bam;	RECQL	/files/ENCFF887EHR/@@download/ENCFF887EHR.tsv	/files/ENCFF554RCL/@@download/ENCFF554RCL.tsv		/files/ENCFF334SUT/@@download/ENCFF334SUT.tsv	/files/ENCFF262BZV/@@download/ENCFF262BZV.tsv
ENCODE3	shRNA-RNA-seq	rbp	HepG2	DDX47	NA	uconn	ENCSR388CNS	4	ENCFF274CQZ;ENCFF222MPL;ENCFF487JHR;ENCFF161KIE;	/files/ENCFF274CQZ/@@download/ENCFF274CQZ.bam;/files/ENCFF222MPL/@@download/ENCFF222MPL.bam;/files/ENCFF487JHR/@@download/ENCFF487JHR.bam;/files/ENCFF161KIE/@@download/ENCFF161KIE.bam;	4	ENCFF150UUN;ENCFF907LAZ;ENCFF357IOR;ENCFF239JNY;	/files/ENCFF150UUN/@@download/ENCFF150UUN.bam;/files/ENCFF907LAZ/@@download/ENCFF907LAZ.bam;/files/ENCFF357IOR/@@download/ENCFF357IOR.bam;/files/ENCFF239JNY/@@download/ENCFF239JNY.bam;	DDX47	/files/ENCFF859NYU/@@download/ENCFF859NYU.tsv	/files/ENCFF461UVN/@@download/ENCFF461UVN.tsv		/files/ENCFF556QNB/@@download/ENCFF556QNB.tsv	/files/ENCFF386QZI/@@download/ENCFF386QZI.tsv
ENCODE3	shRNA-RNA-seq	rbp	K562	ESF1	NA	uconn	ENCSR077BPR	4	ENCFF774OIG;ENCFF512PZG;ENCFF350VIT;ENCFF375UST;	/files/ENCFF774OIG/@@download/ENCFF774OIG.bam;/files/ENCFF512PZG/@@download/ENCFF512PZG.bam;/files/ENCFF350VIT/@@download/ENCFF350VIT.bam;/files/ENCFF375UST/@@download/ENCFF375UST.bam;	4	ENCFF608LBG;ENCFF847LLP;ENCFF109UAW;ENCFF827AVO;	/files/ENCFF608LBG/@@download/ENCFF608LBG.bam;/files/ENCFF847LLP/@@download/ENCFF847LLP.bam;/files/ENCFF109UAW/@@download/ENCFF109UAW.bam;/files/ENCFF827AVO/@@download/ENCFF827AVO.bam;	ESF1	/files/ENCFF974EEA/@@download/ENCFF974EEA.tsv	/files/ENCFF265WZZ/@@download/ENCFF265WZZ.tsv		/files/ENCFF951HPS/@@download/ENCFF951HPS.tsv	/files/ENCFF809LLU/@@download/ENCFF809LLU.tsv
ENCODE3	shRNA-RNA-seq	rbp	HepG2	MATR3	NA	uconn	ENCSR492UFS	4	ENCFF768VKF;ENCFF613AOE;ENCFF780SYO;ENCFF246QJB;	/files/ENCFF768VKF/@@download/ENCFF768VKF.bam;/files/ENCFF613AOE/@@download/ENCFF613AOE.bam;/files/ENCFF780SYO/@@download/ENCFF780SYO.bam;/files/ENCFF246QJB/@@download/ENCFF246QJB.bam;	4	ENCFF152TNY;ENCFF318WEH;ENCFF989TXQ;ENCFF558ZFO;	/files/ENCFF152TNY/@@download/ENCFF152TNY.bam;/files/ENCFF318WEH/@@download/ENCFF318WEH.bam;/files/ENCFF989TXQ/@@download/ENCFF989TXQ.bam;/files/ENCFF558ZFO/@@download/ENCFF558ZFO.bam;	MATR3	/files/ENCFF510HFS/@@download/ENCFF510HFS.tsv	/files/ENCFF543BMR/@@download/ENCFF543BMR.tsv		/files/ENCFF427UKK/@@download/ENCFF427UKK.tsv	/files/ENCFF025LXR/@@download/ENCFF025LXR.tsv
ENCODE3	shRNA-RNA-seq	rbp	K562	NUSAP1	NA	uconn	ENCSR927XBT	4	ENCFF591KID;ENCFF774TYJ;ENCFF726HWA;ENCFF437BIF;	/files/ENCFF591KID/@@download/ENCFF591KID.bam;/files/ENCFF774TYJ/@@download/ENCFF774TYJ.bam;/files/ENCFF726HWA/@@download/ENCFF726HWA.bam;/files/ENCFF437BIF/@@download/ENCFF437BIF.bam;	4	ENCFF310XPL;ENCFF301VBU;ENCFF671NCT;ENCFF035JPJ;	/files/ENCFF310XPL/@@download/ENCFF310XPL.bam;/files/ENCFF301VBU/@@download/ENCFF301VBU.bam;/files/ENCFF671NCT/@@download/ENCFF671NCT.bam;/files/ENCFF035JPJ/@@download/ENCFF035JPJ.bam;	NUSAP1	/files/ENCFF403XMD/@@download/ENCFF403XMD.tsv	/files/ENCFF536VHV/@@download/ENCFF536VHV.tsv		/files/ENCFF595PIT/@@download/ENCFF595PIT.tsv	/files/ENCFF863EKL/@@download/ENCFF863EKL.tsv
ENCODE3	shRNA-RNA-seq	rbp	K562	PHF6	NA	uconn	ENCSR322XVS	4	ENCFF138JQO;ENCFF340ZEG;ENCFF879SCA;ENCFF634BGG;	/files/ENCFF138JQO/@@download/ENCFF138JQO.bam;/files/ENCFF340ZEG/@@download/ENCFF340ZEG.bam;/files/ENCFF879SCA/@@download/ENCFF879SCA.bam;/files/ENCFF634BGG/@@download/ENCFF634BGG.bam;	4	ENCFF310XPL;ENCFF301VBU;ENCFF671NCT;ENCFF035JPJ;	/files/ENCFF310XPL/@@download/ENCFF310XPL.bam;/files/ENCFF301VBU/@@download/ENCFF301VBU.bam;/files/ENCFF671NCT/@@download/ENCFF671NCT.bam;/files/ENCFF035JPJ/@@download/ENCFF035JPJ.bam;	PHF6	/files/ENCFF581HTU/@@download/ENCFF581HTU.tsv	/files/ENCFF497RME/@@download/ENCFF497RME.tsv		/files/ENCFF595PIT/@@download/ENCFF595PIT.tsv	/files/ENCFF863EKL/@@download/ENCFF863EKL.tsv
ENCODE3	shRNA-RNA-seq	rbp	K562	DHX30	NA	uconn	ENCSR345VVZ	4	ENCFF424VAD;ENCFF867IZU;ENCFF599JFV;ENCFF842ANK;	/files/ENCFF424VAD/@@download/ENCFF424VAD.bam;/files/ENCFF867IZU/@@download/ENCFF867IZU.bam;/files/ENCFF599JFV/@@download/ENCFF599JFV.bam;/files/ENCFF842ANK/@@download/ENCFF842ANK.bam;	4	ENCFF678FMA;ENCFF965KEL;ENCFF911ABT;ENCFF234UJB;	/files/ENCFF678FMA/@@download/ENCFF678FMA.bam;/files/ENCFF965KEL/@@download/ENCFF965KEL.bam;/files/ENCFF911ABT/@@download/ENCFF911ABT.bam;/files/ENCFF234UJB/@@download/ENCFF234UJB.bam;	DHX30	/files/ENCFF839XJC/@@download/ENCFF839XJC.tsv	/files/ENCFF901MMJ/@@download/ENCFF901MMJ.tsv		/files/ENCFF140KPE/@@download/ENCFF140KPE.tsv	/files/ENCFF015IHM/@@download/ENCFF015IHM.tsv
ENCODE3	shRNA-RNA-seq	tf-rbp	K562	PRPF8	NA	uconn	ENCSR137HKS	4	ENCFF011LIU;ENCFF299FMW;ENCFF096IJH;ENCFF660WGY;	/files/ENCFF011LIU/@@download/ENCFF011LIU.bam;/files/ENCFF299FMW/@@download/ENCFF299FMW.bam;/files/ENCFF096IJH/@@download/ENCFF096IJH.bam;/files/ENCFF660WGY/@@download/ENCFF660WGY.bam;	4	ENCFF749JML;ENCFF841MME;ENCFF360OFU;ENCFF269IZJ;	/files/ENCFF749JML/@@download/ENCFF749JML.bam;/files/ENCFF841MME/@@download/ENCFF841MME.bam;/files/ENCFF360OFU/@@download/ENCFF360OFU.bam;/files/ENCFF269IZJ/@@download/ENCFF269IZJ.bam;	PRPF8	/files/ENCFF395LXU/@@download/ENCFF395LXU.tsv	/files/ENCFF185JYR/@@download/ENCFF185JYR.tsv		/files/ENCFF912ATD/@@download/ENCFF912ATD.tsv	/files/ENCFF982PUC/@@download/ENCFF982PUC.tsv
ENCODE3	shRNA-RNA-seq	rbp	HepG2	DDX28	NA	uconn	ENCSR222CSF	4	ENCFF351CXI;ENCFF674UDA;ENCFF187ZFL;ENCFF875KOM;	/files/ENCFF351CXI/@@download/ENCFF351CXI.bam;/files/ENCFF674UDA/@@download/ENCFF674UDA.bam;/files/ENCFF187ZFL/@@download/ENCFF187ZFL.bam;/files/ENCFF875KOM/@@download/ENCFF875KOM.bam;	4	ENCFF242WXN;ENCFF572NPL;ENCFF689YCR;ENCFF236SFU;	/files/ENCFF242WXN/@@download/ENCFF242WXN.bam;/files/ENCFF572NPL/@@download/ENCFF572NPL.bam;/files/ENCFF689YCR/@@download/ENCFF689YCR.bam;/files/ENCFF236SFU/@@download/ENCFF236SFU.bam;	DDX28	/files/ENCFF293UWH/@@download/ENCFF293UWH.tsv	/files/ENCFF917WOG/@@download/ENCFF917WOG.tsv		/files/ENCFF231SUG/@@download/ENCFF231SUG.tsv	/files/ENCFF533PXL/@@download/ENCFF533PXL.tsv
ENCODE3	shRNA-RNA-seq	tf-rbp	HepG2	EEF2	NA	uconn	ENCSR477TRX	4	ENCFF610PNA;ENCFF196UFO;ENCFF832THG;ENCFF477MYS;	/files/ENCFF610PNA/@@download/ENCFF610PNA.bam;/files/ENCFF196UFO/@@download/ENCFF196UFO.bam;/files/ENCFF832THG/@@download/ENCFF832THG.bam;/files/ENCFF477MYS/@@download/ENCFF477MYS.bam;	4	ENCFF588HLC;ENCFF978YGR;ENCFF574DLW;ENCFF847SRU;	/files/ENCFF588HLC/@@download/ENCFF588HLC.bam;/files/ENCFF978YGR/@@download/ENCFF978YGR.bam;/files/ENCFF574DLW/@@download/ENCFF574DLW.bam;/files/ENCFF847SRU/@@download/ENCFF847SRU.bam;	EEF2	/files/ENCFF463WUK/@@download/ENCFF463WUK.tsv	/files/ENCFF964MVX/@@download/ENCFF964MVX.tsv		/files/ENCFF813RCD/@@download/ENCFF813RCD.tsv	/files/ENCFF065EZU/@@download/ENCFF065EZU.tsv
ENCODE3	shRNA-RNA-seq	rbp	HepG2	AKAP1	NA	uconn	ENCSR016IDR	4	ENCFF231UUS;ENCFF062FZN;ENCFF446GNQ;ENCFF554EIV;	/files/ENCFF231UUS/@@download/ENCFF231UUS.bam;/files/ENCFF062FZN/@@download/ENCFF062FZN.bam;/files/ENCFF446GNQ/@@download/ENCFF446GNQ.bam;/files/ENCFF554EIV/@@download/ENCFF554EIV.bam;	4	ENCFF152TNY;ENCFF318WEH;ENCFF989TXQ;ENCFF558ZFO;	/files/ENCFF152TNY/@@download/ENCFF152TNY.bam;/files/ENCFF318WEH/@@download/ENCFF318WEH.bam;/files/ENCFF989TXQ/@@download/ENCFF989TXQ.bam;/files/ENCFF558ZFO/@@download/ENCFF558ZFO.bam;	AKAP1	/files/ENCFF722SSP/@@download/ENCFF722SSP.tsv	/files/ENCFF869PZR/@@download/ENCFF869PZR.tsv		/files/ENCFF427UKK/@@download/ENCFF427UKK.tsv	/files/ENCFF025LXR/@@download/ENCFF025LXR.tsv
ENCODE3	shRNA-RNA-seq	rbp	K562	PAPOLA	NA	uconn	ENCSR368ZRP	4	ENCFF798MCW;ENCFF697PZS;ENCFF358AGV;ENCFF534THN;	/files/ENCFF798MCW/@@download/ENCFF798MCW.bam;/files/ENCFF697PZS/@@download/ENCFF697PZS.bam;/files/ENCFF358AGV/@@download/ENCFF358AGV.bam;/files/ENCFF534THN/@@download/ENCFF534THN.bam;	4	ENCFF448NKC;ENCFF319HSZ;ENCFF196OMQ;ENCFF231FQN;	/files/ENCFF448NKC/@@download/ENCFF448NKC.bam;/files/ENCFF319HSZ/@@download/ENCFF319HSZ.bam;/files/ENCFF196OMQ/@@download/ENCFF196OMQ.bam;/files/ENCFF231FQN/@@download/ENCFF231FQN.bam;	PAPOLA	/files/ENCFF834TPZ/@@download/ENCFF834TPZ.tsv	/files/ENCFF256VQF/@@download/ENCFF256VQF.tsv		/files/ENCFF162PAP/@@download/ENCFF162PAP.tsv	/files/ENCFF490OIH/@@download/ENCFF490OIH.tsv
ENCODE3	shRNA-RNA-seq	tf-rbp	HepG2	HNRNPF	NA	uconn	ENCSR693MZJ	4	ENCFF438XHW;ENCFF593FFJ;ENCFF977OTD;ENCFF024GTH;	/files/ENCFF438XHW/@@download/ENCFF438XHW.bam;/files/ENCFF593FFJ/@@download/ENCFF593FFJ.bam;/files/ENCFF977OTD/@@download/ENCFF977OTD.bam;/files/ENCFF024GTH/@@download/ENCFF024GTH.bam;	4	ENCFF784SML;ENCFF487UNM;ENCFF354RZQ;ENCFF026IAZ;	/files/ENCFF784SML/@@download/ENCFF784SML.bam;/files/ENCFF487UNM/@@download/ENCFF487UNM.bam;/files/ENCFF354RZQ/@@download/ENCFF354RZQ.bam;/files/ENCFF026IAZ/@@download/ENCFF026IAZ.bam;	HNRNPF	/files/ENCFF421BGO/@@download/ENCFF421BGO.tsv	/files/ENCFF283DEG/@@download/ENCFF283DEG.tsv		/files/ENCFF024EGT/@@download/ENCFF024EGT.tsv	/files/ENCFF939PSG/@@download/ENCFF939PSG.tsv
ENCODE3	shRNA-RNA-seq	tf-rbp	HepG2	DDX5	NA	uconn	ENCSR808FBR	4	ENCFF760KMR;ENCFF847CYO;ENCFF980OCO;ENCFF435DYK;	/files/ENCFF760KMR/@@download/ENCFF760KMR.bam;/files/ENCFF847CYO/@@download/ENCFF847CYO.bam;/files/ENCFF980OCO/@@download/ENCFF980OCO.bam;/files/ENCFF435DYK/@@download/ENCFF435DYK.bam;	4	ENCFF309NMI;ENCFF882KOM;ENCFF045COW;ENCFF668JLY;	/files/ENCFF309NMI/@@download/ENCFF309NMI.bam;/files/ENCFF882KOM/@@download/ENCFF882KOM.bam;/files/ENCFF045COW/@@download/ENCFF045COW.bam;/files/ENCFF668JLY/@@download/ENCFF668JLY.bam;	DDX5	/files/ENCFF604VBS/@@download/ENCFF604VBS.tsv	/files/ENCFF043YRJ/@@download/ENCFF043YRJ.tsv		/files/ENCFF539FKS/@@download/ENCFF539FKS.tsv	/files/ENCFF992TTT/@@download/ENCFF992TTT.tsv
ENCODE3	shRNA-RNA-seq	tf-rbp	HepG2	SF3A3	NA	uconn	ENCSR374NMJ	4	ENCFF857YWM;ENCFF291VUK;ENCFF923LZN;ENCFF677KRY;	/files/ENCFF857YWM/@@download/ENCFF857YWM.bam;/files/ENCFF291VUK/@@download/ENCFF291VUK.bam;/files/ENCFF923LZN/@@download/ENCFF923LZN.bam;/files/ENCFF677KRY/@@download/ENCFF677KRY.bam;	4	ENCFF472JUO;ENCFF314LUS;ENCFF168UDP;ENCFF321ZFN;	/files/ENCFF472JUO/@@download/ENCFF472JUO.bam;/files/ENCFF314LUS/@@download/ENCFF314LUS.bam;/files/ENCFF168UDP/@@download/ENCFF168UDP.bam;/files/ENCFF321ZFN/@@download/ENCFF321ZFN.bam;	SF3A3	/files/ENCFF984CDS/@@download/ENCFF984CDS.tsv	/files/ENCFF683LMK/@@download/ENCFF683LMK.tsv		/files/ENCFF072ZOG/@@download/ENCFF072ZOG.tsv	/files/ENCFF573ATS/@@download/ENCFF573ATS.tsv
ENCODE3	shRNA-RNA-seq	rbp	HepG2	XRN2	NA	uconn	ENCSR347ZHQ	4	ENCFF226WWD;ENCFF458IUV;ENCFF450HWR;ENCFF789QEA;	/files/ENCFF226WWD/@@download/ENCFF226WWD.bam;/files/ENCFF458IUV/@@download/ENCFF458IUV.bam;/files/ENCFF450HWR/@@download/ENCFF450HWR.bam;/files/ENCFF789QEA/@@download/ENCFF789QEA.bam;	4	ENCFF242WXN;ENCFF572NPL;ENCFF689YCR;ENCFF236SFU;	/files/ENCFF242WXN/@@download/ENCFF242WXN.bam;/files/ENCFF572NPL/@@download/ENCFF572NPL.bam;/files/ENCFF689YCR/@@download/ENCFF689YCR.bam;/files/ENCFF236SFU/@@download/ENCFF236SFU.bam;	XRN2	/files/ENCFF863NBZ/@@download/ENCFF863NBZ.tsv	/files/ENCFF194ZCD/@@download/ENCFF194ZCD.tsv		/files/ENCFF231SUG/@@download/ENCFF231SUG.tsv	/files/ENCFF533PXL/@@download/ENCFF533PXL.tsv
ENCODE3	shRNA-RNA-seq	rbp	HepG2	MARK2	NA	uconn	ENCSR105OXX	4	ENCFF683GES;ENCFF393PFC;ENCFF294MIQ;ENCFF692GMY;	/files/ENCFF683GES/@@download/ENCFF683GES.bam;/files/ENCFF393PFC/@@download/ENCFF393PFC.bam;/files/ENCFF294MIQ/@@download/ENCFF294MIQ.bam;/files/ENCFF692GMY/@@download/ENCFF692GMY.bam;	4	ENCFF386NND;ENCFF883OEQ;ENCFF261BLR;ENCFF966QBV;	/files/ENCFF386NND/@@download/ENCFF386NND.bam;/files/ENCFF883OEQ/@@download/ENCFF883OEQ.bam;/files/ENCFF261BLR/@@download/ENCFF261BLR.bam;/files/ENCFF966QBV/@@download/ENCFF966QBV.bam;	MARK2	/files/ENCFF605LLZ/@@download/ENCFF605LLZ.tsv	/files/ENCFF960HUM/@@download/ENCFF960HUM.tsv		/files/ENCFF252YUA/@@download/ENCFF252YUA.tsv	/files/ENCFF909SGR/@@download/ENCFF909SGR.tsv
ENCODE3	shRNA-RNA-seq	tf-rbp	HepG2	HNRNPLL	NA	uconn	ENCSR490DYI	4	ENCFF653QZX;ENCFF762QRC;ENCFF966FYM;ENCFF111KOR;	/files/ENCFF653QZX/@@download/ENCFF653QZX.bam;/files/ENCFF762QRC/@@download/ENCFF762QRC.bam;/files/ENCFF966FYM/@@download/ENCFF966FYM.bam;/files/ENCFF111KOR/@@download/ENCFF111KOR.bam;	4	ENCFF443RTR;ENCFF711PHF;ENCFF738YFT;ENCFF293RIK;	/files/ENCFF443RTR/@@download/ENCFF443RTR.bam;/files/ENCFF711PHF/@@download/ENCFF711PHF.bam;/files/ENCFF738YFT/@@download/ENCFF738YFT.bam;/files/ENCFF293RIK/@@download/ENCFF293RIK.bam;	HNRNPLL	/files/ENCFF151TDU/@@download/ENCFF151TDU.tsv	/files/ENCFF113KON/@@download/ENCFF113KON.tsv		/files/ENCFF324NDP/@@download/ENCFF324NDP.tsv	/files/ENCFF562MRH/@@download/ENCFF562MRH.tsv
ENCODE3	shRNA-RNA-seq	rbp	HepG2	SF3B1	NA	uconn	ENCSR896CFV	4	ENCFF595ZMW;ENCFF983WAW;ENCFF349YJR;ENCFF465NDY;	/files/ENCFF595ZMW/@@download/ENCFF595ZMW.bam;/files/ENCFF983WAW/@@download/ENCFF983WAW.bam;/files/ENCFF349YJR/@@download/ENCFF349YJR.bam;/files/ENCFF465NDY/@@download/ENCFF465NDY.bam;	4	ENCFF443RTR;ENCFF711PHF;ENCFF738YFT;ENCFF293RIK;	/files/ENCFF443RTR/@@download/ENCFF443RTR.bam;/files/ENCFF711PHF/@@download/ENCFF711PHF.bam;/files/ENCFF738YFT/@@download/ENCFF738YFT.bam;/files/ENCFF293RIK/@@download/ENCFF293RIK.bam;	SF3B1	/files/ENCFF744BGI/@@download/ENCFF744BGI.tsv	/files/ENCFF610YJC/@@download/ENCFF610YJC.tsv		/files/ENCFF324NDP/@@download/ENCFF324NDP.tsv	/files/ENCFF562MRH/@@download/ENCFF562MRH.tsv
ENCODE3	shRNA-RNA-seq	tf-rbp	K562	SSB	NA	uconn	ENCSR891AXF	4	ENCFF428VED;ENCFF128AKS;ENCFF150PMH;ENCFF629VLO;	/files/ENCFF428VED/@@download/ENCFF428VED.bam;/files/ENCFF128AKS/@@download/ENCFF128AKS.bam;/files/ENCFF150PMH/@@download/ENCFF150PMH.bam;/files/ENCFF629VLO/@@download/ENCFF629VLO.bam;	4	ENCFF284SNG;ENCFF944AGV;ENCFF951AKS;ENCFF058RBW;	/files/ENCFF284SNG/@@download/ENCFF284SNG.bam;/files/ENCFF944AGV/@@download/ENCFF944AGV.bam;/files/ENCFF951AKS/@@download/ENCFF951AKS.bam;/files/ENCFF058RBW/@@download/ENCFF058RBW.bam;	SSB	/files/ENCFF642TKW/@@download/ENCFF642TKW.tsv	/files/ENCFF167RFF/@@download/ENCFF167RFF.tsv		/files/ENCFF185JIF/@@download/ENCFF185JIF.tsv	/files/ENCFF255JNV/@@download/ENCFF255JNV.tsv
ENCODE3	shRNA-RNA-seq	rbp	HepG2	BCCIP	NA	uconn	ENCSR570CWH	4	ENCFF337VEW;ENCFF163XUG;ENCFF085YWZ;ENCFF813CJQ;	/files/ENCFF337VEW/@@download/ENCFF337VEW.bam;/files/ENCFF163XUG/@@download/ENCFF163XUG.bam;/files/ENCFF085YWZ/@@download/ENCFF085YWZ.bam;/files/ENCFF813CJQ/@@download/ENCFF813CJQ.bam;	4	ENCFF242WXN;ENCFF572NPL;ENCFF689YCR;ENCFF236SFU;	/files/ENCFF242WXN/@@download/ENCFF242WXN.bam;/files/ENCFF572NPL/@@download/ENCFF572NPL.bam;/files/ENCFF689YCR/@@download/ENCFF689YCR.bam;/files/ENCFF236SFU/@@download/ENCFF236SFU.bam;	BCCIP	/files/ENCFF938GXB/@@download/ENCFF938GXB.tsv	/files/ENCFF311BCU/@@download/ENCFF311BCU.tsv		/files/ENCFF231SUG/@@download/ENCFF231SUG.tsv	/files/ENCFF533PXL/@@download/ENCFF533PXL.tsv
ENCODE3	shRNA-RNA-seq	rbp	K562	AKAP8L	NA	uconn	ENCSR809ISU	4	ENCFF116ULW;ENCFF425EAI;ENCFF321WXT;ENCFF017QOH;	/files/ENCFF116ULW/@@download/ENCFF116ULW.bam;/files/ENCFF425EAI/@@download/ENCFF425EAI.bam;/files/ENCFF321WXT/@@download/ENCFF321WXT.bam;/files/ENCFF017QOH/@@download/ENCFF017QOH.bam;	4	ENCFF586FDO;ENCFF661XWL;ENCFF221UUT;ENCFF713YLH;	/files/ENCFF586FDO/@@download/ENCFF586FDO.bam;/files/ENCFF661XWL/@@download/ENCFF661XWL.bam;/files/ENCFF221UUT/@@download/ENCFF221UUT.bam;/files/ENCFF713YLH/@@download/ENCFF713YLH.bam;	AKAP8L	/files/ENCFF134YUL/@@download/ENCFF134YUL.tsv	/files/ENCFF490TZK/@@download/ENCFF490TZK.tsv		/files/ENCFF623URV/@@download/ENCFF623URV.tsv	/files/ENCFF400RTX/@@download/ENCFF400RTX.tsv
ENCODE3	shRNA-RNA-seq	rbp	K562	EIF4G1	NA	uconn	ENCSR712CSN	4	ENCFF902UDT;ENCFF990PXY;ENCFF523DDR;ENCFF180OAP;	/files/ENCFF902UDT/@@download/ENCFF902UDT.bam;/files/ENCFF990PXY/@@download/ENCFF990PXY.bam;/files/ENCFF523DDR/@@download/ENCFF523DDR.bam;/files/ENCFF180OAP/@@download/ENCFF180OAP.bam;	4	ENCFF678FMA;ENCFF965KEL;ENCFF911ABT;ENCFF234UJB;	/files/ENCFF678FMA/@@download/ENCFF678FMA.bam;/files/ENCFF965KEL/@@download/ENCFF965KEL.bam;/files/ENCFF911ABT/@@download/ENCFF911ABT.bam;/files/ENCFF234UJB/@@download/ENCFF234UJB.bam;	EIF4G1	/files/ENCFF713RIW/@@download/ENCFF713RIW.tsv	/files/ENCFF923IYZ/@@download/ENCFF923IYZ.tsv		/files/ENCFF140KPE/@@download/ENCFF140KPE.tsv	/files/ENCFF015IHM/@@download/ENCFF015IHM.tsv
ENCODE3	shRNA-RNA-seq	rbp	K562	ADAR	NA	uconn	ENCSR164TLB	4	ENCFF373UAZ;ENCFF030CEO;ENCFF046EWT;ENCFF820DLC;	/files/ENCFF373UAZ/@@download/ENCFF373UAZ.bam;/files/ENCFF030CEO/@@download/ENCFF030CEO.bam;/files/ENCFF046EWT/@@download/ENCFF046EWT.bam;/files/ENCFF820DLC/@@download/ENCFF820DLC.bam;	4	ENCFF678FMA;ENCFF965KEL;ENCFF911ABT;ENCFF234UJB;	/files/ENCFF678FMA/@@download/ENCFF678FMA.bam;/files/ENCFF965KEL/@@download/ENCFF965KEL.bam;/files/ENCFF911ABT/@@download/ENCFF911ABT.bam;/files/ENCFF234UJB/@@download/ENCFF234UJB.bam;	ADAR	/files/ENCFF290UVY/@@download/ENCFF290UVY.tsv	/files/ENCFF334NZI/@@download/ENCFF334NZI.tsv		/files/ENCFF140KPE/@@download/ENCFF140KPE.tsv	/files/ENCFF015IHM/@@download/ENCFF015IHM.tsv
ENCODE3	shRNA-RNA-seq	tf-rbp	K562	DROSHA	NA	uconn	ENCSR624XHG	4	ENCFF126VJO;ENCFF803YDM;ENCFF362VKF;ENCFF382SWC;	/files/ENCFF126VJO/@@download/ENCFF126VJO.bam;/files/ENCFF803YDM/@@download/ENCFF803YDM.bam;/files/ENCFF362VKF/@@download/ENCFF362VKF.bam;/files/ENCFF382SWC/@@download/ENCFF382SWC.bam;	4	ENCFF239ZDK;ENCFF742DFR;ENCFF721YDQ;ENCFF471LQQ;	/files/ENCFF239ZDK/@@download/ENCFF239ZDK.bam;/files/ENCFF742DFR/@@download/ENCFF742DFR.bam;/files/ENCFF721YDQ/@@download/ENCFF721YDQ.bam;/files/ENCFF471LQQ/@@download/ENCFF471LQQ.bam;	DROSHA	/files/ENCFF104OHS/@@download/ENCFF104OHS.tsv	/files/ENCFF809TWR/@@download/ENCFF809TWR.tsv		/files/ENCFF402NWA/@@download/ENCFF402NWA.tsv	/files/ENCFF248BGZ/@@download/ENCFF248BGZ.tsv
ENCODE3	shRNA-RNA-seq	rbp	K562	FKBP4	NA	uconn	ENCSR379VXW	4	ENCFF352WSU;ENCFF201LBK;ENCFF846KLE;ENCFF036RKR;	/files/ENCFF352WSU/@@download/ENCFF352WSU.bam;/files/ENCFF201LBK/@@download/ENCFF201LBK.bam;/files/ENCFF846KLE/@@download/ENCFF846KLE.bam;/files/ENCFF036RKR/@@download/ENCFF036RKR.bam;	4	ENCFF310XPL;ENCFF301VBU;ENCFF671NCT;ENCFF035JPJ;	/files/ENCFF310XPL/@@download/ENCFF310XPL.bam;/files/ENCFF301VBU/@@download/ENCFF301VBU.bam;/files/ENCFF671NCT/@@download/ENCFF671NCT.bam;/files/ENCFF035JPJ/@@download/ENCFF035JPJ.bam;	FKBP4	/files/ENCFF806DFE/@@download/ENCFF806DFE.tsv	/files/ENCFF089WYG/@@download/ENCFF089WYG.tsv		/files/ENCFF595PIT/@@download/ENCFF595PIT.tsv	/files/ENCFF863EKL/@@download/ENCFF863EKL.tsv
ENCODE3	shRNA-RNA-seq	rbp	K562	PUS1	NA	uconn	ENCSR618IQH	4	ENCFF185DVW;ENCFF796KSS;ENCFF775UPA;ENCFF722UNY;	/files/ENCFF185DVW/@@download/ENCFF185DVW.bam;/files/ENCFF796KSS/@@download/ENCFF796KSS.bam;/files/ENCFF775UPA/@@download/ENCFF775UPA.bam;/files/ENCFF722UNY/@@download/ENCFF722UNY.bam;	4	ENCFF586FDO;ENCFF661XWL;ENCFF221UUT;ENCFF713YLH;	/files/ENCFF586FDO/@@download/ENCFF586FDO.bam;/files/ENCFF661XWL/@@download/ENCFF661XWL.bam;/files/ENCFF221UUT/@@download/ENCFF221UUT.bam;/files/ENCFF713YLH/@@download/ENCFF713YLH.bam;	PUS1	/files/ENCFF741YZE/@@download/ENCFF741YZE.tsv	/files/ENCFF166GXV/@@download/ENCFF166GXV.tsv		/files/ENCFF623URV/@@download/ENCFF623URV.tsv	/files/ENCFF400RTX/@@download/ENCFF400RTX.tsv
ENCODE3	shRNA-RNA-seq	rbp	HepG2	SLTM	NA	uconn	ENCSR185JGT	4	ENCFF790JMU;ENCFF170STV;ENCFF366JBT;ENCFF779ZGM;	/files/ENCFF790JMU/@@download/ENCFF790JMU.bam;/files/ENCFF170STV/@@download/ENCFF170STV.bam;/files/ENCFF366JBT/@@download/ENCFF366JBT.bam;/files/ENCFF779ZGM/@@download/ENCFF779ZGM.bam;	4	ENCFF869HCH;ENCFF788TPF;ENCFF915DSC;ENCFF226MEB;	/files/ENCFF869HCH/@@download/ENCFF869HCH.bam;/files/ENCFF788TPF/@@download/ENCFF788TPF.bam;/files/ENCFF915DSC/@@download/ENCFF915DSC.bam;/files/ENCFF226MEB/@@download/ENCFF226MEB.bam;	SLTM	/files/ENCFF526BNH/@@download/ENCFF526BNH.tsv	/files/ENCFF256LZZ/@@download/ENCFF256LZZ.tsv		/files/ENCFF043ORB/@@download/ENCFF043ORB.tsv	/files/ENCFF243JZQ/@@download/ENCFF243JZQ.tsv
ENCODE3	shRNA-RNA-seq	rbp	HepG2	SND1	NA	uconn	ENCSR398LZW	4	ENCFF658KTR;ENCFF921YOW;ENCFF870ART;ENCFF960NPK;	/files/ENCFF658KTR/@@download/ENCFF658KTR.bam;/files/ENCFF921YOW/@@download/ENCFF921YOW.bam;/files/ENCFF870ART/@@download/ENCFF870ART.bam;/files/ENCFF960NPK/@@download/ENCFF960NPK.bam;	4	ENCFF869HCH;ENCFF788TPF;ENCFF915DSC;ENCFF226MEB;	/files/ENCFF869HCH/@@download/ENCFF869HCH.bam;/files/ENCFF788TPF/@@download/ENCFF788TPF.bam;/files/ENCFF915DSC/@@download/ENCFF915DSC.bam;/files/ENCFF226MEB/@@download/ENCFF226MEB.bam;	SND1	/files/ENCFF292CMI/@@download/ENCFF292CMI.tsv	/files/ENCFF791MHZ/@@download/ENCFF791MHZ.tsv		/files/ENCFF043ORB/@@download/ENCFF043ORB.tsv	/files/ENCFF243JZQ/@@download/ENCFF243JZQ.tsv
ENCODE3	shRNA-RNA-seq	tf-rbp	HepG2	SRSF5	NA	uconn	ENCSR447UCG	4	ENCFF149VAW;ENCFF242FOQ;ENCFF731EAW;ENCFF792XDC;	/files/ENCFF149VAW/@@download/ENCFF149VAW.bam;/files/ENCFF242FOQ/@@download/ENCFF242FOQ.bam;/files/ENCFF731EAW/@@download/ENCFF731EAW.bam;/files/ENCFF792XDC/@@download/ENCFF792XDC.bam;	4	ENCFF869HCH;ENCFF788TPF;ENCFF915DSC;ENCFF226MEB;	/files/ENCFF869HCH/@@download/ENCFF869HCH.bam;/files/ENCFF788TPF/@@download/ENCFF788TPF.bam;/files/ENCFF915DSC/@@download/ENCFF915DSC.bam;/files/ENCFF226MEB/@@download/ENCFF226MEB.bam;	SRSF5	/files/ENCFF918QMV/@@download/ENCFF918QMV.tsv	/files/ENCFF629SXT/@@download/ENCFF629SXT.tsv		/files/ENCFF043ORB/@@download/ENCFF043ORB.tsv	/files/ENCFF243JZQ/@@download/ENCFF243JZQ.tsv
ENCODE3	shRNA-RNA-seq	tf-rbp	K562	HNRNPU	NA	uconn	ENCSR732ICL	4	ENCFF204ERX;ENCFF179AHE;ENCFF755UYI;ENCFF620AVH;	/files/ENCFF204ERX/@@download/ENCFF204ERX.bam;/files/ENCFF179AHE/@@download/ENCFF179AHE.bam;/files/ENCFF755UYI/@@download/ENCFF755UYI.bam;/files/ENCFF620AVH/@@download/ENCFF620AVH.bam;	4	ENCFF295XHQ;ENCFF797ZZO;ENCFF782USQ;ENCFF176ISC;	/files/ENCFF295XHQ/@@download/ENCFF295XHQ.bam;/files/ENCFF797ZZO/@@download/ENCFF797ZZO.bam;/files/ENCFF782USQ/@@download/ENCFF782USQ.bam;/files/ENCFF176ISC/@@download/ENCFF176ISC.bam;	HNRNPU	/files/ENCFF996HDL/@@download/ENCFF996HDL.tsv	/files/ENCFF312XQK/@@download/ENCFF312XQK.tsv		/files/ENCFF216BUS/@@download/ENCFF216BUS.tsv	/files/ENCFF043FCP/@@download/ENCFF043FCP.tsv
ENCODE3	shRNA-RNA-seq	tf-rbp	K562	IGF2BP3	NA	uconn	ENCSR481YXD	4	ENCFF738CXH;ENCFF485XXN;ENCFF819AUS;ENCFF381SNN;	/files/ENCFF738CXH/@@download/ENCFF738CXH.bam;/files/ENCFF485XXN/@@download/ENCFF485XXN.bam;/files/ENCFF819AUS/@@download/ENCFF819AUS.bam;/files/ENCFF381SNN/@@download/ENCFF381SNN.bam;	4	ENCFF545JSC;ENCFF787RIO;ENCFF846AFT;ENCFF779ENY;	/files/ENCFF545JSC/@@download/ENCFF545JSC.bam;/files/ENCFF787RIO/@@download/ENCFF787RIO.bam;/files/ENCFF846AFT/@@download/ENCFF846AFT.bam;/files/ENCFF779ENY/@@download/ENCFF779ENY.bam;	IGF2BP3	/files/ENCFF385NPI/@@download/ENCFF385NPI.tsv	/files/ENCFF575SLF/@@download/ENCFF575SLF.tsv		/files/ENCFF322JZV/@@download/ENCFF322JZV.tsv	/files/ENCFF985IUE/@@download/ENCFF985IUE.tsv
ENCODE3	shRNA-RNA-seq	rbp	HepG2	DDX55	NA	uconn	ENCSR964YTW	4	ENCFF865QZH;ENCFF850GRH;ENCFF876ECR;ENCFF193SMU;	/files/ENCFF865QZH/@@download/ENCFF865QZH.bam;/files/ENCFF850GRH/@@download/ENCFF850GRH.bam;/files/ENCFF876ECR/@@download/ENCFF876ECR.bam;/files/ENCFF193SMU/@@download/ENCFF193SMU.bam;	4	ENCFF242WXN;ENCFF572NPL;ENCFF689YCR;ENCFF236SFU;	/files/ENCFF242WXN/@@download/ENCFF242WXN.bam;/files/ENCFF572NPL/@@download/ENCFF572NPL.bam;/files/ENCFF689YCR/@@download/ENCFF689YCR.bam;/files/ENCFF236SFU/@@download/ENCFF236SFU.bam;	DDX55	/files/ENCFF946DGA/@@download/ENCFF946DGA.tsv	/files/ENCFF688DNF/@@download/ENCFF688DNF.tsv		/files/ENCFF231SUG/@@download/ENCFF231SUG.tsv	/files/ENCFF533PXL/@@download/ENCFF533PXL.tsv
ENCODE3	shRNA-RNA-seq	rbp	K562	DDX51	NA	uconn	ENCSR029LGJ	4	ENCFF347XKV;ENCFF884OIA;ENCFF265DPE;ENCFF197WZP;	/files/ENCFF347XKV/@@download/ENCFF347XKV.bam;/files/ENCFF884OIA/@@download/ENCFF884OIA.bam;/files/ENCFF265DPE/@@download/ENCFF265DPE.bam;/files/ENCFF197WZP/@@download/ENCFF197WZP.bam;	4	ENCFF749JML;ENCFF841MME;ENCFF360OFU;ENCFF269IZJ;	/files/ENCFF749JML/@@download/ENCFF749JML.bam;/files/ENCFF841MME/@@download/ENCFF841MME.bam;/files/ENCFF360OFU/@@download/ENCFF360OFU.bam;/files/ENCFF269IZJ/@@download/ENCFF269IZJ.bam;	DDX51	/files/ENCFF591NPO/@@download/ENCFF591NPO.tsv	/files/ENCFF349RMY/@@download/ENCFF349RMY.tsv		/files/ENCFF912ATD/@@download/ENCFF912ATD.tsv	/files/ENCFF982PUC/@@download/ENCFF982PUC.tsv
ENCODE3	shRNA-RNA-seq	tf-rbp	K562	HNRNPC	NA	uconn	ENCSR634KBO	4	ENCFF614AMY;ENCFF476PZV;ENCFF591DCY;ENCFF826BID;	/files/ENCFF614AMY/@@download/ENCFF614AMY.bam;/files/ENCFF476PZV/@@download/ENCFF476PZV.bam;/files/ENCFF591DCY/@@download/ENCFF591DCY.bam;/files/ENCFF826BID/@@download/ENCFF826BID.bam;	4	ENCFF310XPL;ENCFF301VBU;ENCFF671NCT;ENCFF035JPJ;	/files/ENCFF310XPL/@@download/ENCFF310XPL.bam;/files/ENCFF301VBU/@@download/ENCFF301VBU.bam;/files/ENCFF671NCT/@@download/ENCFF671NCT.bam;/files/ENCFF035JPJ/@@download/ENCFF035JPJ.bam;	HNRNPC	/files/ENCFF123QZY/@@download/ENCFF123QZY.tsv	/files/ENCFF147DGF/@@download/ENCFF147DGF.tsv		/files/ENCFF595PIT/@@download/ENCFF595PIT.tsv	/files/ENCFF863EKL/@@download/ENCFF863EKL.tsv
ENCODE3	shRNA-RNA-seq	rbp	K562	CPSF7	NA	uconn	ENCSR222LRL	4	ENCFF165QCF;ENCFF723KNZ;ENCFF746KRQ;ENCFF714IFT;	/files/ENCFF165QCF/@@download/ENCFF165QCF.bam;/files/ENCFF723KNZ/@@download/ENCFF723KNZ.bam;/files/ENCFF746KRQ/@@download/ENCFF746KRQ.bam;/files/ENCFF714IFT/@@download/ENCFF714IFT.bam;	4	ENCFF678FMA;ENCFF965KEL;ENCFF911ABT;ENCFF234UJB;	/files/ENCFF678FMA/@@download/ENCFF678FMA.bam;/files/ENCFF965KEL/@@download/ENCFF965KEL.bam;/files/ENCFF911ABT/@@download/ENCFF911ABT.bam;/files/ENCFF234UJB/@@download/ENCFF234UJB.bam;	CPSF7	/files/ENCFF874DBC/@@download/ENCFF874DBC.tsv	/files/ENCFF016KXK/@@download/ENCFF016KXK.tsv		/files/ENCFF140KPE/@@download/ENCFF140KPE.tsv	/files/ENCFF015IHM/@@download/ENCFF015IHM.tsv
ENCODE3	shRNA-RNA-seq	rbp	K562	RPS19	NA	uconn	ENCSR098NHI	4	ENCFF526CXY;ENCFF098VNY;ENCFF388WQW;ENCFF398JYA;	/files/ENCFF526CXY/@@download/ENCFF526CXY.bam;/files/ENCFF098VNY/@@download/ENCFF098VNY.bam;/files/ENCFF388WQW/@@download/ENCFF388WQW.bam;/files/ENCFF398JYA/@@download/ENCFF398JYA.bam;	4	ENCFF749JML;ENCFF841MME;ENCFF360OFU;ENCFF269IZJ;	/files/ENCFF749JML/@@download/ENCFF749JML.bam;/files/ENCFF841MME/@@download/ENCFF841MME.bam;/files/ENCFF360OFU/@@download/ENCFF360OFU.bam;/files/ENCFF269IZJ/@@download/ENCFF269IZJ.bam;	RPS19	/files/ENCFF419SXU/@@download/ENCFF419SXU.tsv	/files/ENCFF883QAQ/@@download/ENCFF883QAQ.tsv		/files/ENCFF912ATD/@@download/ENCFF912ATD.tsv	/files/ENCFF982PUC/@@download/ENCFF982PUC.tsv
ENCODE3	shRNA-RNA-seq	rbp	K562	CELF1	NA	uconn	ENCSR605MFS	4	ENCFF893PKE;ENCFF329TZG;ENCFF857NBH;ENCFF089WOL;	/files/ENCFF893PKE/@@download/ENCFF893PKE.bam;/files/ENCFF329TZG/@@download/ENCFF329TZG.bam;/files/ENCFF857NBH/@@download/ENCFF857NBH.bam;/files/ENCFF089WOL/@@download/ENCFF089WOL.bam;	4	ENCFF365OSJ;ENCFF840UWV;ENCFF345DRD;ENCFF171TGT;	/files/ENCFF365OSJ/@@download/ENCFF365OSJ.bam;/files/ENCFF840UWV/@@download/ENCFF840UWV.bam;/files/ENCFF345DRD/@@download/ENCFF345DRD.bam;/files/ENCFF171TGT/@@download/ENCFF171TGT.bam;	CELF1	/files/ENCFF896XME/@@download/ENCFF896XME.tsv	/files/ENCFF262XDW/@@download/ENCFF262XDW.tsv		/files/ENCFF382OIL/@@download/ENCFF382OIL.tsv	/files/ENCFF386LNA/@@download/ENCFF386LNA.tsv
ENCODE3	shRNA-RNA-seq	rbp	K562	DDX27	NA	uconn	ENCSR584LDM	4	ENCFF146GMR;ENCFF829OWA;ENCFF634FHL;ENCFF580AHO;	/files/ENCFF146GMR/@@download/ENCFF146GMR.bam;/files/ENCFF829OWA/@@download/ENCFF829OWA.bam;/files/ENCFF634FHL/@@download/ENCFF634FHL.bam;/files/ENCFF580AHO/@@download/ENCFF580AHO.bam;	4	ENCFF723ZLR;ENCFF970ZPS;ENCFF190UJU;ENCFF531IMH;	/files/ENCFF723ZLR/@@download/ENCFF723ZLR.bam;/files/ENCFF970ZPS/@@download/ENCFF970ZPS.bam;/files/ENCFF190UJU/@@download/ENCFF190UJU.bam;/files/ENCFF531IMH/@@download/ENCFF531IMH.bam;	DDX27	/files/ENCFF069EQO/@@download/ENCFF069EQO.tsv	/files/ENCFF661NOK/@@download/ENCFF661NOK.tsv		/files/ENCFF243ICF/@@download/ENCFF243ICF.tsv	/files/ENCFF974XIU/@@download/ENCFF974XIU.tsv
ENCODE3	shRNA-RNA-seq	rbp	K562	CCAR1	NA	uconn	ENCSR386YEV	4	ENCFF946IIV;ENCFF796TJR;ENCFF391JUX;ENCFF478PRI;	/files/ENCFF946IIV/@@download/ENCFF946IIV.bam;/files/ENCFF796TJR/@@download/ENCFF796TJR.bam;/files/ENCFF391JUX/@@download/ENCFF391JUX.bam;/files/ENCFF478PRI/@@download/ENCFF478PRI.bam;	4	ENCFF678FMA;ENCFF965KEL;ENCFF911ABT;ENCFF234UJB;	/files/ENCFF678FMA/@@download/ENCFF678FMA.bam;/files/ENCFF965KEL/@@download/ENCFF965KEL.bam;/files/ENCFF911ABT/@@download/ENCFF911ABT.bam;/files/ENCFF234UJB/@@download/ENCFF234UJB.bam;	CCAR1	/files/ENCFF586LLK/@@download/ENCFF586LLK.tsv	/files/ENCFF090YEG/@@download/ENCFF090YEG.tsv		/files/ENCFF140KPE/@@download/ENCFF140KPE.tsv	/files/ENCFF015IHM/@@download/ENCFF015IHM.tsv
ENCODE3	shRNA-RNA-seq	tf-rbp	HepG2	CEBPZ	NA	uconn	ENCSR929PXS	4	ENCFF873PVA;ENCFF591QXG;ENCFF347KWA;ENCFF022CJU;	/files/ENCFF873PVA/@@download/ENCFF873PVA.bam;/files/ENCFF591QXG/@@download/ENCFF591QXG.bam;/files/ENCFF347KWA/@@download/ENCFF347KWA.bam;/files/ENCFF022CJU/@@download/ENCFF022CJU.bam;	4	ENCFF675ZIX;ENCFF967HKW;ENCFF236XCF;ENCFF901WHO;	/files/ENCFF675ZIX/@@download/ENCFF675ZIX.bam;/files/ENCFF967HKW/@@download/ENCFF967HKW.bam;/files/ENCFF236XCF/@@download/ENCFF236XCF.bam;/files/ENCFF901WHO/@@download/ENCFF901WHO.bam;	CEBPZ	/files/ENCFF349WOH/@@download/ENCFF349WOH.tsv	/files/ENCFF261FNC/@@download/ENCFF261FNC.tsv		/files/ENCFF968NJB/@@download/ENCFF968NJB.tsv	/files/ENCFF990KGR/@@download/ENCFF990KGR.tsv
ENCODE3	shRNA-RNA-seq	rbp	K562	PUM2	NA	uconn	ENCSR118XYK	4	ENCFF048COV;ENCFF997PJE;ENCFF735KTG;ENCFF654RKB;	/files/ENCFF048COV/@@download/ENCFF048COV.bam;/files/ENCFF997PJE/@@download/ENCFF997PJE.bam;/files/ENCFF735KTG/@@download/ENCFF735KTG.bam;/files/ENCFF654RKB/@@download/ENCFF654RKB.bam;	4	ENCFF365OSJ;ENCFF840UWV;ENCFF345DRD;ENCFF171TGT;	/files/ENCFF365OSJ/@@download/ENCFF365OSJ.bam;/files/ENCFF840UWV/@@download/ENCFF840UWV.bam;/files/ENCFF345DRD/@@download/ENCFF345DRD.bam;/files/ENCFF171TGT/@@download/ENCFF171TGT.bam;	PUM2	/files/ENCFF057TBB/@@download/ENCFF057TBB.tsv	/files/ENCFF258HKP/@@download/ENCFF258HKP.tsv		/files/ENCFF382OIL/@@download/ENCFF382OIL.tsv	/files/ENCFF386LNA/@@download/ENCFF386LNA.tsv
ENCODE3	shRNA-RNA-seq	rbp	K562	ASCC1	NA	uconn	ENCSR253DCB	4	ENCFF832LOV;ENCFF251PDB;ENCFF649WUT;ENCFF624WCC;	/files/ENCFF832LOV/@@download/ENCFF832LOV.bam;/files/ENCFF251PDB/@@download/ENCFF251PDB.bam;/files/ENCFF649WUT/@@download/ENCFF649WUT.bam;/files/ENCFF624WCC/@@download/ENCFF624WCC.bam;	4	ENCFF535BFZ;ENCFF125LSC;ENCFF451VCI;ENCFF957JFM;	/files/ENCFF535BFZ/@@download/ENCFF535BFZ.bam;/files/ENCFF125LSC/@@download/ENCFF125LSC.bam;/files/ENCFF451VCI/@@download/ENCFF451VCI.bam;/files/ENCFF957JFM/@@download/ENCFF957JFM.bam;	ASCC1	/files/ENCFF004YPW/@@download/ENCFF004YPW.tsv	/files/ENCFF207UOR/@@download/ENCFF207UOR.tsv		/files/ENCFF818KUW/@@download/ENCFF818KUW.tsv	/files/ENCFF895SDN/@@download/ENCFF895SDN.tsv
ENCODE3	shRNA-RNA-seq	rbp	K562	DDX47	NA	uconn	ENCSR155EZL	4	ENCFF513UWR;ENCFF310ERH;ENCFF453XAT;ENCFF402FGF;	/files/ENCFF513UWR/@@download/ENCFF513UWR.bam;/files/ENCFF310ERH/@@download/ENCFF310ERH.bam;/files/ENCFF453XAT/@@download/ENCFF453XAT.bam;/files/ENCFF402FGF/@@download/ENCFF402FGF.bam;	4	ENCFF148XKW;ENCFF538ODW;ENCFF840VCF;ENCFF306VXJ;	/files/ENCFF148XKW/@@download/ENCFF148XKW.bam;/files/ENCFF538ODW/@@download/ENCFF538ODW.bam;/files/ENCFF840VCF/@@download/ENCFF840VCF.bam;/files/ENCFF306VXJ/@@download/ENCFF306VXJ.bam;	DDX47	/files/ENCFF587FUZ/@@download/ENCFF587FUZ.tsv	/files/ENCFF425EJP/@@download/ENCFF425EJP.tsv		/files/ENCFF972SEZ/@@download/ENCFF972SEZ.tsv	/files/ENCFF815ZLH/@@download/ENCFF815ZLH.tsv
ENCODE3	shRNA-RNA-seq	rbp	K562	DDX55	NA	uconn	ENCSR331DUD	4	ENCFF616URA;ENCFF809KUM;ENCFF553VOV;ENCFF631RHO;	/files/ENCFF616URA/@@download/ENCFF616URA.bam;/files/ENCFF809KUM/@@download/ENCFF809KUM.bam;/files/ENCFF553VOV/@@download/ENCFF553VOV.bam;/files/ENCFF631RHO/@@download/ENCFF631RHO.bam;	4	ENCFF749JML;ENCFF841MME;ENCFF360OFU;ENCFF269IZJ;	/files/ENCFF749JML/@@download/ENCFF749JML.bam;/files/ENCFF841MME/@@download/ENCFF841MME.bam;/files/ENCFF360OFU/@@download/ENCFF360OFU.bam;/files/ENCFF269IZJ/@@download/ENCFF269IZJ.bam;	DDX55	/files/ENCFF747QVD/@@download/ENCFF747QVD.tsv	/files/ENCFF600XMH/@@download/ENCFF600XMH.tsv		/files/ENCFF912ATD/@@download/ENCFF912ATD.tsv	/files/ENCFF982PUC/@@download/ENCFF982PUC.tsv
ENCODE3	shRNA-RNA-seq	rbp	K562	DKC1	NA	uconn	ENCSR494UDF	4	ENCFF553OKJ;ENCFF310REE;ENCFF649ZDD;ENCFF089UIK;	/files/ENCFF553OKJ/@@download/ENCFF553OKJ.bam;/files/ENCFF310REE/@@download/ENCFF310REE.bam;/files/ENCFF649ZDD/@@download/ENCFF649ZDD.bam;/files/ENCFF089UIK/@@download/ENCFF089UIK.bam;	4	ENCFF586FDO;ENCFF661XWL;ENCFF221UUT;ENCFF713YLH;	/files/ENCFF586FDO/@@download/ENCFF586FDO.bam;/files/ENCFF661XWL/@@download/ENCFF661XWL.bam;/files/ENCFF221UUT/@@download/ENCFF221UUT.bam;/files/ENCFF713YLH/@@download/ENCFF713YLH.bam;	DKC1	/files/ENCFF024EIA/@@download/ENCFF024EIA.tsv	/files/ENCFF727WSZ/@@download/ENCFF727WSZ.tsv		/files/ENCFF623URV/@@download/ENCFF623URV.tsv	/files/ENCFF400RTX/@@download/ENCFF400RTX.tsv
ENCODE3	shRNA-RNA-seq	rbp	K562	TRIM56	NA	uconn	ENCSR300QFQ	4	ENCFF526EKZ;ENCFF641IIS;ENCFF530WWM;ENCFF463OAJ;	/files/ENCFF526EKZ/@@download/ENCFF526EKZ.bam;/files/ENCFF641IIS/@@download/ENCFF641IIS.bam;/files/ENCFF530WWM/@@download/ENCFF530WWM.bam;/files/ENCFF463OAJ/@@download/ENCFF463OAJ.bam;	4	ENCFF310XPL;ENCFF301VBU;ENCFF671NCT;ENCFF035JPJ;	/files/ENCFF310XPL/@@download/ENCFF310XPL.bam;/files/ENCFF301VBU/@@download/ENCFF301VBU.bam;/files/ENCFF671NCT/@@download/ENCFF671NCT.bam;/files/ENCFF035JPJ/@@download/ENCFF035JPJ.bam;	TRIM56	/files/ENCFF561BHJ/@@download/ENCFF561BHJ.tsv	/files/ENCFF793TCY/@@download/ENCFF793TCY.tsv		/files/ENCFF595PIT/@@download/ENCFF595PIT.tsv	/files/ENCFF863EKL/@@download/ENCFF863EKL.tsv
ENCODE3	shRNA-RNA-seq	rbp	K562	PKM	NA	uconn	ENCSR978CSQ	4	ENCFF801XDO;ENCFF091ESF;ENCFF138WYV;ENCFF322AEP;	/files/ENCFF801XDO/@@download/ENCFF801XDO.bam;/files/ENCFF091ESF/@@download/ENCFF091ESF.bam;/files/ENCFF138WYV/@@download/ENCFF138WYV.bam;/files/ENCFF322AEP/@@download/ENCFF322AEP.bam;	4	ENCFF251TEW;ENCFF322ZMR;ENCFF094PAZ;ENCFF699LOO;	/files/ENCFF251TEW/@@download/ENCFF251TEW.bam;/files/ENCFF322ZMR/@@download/ENCFF322ZMR.bam;/files/ENCFF094PAZ/@@download/ENCFF094PAZ.bam;/files/ENCFF699LOO/@@download/ENCFF699LOO.bam;	PKM	/files/ENCFF552VJT/@@download/ENCFF552VJT.tsv	/files/ENCFF280XOA/@@download/ENCFF280XOA.tsv		/files/ENCFF299HTM/@@download/ENCFF299HTM.tsv	/files/ENCFF973VHI/@@download/ENCFF973VHI.tsv
ENCODE3	shRNA-RNA-seq	rbp	K562	UBE2L3	NA	uconn	ENCSR362XMY	4	ENCFF918ZIL;ENCFF659JFA;ENCFF257FLU;ENCFF441IBI;	/files/ENCFF918ZIL/@@download/ENCFF918ZIL.bam;/files/ENCFF659JFA/@@download/ENCFF659JFA.bam;/files/ENCFF257FLU/@@download/ENCFF257FLU.bam;/files/ENCFF441IBI/@@download/ENCFF441IBI.bam;	4	ENCFF365OSJ;ENCFF840UWV;ENCFF345DRD;ENCFF171TGT;	/files/ENCFF365OSJ/@@download/ENCFF365OSJ.bam;/files/ENCFF840UWV/@@download/ENCFF840UWV.bam;/files/ENCFF345DRD/@@download/ENCFF345DRD.bam;/files/ENCFF171TGT/@@download/ENCFF171TGT.bam;	UBE2L3	/files/ENCFF823SZV/@@download/ENCFF823SZV.tsv	/files/ENCFF271WKC/@@download/ENCFF271WKC.tsv		/files/ENCFF382OIL/@@download/ENCFF382OIL.tsv	/files/ENCFF386LNA/@@download/ENCFF386LNA.tsv
ENCODE3	shRNA-RNA-seq	rbp	K562	UPF2	NA	uconn	ENCSR810FHY	4	ENCFF116UZG;ENCFF417DDZ;ENCFF779RLG;ENCFF182AMB;	/files/ENCFF116UZG/@@download/ENCFF116UZG.bam;/files/ENCFF417DDZ/@@download/ENCFF417DDZ.bam;/files/ENCFF779RLG/@@download/ENCFF779RLG.bam;/files/ENCFF182AMB/@@download/ENCFF182AMB.bam;	4	ENCFF251TEW;ENCFF322ZMR;ENCFF094PAZ;ENCFF699LOO;	/files/ENCFF251TEW/@@download/ENCFF251TEW.bam;/files/ENCFF322ZMR/@@download/ENCFF322ZMR.bam;/files/ENCFF094PAZ/@@download/ENCFF094PAZ.bam;/files/ENCFF699LOO/@@download/ENCFF699LOO.bam;	UPF2	/files/ENCFF567TFK/@@download/ENCFF567TFK.tsv	/files/ENCFF504GEQ/@@download/ENCFF504GEQ.tsv		/files/ENCFF299HTM/@@download/ENCFF299HTM.tsv	/files/ENCFF973VHI/@@download/ENCFF973VHI.tsv
ENCODE3	shRNA-RNA-seq	tf-rbp	K562	HNRNPM	NA	uconn	ENCSR746NIM	4	ENCFF759ZVM;ENCFF478BUD;ENCFF353DLI;ENCFF380WYR;	/files/ENCFF759ZVM/@@download/ENCFF759ZVM.bam;/files/ENCFF478BUD/@@download/ENCFF478BUD.bam;/files/ENCFF353DLI/@@download/ENCFF353DLI.bam;/files/ENCFF380WYR/@@download/ENCFF380WYR.bam;	4	ENCFF608LBG;ENCFF847LLP;ENCFF109UAW;ENCFF827AVO;	/files/ENCFF608LBG/@@download/ENCFF608LBG.bam;/files/ENCFF847LLP/@@download/ENCFF847LLP.bam;/files/ENCFF109UAW/@@download/ENCFF109UAW.bam;/files/ENCFF827AVO/@@download/ENCFF827AVO.bam;	HNRNPM	/files/ENCFF419TWU/@@download/ENCFF419TWU.tsv	/files/ENCFF129QBF/@@download/ENCFF129QBF.tsv		/files/ENCFF951HPS/@@download/ENCFF951HPS.tsv	/files/ENCFF809LLU/@@download/ENCFF809LLU.tsv
ENCODE3	shRNA-RNA-seq	rbp	HepG2	DDX24	NA	uconn	ENCSR300IEW	4	ENCFF918OBR;ENCFF075MTT;ENCFF327HAD;ENCFF805KIS;	/files/ENCFF918OBR/@@download/ENCFF918OBR.bam;/files/ENCFF075MTT/@@download/ENCFF075MTT.bam;/files/ENCFF327HAD/@@download/ENCFF327HAD.bam;/files/ENCFF805KIS/@@download/ENCFF805KIS.bam;	4	ENCFF858DTL;ENCFF153LBT;ENCFF057JNE;ENCFF294SKR;	/files/ENCFF858DTL/@@download/ENCFF858DTL.bam;/files/ENCFF153LBT/@@download/ENCFF153LBT.bam;/files/ENCFF057JNE/@@download/ENCFF057JNE.bam;/files/ENCFF294SKR/@@download/ENCFF294SKR.bam;	DDX24	/files/ENCFF762HNH/@@download/ENCFF762HNH.tsv	/files/ENCFF676DXH/@@download/ENCFF676DXH.tsv		/files/ENCFF849QNH/@@download/ENCFF849QNH.tsv	/files/ENCFF266MHP/@@download/ENCFF266MHP.tsv
ENCODE3	shRNA-RNA-seq	rbp	HepG2	IGF2BP1	NA	uconn	ENCSR708GKW	4	ENCFF209AXX;ENCFF950AED;ENCFF315WWX;ENCFF348FAA;	/files/ENCFF209AXX/@@download/ENCFF209AXX.bam;/files/ENCFF950AED/@@download/ENCFF950AED.bam;/files/ENCFF315WWX/@@download/ENCFF315WWX.bam;/files/ENCFF348FAA/@@download/ENCFF348FAA.bam;	4	ENCFF869HCH;ENCFF788TPF;ENCFF915DSC;ENCFF226MEB;	/files/ENCFF869HCH/@@download/ENCFF869HCH.bam;/files/ENCFF788TPF/@@download/ENCFF788TPF.bam;/files/ENCFF915DSC/@@download/ENCFF915DSC.bam;/files/ENCFF226MEB/@@download/ENCFF226MEB.bam;	IGF2BP1	/files/ENCFF495RIU/@@download/ENCFF495RIU.tsv	/files/ENCFF752KOP/@@download/ENCFF752KOP.tsv		/files/ENCFF043ORB/@@download/ENCFF043ORB.tsv	/files/ENCFF243JZQ/@@download/ENCFF243JZQ.tsv
ENCODE3	shRNA-RNA-seq	tf-rbp	K562	DDX3X	NA	uconn	ENCSR000KYM	4	ENCFF292ZLK;ENCFF343PQZ;ENCFF303ZST;ENCFF109RMW;	/files/ENCFF292ZLK/@@download/ENCFF292ZLK.bam;/files/ENCFF343PQZ/@@download/ENCFF343PQZ.bam;/files/ENCFF303ZST/@@download/ENCFF303ZST.bam;/files/ENCFF109RMW/@@download/ENCFF109RMW.bam;	4	ENCFF535BFZ;ENCFF125LSC;ENCFF451VCI;ENCFF957JFM;	/files/ENCFF535BFZ/@@download/ENCFF535BFZ.bam;/files/ENCFF125LSC/@@download/ENCFF125LSC.bam;/files/ENCFF451VCI/@@download/ENCFF451VCI.bam;/files/ENCFF957JFM/@@download/ENCFF957JFM.bam;	DDX3X	/files/ENCFF479KRP/@@download/ENCFF479KRP.tsv	/files/ENCFF738BQN/@@download/ENCFF738BQN.tsv		/files/ENCFF818KUW/@@download/ENCFF818KUW.tsv	/files/ENCFF895SDN/@@download/ENCFF895SDN.tsv
ENCODE3	shRNA-RNA-seq	rbp	K562	G3BP2	NA	uconn	ENCSR246SOU	4	ENCFF685PCV;ENCFF197XAU;ENCFF174VSW;ENCFF392GPF;	/files/ENCFF685PCV/@@download/ENCFF685PCV.bam;/files/ENCFF197XAU/@@download/ENCFF197XAU.bam;/files/ENCFF174VSW/@@download/ENCFF174VSW.bam;/files/ENCFF392GPF/@@download/ENCFF392GPF.bam;	4	ENCFF232CRW;ENCFF615FRB;ENCFF812XUV;ENCFF201SIR;	/files/ENCFF232CRW/@@download/ENCFF232CRW.bam;/files/ENCFF615FRB/@@download/ENCFF615FRB.bam;/files/ENCFF812XUV/@@download/ENCFF812XUV.bam;/files/ENCFF201SIR/@@download/ENCFF201SIR.bam;	G3BP2	/files/ENCFF349CFG/@@download/ENCFF349CFG.tsv	/files/ENCFF059ZHP/@@download/ENCFF059ZHP.tsv		/files/ENCFF115OOZ/@@download/ENCFF115OOZ.tsv	/files/ENCFF040ZLI/@@download/ENCFF040ZLI.tsv
ENCODE3	shRNA-RNA-seq	rbp	HepG2	GRWD1	NA	uconn	ENCSR850FEH	4	ENCFF565PCT;ENCFF340IFK;ENCFF420WYN;ENCFF181DMT;	/files/ENCFF565PCT/@@download/ENCFF565PCT.bam;/files/ENCFF340IFK/@@download/ENCFF340IFK.bam;/files/ENCFF420WYN/@@download/ENCFF420WYN.bam;/files/ENCFF181DMT/@@download/ENCFF181DMT.bam;	4	ENCFF386NND;ENCFF883OEQ;ENCFF261BLR;ENCFF966QBV;	/files/ENCFF386NND/@@download/ENCFF386NND.bam;/files/ENCFF883OEQ/@@download/ENCFF883OEQ.bam;/files/ENCFF261BLR/@@download/ENCFF261BLR.bam;/files/ENCFF966QBV/@@download/ENCFF966QBV.bam;	GRWD1	/files/ENCFF272SHB/@@download/ENCFF272SHB.tsv	/files/ENCFF293IFF/@@download/ENCFF293IFF.tsv		/files/ENCFF252YUA/@@download/ENCFF252YUA.tsv	/files/ENCFF909SGR/@@download/ENCFF909SGR.tsv
ENCODE3	shRNA-RNA-seq	rbp	HepG2	NSUN2	NA	uconn	ENCSR629RUG	4	ENCFF380GVT;ENCFF815WVE;ENCFF322GMR;ENCFF269GWO;	/files/ENCFF380GVT/@@download/ENCFF380GVT.bam;/files/ENCFF815WVE/@@download/ENCFF815WVE.bam;/files/ENCFF322GMR/@@download/ENCFF322GMR.bam;/files/ENCFF269GWO/@@download/ENCFF269GWO.bam;	4	ENCFF443RTR;ENCFF711PHF;ENCFF738YFT;ENCFF293RIK;	/files/ENCFF443RTR/@@download/ENCFF443RTR.bam;/files/ENCFF711PHF/@@download/ENCFF711PHF.bam;/files/ENCFF738YFT/@@download/ENCFF738YFT.bam;/files/ENCFF293RIK/@@download/ENCFF293RIK.bam;	NSUN2	/files/ENCFF629UHW/@@download/ENCFF629UHW.tsv	/files/ENCFF270MGB/@@download/ENCFF270MGB.tsv		/files/ENCFF324NDP/@@download/ENCFF324NDP.tsv	/files/ENCFF562MRH/@@download/ENCFF562MRH.tsv
ENCODE3	shRNA-RNA-seq	rbp	HepG2	NCBP2	NA	uconn	ENCSR030ARO	4	ENCFF352LSY;ENCFF585EBX;ENCFF594LYM;ENCFF083LTV;	/files/ENCFF352LSY/@@download/ENCFF352LSY.bam;/files/ENCFF585EBX/@@download/ENCFF585EBX.bam;/files/ENCFF594LYM/@@download/ENCFF594LYM.bam;/files/ENCFF083LTV/@@download/ENCFF083LTV.bam;	4	ENCFF152TNY;ENCFF318WEH;ENCFF989TXQ;ENCFF558ZFO;	/files/ENCFF152TNY/@@download/ENCFF152TNY.bam;/files/ENCFF318WEH/@@download/ENCFF318WEH.bam;/files/ENCFF989TXQ/@@download/ENCFF989TXQ.bam;/files/ENCFF558ZFO/@@download/ENCFF558ZFO.bam;	NCBP2	/files/ENCFF974QEM/@@download/ENCFF974QEM.tsv	/files/ENCFF713NPI/@@download/ENCFF713NPI.tsv		/files/ENCFF427UKK/@@download/ENCFF427UKK.tsv	/files/ENCFF025LXR/@@download/ENCFF025LXR.tsv
ENCODE3	shRNA-RNA-seq	rbp	HepG2	UCHL5	NA	uconn	ENCSR684HTV	4	ENCFF451HCB;ENCFF067CGJ;ENCFF432SEN;ENCFF300CDS;	/files/ENCFF451HCB/@@download/ENCFF451HCB.bam;/files/ENCFF067CGJ/@@download/ENCFF067CGJ.bam;/files/ENCFF432SEN/@@download/ENCFF432SEN.bam;/files/ENCFF300CDS/@@download/ENCFF300CDS.bam;	4	ENCFF242WXN;ENCFF572NPL;ENCFF689YCR;ENCFF236SFU;	/files/ENCFF242WXN/@@download/ENCFF242WXN.bam;/files/ENCFF572NPL/@@download/ENCFF572NPL.bam;/files/ENCFF689YCR/@@download/ENCFF689YCR.bam;/files/ENCFF236SFU/@@download/ENCFF236SFU.bam;	UCHL5	/files/ENCFF810XYT/@@download/ENCFF810XYT.tsv	/files/ENCFF333AHS/@@download/ENCFF333AHS.tsv		/files/ENCFF231SUG/@@download/ENCFF231SUG.tsv	/files/ENCFF533PXL/@@download/ENCFF533PXL.tsv
ENCODE3	shRNA-RNA-seq	rbp	K562	AARS	NA	uconn	ENCSR599UDS	4	ENCFF893IIY;ENCFF447ZJC;ENCFF796ITR;ENCFF534BJA;	/files/ENCFF893IIY/@@download/ENCFF893IIY.bam;/files/ENCFF447ZJC/@@download/ENCFF447ZJC.bam;/files/ENCFF796ITR/@@download/ENCFF796ITR.bam;/files/ENCFF534BJA/@@download/ENCFF534BJA.bam;	4	ENCFF310XPL;ENCFF301VBU;ENCFF671NCT;ENCFF035JPJ;	/files/ENCFF310XPL/@@download/ENCFF310XPL.bam;/files/ENCFF301VBU/@@download/ENCFF301VBU.bam;/files/ENCFF671NCT/@@download/ENCFF671NCT.bam;/files/ENCFF035JPJ/@@download/ENCFF035JPJ.bam;	AARS	/files/ENCFF908YBL/@@download/ENCFF908YBL.tsv	/files/ENCFF257BFG/@@download/ENCFF257BFG.tsv		/files/ENCFF595PIT/@@download/ENCFF595PIT.tsv	/files/ENCFF863EKL/@@download/ENCFF863EKL.tsv
ENCODE3	shRNA-RNA-seq	rbp	HepG2	CPSF6	NA	uconn	ENCSR676EKU	4	ENCFF356FWB;ENCFF678VCI;ENCFF183DNU;ENCFF657FCV;	/files/ENCFF356FWB/@@download/ENCFF356FWB.bam;/files/ENCFF678VCI/@@download/ENCFF678VCI.bam;/files/ENCFF183DNU/@@download/ENCFF183DNU.bam;/files/ENCFF657FCV/@@download/ENCFF657FCV.bam;	4	ENCFF443RTR;ENCFF711PHF;ENCFF738YFT;ENCFF293RIK;	/files/ENCFF443RTR/@@download/ENCFF443RTR.bam;/files/ENCFF711PHF/@@download/ENCFF711PHF.bam;/files/ENCFF738YFT/@@download/ENCFF738YFT.bam;/files/ENCFF293RIK/@@download/ENCFF293RIK.bam;	CPSF6	/files/ENCFF853JLU/@@download/ENCFF853JLU.tsv	/files/ENCFF548SDP/@@download/ENCFF548SDP.tsv		/files/ENCFF324NDP/@@download/ENCFF324NDP.tsv	/files/ENCFF562MRH/@@download/ENCFF562MRH.tsv
ENCODE3	shRNA-RNA-seq	rbp	HepG2	PES1	NA	uconn	ENCSR912EHP	4	ENCFF056HAR;ENCFF741RJD;ENCFF330RJZ;ENCFF220VZW;	/files/ENCFF056HAR/@@download/ENCFF056HAR.bam;/files/ENCFF741RJD/@@download/ENCFF741RJD.bam;/files/ENCFF330RJZ/@@download/ENCFF330RJZ.bam;/files/ENCFF220VZW/@@download/ENCFF220VZW.bam;	4	ENCFF242WXN;ENCFF572NPL;ENCFF689YCR;ENCFF236SFU;	/files/ENCFF242WXN/@@download/ENCFF242WXN.bam;/files/ENCFF572NPL/@@download/ENCFF572NPL.bam;/files/ENCFF689YCR/@@download/ENCFF689YCR.bam;/files/ENCFF236SFU/@@download/ENCFF236SFU.bam;	PES1	/files/ENCFF304DWT/@@download/ENCFF304DWT.tsv	/files/ENCFF691ZUI/@@download/ENCFF691ZUI.tsv		/files/ENCFF231SUG/@@download/ENCFF231SUG.tsv	/files/ENCFF533PXL/@@download/ENCFF533PXL.tsv
ENCODE3	shRNA-RNA-seq	rbp	K562	RPS10	NA	uconn	ENCSR004RGI	4	ENCFF516NQS;ENCFF814YOH;ENCFF105KXK;ENCFF079CXW;	/files/ENCFF516NQS/@@download/ENCFF516NQS.bam;/files/ENCFF814YOH/@@download/ENCFF814YOH.bam;/files/ENCFF105KXK/@@download/ENCFF105KXK.bam;/files/ENCFF079CXW/@@download/ENCFF079CXW.bam;	4	ENCFF284SNG;ENCFF944AGV;ENCFF951AKS;ENCFF058RBW;	/files/ENCFF284SNG/@@download/ENCFF284SNG.bam;/files/ENCFF944AGV/@@download/ENCFF944AGV.bam;/files/ENCFF951AKS/@@download/ENCFF951AKS.bam;/files/ENCFF058RBW/@@download/ENCFF058RBW.bam;	RPS10	/files/ENCFF762WIC/@@download/ENCFF762WIC.tsv	/files/ENCFF623QYR/@@download/ENCFF623QYR.tsv		/files/ENCFF185JIF/@@download/ENCFF185JIF.tsv	/files/ENCFF255JNV/@@download/ENCFF255JNV.tsv
ENCODE3	shRNA-RNA-seq	rbp	K562	FXR2	NA	uconn	ENCSR577XBW	4	ENCFF547ITK;ENCFF839MSC;ENCFF678VOG;ENCFF293OGK;	/files/ENCFF547ITK/@@download/ENCFF547ITK.bam;/files/ENCFF839MSC/@@download/ENCFF839MSC.bam;/files/ENCFF678VOG/@@download/ENCFF678VOG.bam;/files/ENCFF293OGK/@@download/ENCFF293OGK.bam;	4	ENCFF535BFZ;ENCFF125LSC;ENCFF451VCI;ENCFF957JFM;	/files/ENCFF535BFZ/@@download/ENCFF535BFZ.bam;/files/ENCFF125LSC/@@download/ENCFF125LSC.bam;/files/ENCFF451VCI/@@download/ENCFF451VCI.bam;/files/ENCFF957JFM/@@download/ENCFF957JFM.bam;	FXR2	/files/ENCFF038GOF/@@download/ENCFF038GOF.tsv	/files/ENCFF309AYT/@@download/ENCFF309AYT.tsv		/files/ENCFF818KUW/@@download/ENCFF818KUW.tsv	/files/ENCFF895SDN/@@download/ENCFF895SDN.tsv
ENCODE3	shRNA-RNA-seq	rbp	K562	NCBP2	NA	uconn	ENCSR361LBE	4	ENCFF949KGL;ENCFF533EEV;ENCFF342FMY;ENCFF982FDC;	/files/ENCFF949KGL/@@download/ENCFF949KGL.bam;/files/ENCFF533EEV/@@download/ENCFF533EEV.bam;/files/ENCFF342FMY/@@download/ENCFF342FMY.bam;/files/ENCFF982FDC/@@download/ENCFF982FDC.bam;	4	ENCFF535BFZ;ENCFF125LSC;ENCFF451VCI;ENCFF957JFM;	/files/ENCFF535BFZ/@@download/ENCFF535BFZ.bam;/files/ENCFF125LSC/@@download/ENCFF125LSC.bam;/files/ENCFF451VCI/@@download/ENCFF451VCI.bam;/files/ENCFF957JFM/@@download/ENCFF957JFM.bam;	NCBP2	/files/ENCFF878RAU/@@download/ENCFF878RAU.tsv	/files/ENCFF488YZO/@@download/ENCFF488YZO.tsv		/files/ENCFF818KUW/@@download/ENCFF818KUW.tsv	/files/ENCFF895SDN/@@download/ENCFF895SDN.tsv
ENCODE3	shRNA-RNA-seq	tf-rbp	K562	SUB1	NA	uconn	ENCSR047AJA	4	ENCFF642BIL;ENCFF930IPY;ENCFF739ZNF;ENCFF086PPM;	/files/ENCFF642BIL/@@download/ENCFF642BIL.bam;/files/ENCFF930IPY/@@download/ENCFF930IPY.bam;/files/ENCFF739ZNF/@@download/ENCFF739ZNF.bam;/files/ENCFF086PPM/@@download/ENCFF086PPM.bam;	4	ENCFF761ZTW;ENCFF302IOS;ENCFF662KLY;ENCFF356UJZ;	/files/ENCFF761ZTW/@@download/ENCFF761ZTW.bam;/files/ENCFF302IOS/@@download/ENCFF302IOS.bam;/files/ENCFF662KLY/@@download/ENCFF662KLY.bam;/files/ENCFF356UJZ/@@download/ENCFF356UJZ.bam;	SUB1	/files/ENCFF388PBW/@@download/ENCFF388PBW.tsv	/files/ENCFF681FRS/@@download/ENCFF681FRS.tsv		/files/ENCFF098AIT/@@download/ENCFF098AIT.tsv	/files/ENCFF504GSG/@@download/ENCFF504GSG.tsv
ENCODE3	shRNA-RNA-seq	rbp	K562	SND1	NA	uconn	ENCSR232XRZ	4	ENCFF159UDX;ENCFF468KHG;ENCFF521QBU;ENCFF868JUI;	/files/ENCFF159UDX/@@download/ENCFF159UDX.bam;/files/ENCFF468KHG/@@download/ENCFF468KHG.bam;/files/ENCFF521QBU/@@download/ENCFF521QBU.bam;/files/ENCFF868JUI/@@download/ENCFF868JUI.bam;	4	ENCFF284SNG;ENCFF944AGV;ENCFF951AKS;ENCFF058RBW;	/files/ENCFF284SNG/@@download/ENCFF284SNG.bam;/files/ENCFF944AGV/@@download/ENCFF944AGV.bam;/files/ENCFF951AKS/@@download/ENCFF951AKS.bam;/files/ENCFF058RBW/@@download/ENCFF058RBW.bam;	SND1	/files/ENCFF630ZMK/@@download/ENCFF630ZMK.tsv	/files/ENCFF497VLT/@@download/ENCFF497VLT.tsv		/files/ENCFF185JIF/@@download/ENCFF185JIF.tsv	/files/ENCFF255JNV/@@download/ENCFF255JNV.tsv
ENCODE3	shRNA-RNA-seq	rbp	HepG2	LSM11	NA	uconn	ENCSR883BXR	4	ENCFF429AVW;ENCFF387NMU;ENCFF502SMN;ENCFF939XZO;	/files/ENCFF429AVW/@@download/ENCFF429AVW.bam;/files/ENCFF387NMU/@@download/ENCFF387NMU.bam;/files/ENCFF502SMN/@@download/ENCFF502SMN.bam;/files/ENCFF939XZO/@@download/ENCFF939XZO.bam;	4	ENCFF386NND;ENCFF883OEQ;ENCFF261BLR;ENCFF966QBV;	/files/ENCFF386NND/@@download/ENCFF386NND.bam;/files/ENCFF883OEQ/@@download/ENCFF883OEQ.bam;/files/ENCFF261BLR/@@download/ENCFF261BLR.bam;/files/ENCFF966QBV/@@download/ENCFF966QBV.bam;	LSM11	/files/ENCFF589CTM/@@download/ENCFF589CTM.tsv	/files/ENCFF600BDG/@@download/ENCFF600BDG.tsv		/files/ENCFF252YUA/@@download/ENCFF252YUA.tsv	/files/ENCFF909SGR/@@download/ENCFF909SGR.tsv
ENCODE3	shRNA-RNA-seq	tf-rbp	K562	POLR2G	NA	uconn	ENCSR936TED	4	ENCFF894JCV;ENCFF270QKK;ENCFF371VON;ENCFF728PHK;	/files/ENCFF894JCV/@@download/ENCFF894JCV.bam;/files/ENCFF270QKK/@@download/ENCFF270QKK.bam;/files/ENCFF371VON/@@download/ENCFF371VON.bam;/files/ENCFF728PHK/@@download/ENCFF728PHK.bam;	4	ENCFF448NKC;ENCFF319HSZ;ENCFF196OMQ;ENCFF231FQN;	/files/ENCFF448NKC/@@download/ENCFF448NKC.bam;/files/ENCFF319HSZ/@@download/ENCFF319HSZ.bam;/files/ENCFF196OMQ/@@download/ENCFF196OMQ.bam;/files/ENCFF231FQN/@@download/ENCFF231FQN.bam;	POLR2G	/files/ENCFF028ZKU/@@download/ENCFF028ZKU.tsv	/files/ENCFF593ECP/@@download/ENCFF593ECP.tsv		/files/ENCFF162PAP/@@download/ENCFF162PAP.tsv	/files/ENCFF490OIH/@@download/ENCFF490OIH.tsv
ENCODE3	shRNA-RNA-seq	rbp	K562	SUCLG1	NA	uconn	ENCSR101OPF	4	ENCFF825TDT;ENCFF080PJZ;ENCFF265FOV;ENCFF253HGR;	/files/ENCFF825TDT/@@download/ENCFF825TDT.bam;/files/ENCFF080PJZ/@@download/ENCFF080PJZ.bam;/files/ENCFF265FOV/@@download/ENCFF265FOV.bam;/files/ENCFF253HGR/@@download/ENCFF253HGR.bam;	4	ENCFF365OSJ;ENCFF840UWV;ENCFF345DRD;ENCFF171TGT;	/files/ENCFF365OSJ/@@download/ENCFF365OSJ.bam;/files/ENCFF840UWV/@@download/ENCFF840UWV.bam;/files/ENCFF345DRD/@@download/ENCFF345DRD.bam;/files/ENCFF171TGT/@@download/ENCFF171TGT.bam;	SUCLG1	/files/ENCFF746ONA/@@download/ENCFF746ONA.tsv	/files/ENCFF941HOT/@@download/ENCFF941HOT.tsv		/files/ENCFF382OIL/@@download/ENCFF382OIL.tsv	/files/ENCFF386LNA/@@download/ENCFF386LNA.tsv
ENCODE3	shRNA-RNA-seq	rbp	HepG2	G3BP1	NA	uconn	ENCSR074UZM	4	ENCFF776DKZ;ENCFF859BJR;ENCFF844ZHZ;ENCFF529THE;	/files/ENCFF776DKZ/@@download/ENCFF776DKZ.bam;/files/ENCFF859BJR/@@download/ENCFF859BJR.bam;/files/ENCFF844ZHZ/@@download/ENCFF844ZHZ.bam;/files/ENCFF529THE/@@download/ENCFF529THE.bam;	4	ENCFF152TNY;ENCFF318WEH;ENCFF989TXQ;ENCFF558ZFO;	/files/ENCFF152TNY/@@download/ENCFF152TNY.bam;/files/ENCFF318WEH/@@download/ENCFF318WEH.bam;/files/ENCFF989TXQ/@@download/ENCFF989TXQ.bam;/files/ENCFF558ZFO/@@download/ENCFF558ZFO.bam;	G3BP1	/files/ENCFF832SEF/@@download/ENCFF832SEF.tsv	/files/ENCFF261DZS/@@download/ENCFF261DZS.tsv		/files/ENCFF427UKK/@@download/ENCFF427UKK.tsv	/files/ENCFF025LXR/@@download/ENCFF025LXR.tsv
ENCODE3	shRNA-RNA-seq	rbp	HepG2	TIAL1	NA	uconn	ENCSR450VQO	4	ENCFF593CFB;ENCFF273JPU;ENCFF885TFA;ENCFF206FQM;	/files/ENCFF593CFB/@@download/ENCFF593CFB.bam;/files/ENCFF273JPU/@@download/ENCFF273JPU.bam;/files/ENCFF885TFA/@@download/ENCFF885TFA.bam;/files/ENCFF206FQM/@@download/ENCFF206FQM.bam;	4	ENCFF784SML;ENCFF487UNM;ENCFF354RZQ;ENCFF026IAZ;	/files/ENCFF784SML/@@download/ENCFF784SML.bam;/files/ENCFF487UNM/@@download/ENCFF487UNM.bam;/files/ENCFF354RZQ/@@download/ENCFF354RZQ.bam;/files/ENCFF026IAZ/@@download/ENCFF026IAZ.bam;	TIAL1	/files/ENCFF416PWC/@@download/ENCFF416PWC.tsv	/files/ENCFF148YLP/@@download/ENCFF148YLP.tsv		/files/ENCFF024EGT/@@download/ENCFF024EGT.tsv	/files/ENCFF939PSG/@@download/ENCFF939PSG.tsv
ENCODE3	shRNA-RNA-seq	rbp	K562	PPIL4	NA	uconn	ENCSR556FNN	4	ENCFF654RWF;ENCFF508AOJ;ENCFF085VCF;ENCFF805KGC;	/files/ENCFF654RWF/@@download/ENCFF654RWF.bam;/files/ENCFF508AOJ/@@download/ENCFF508AOJ.bam;/files/ENCFF085VCF/@@download/ENCFF085VCF.bam;/files/ENCFF805KGC/@@download/ENCFF805KGC.bam;	4	ENCFF521EPR;ENCFF851BEX;ENCFF689TGX;ENCFF486RUF;	/files/ENCFF521EPR/@@download/ENCFF521EPR.bam;/files/ENCFF851BEX/@@download/ENCFF851BEX.bam;/files/ENCFF689TGX/@@download/ENCFF689TGX.bam;/files/ENCFF486RUF/@@download/ENCFF486RUF.bam;	PPIL4	/files/ENCFF703ZAF/@@download/ENCFF703ZAF.tsv	/files/ENCFF007URG/@@download/ENCFF007URG.tsv		/files/ENCFF661LLS/@@download/ENCFF661LLS.tsv	/files/ENCFF797VWM/@@download/ENCFF797VWM.tsv
ENCODE3	shRNA-RNA-seq	rbp	K562	FMR1	NA	uconn	ENCSR555LCE	4	ENCFF950XSE;ENCFF689GFY;ENCFF120YNR;ENCFF365TMN;	/files/ENCFF950XSE/@@download/ENCFF950XSE.bam;/files/ENCFF689GFY/@@download/ENCFF689GFY.bam;/files/ENCFF120YNR/@@download/ENCFF120YNR.bam;/files/ENCFF365TMN/@@download/ENCFF365TMN.bam;	4	ENCFF229SFH;ENCFF286WFP;ENCFF907AVE;ENCFF006QUW;	/files/ENCFF229SFH/@@download/ENCFF229SFH.bam;/files/ENCFF286WFP/@@download/ENCFF286WFP.bam;/files/ENCFF907AVE/@@download/ENCFF907AVE.bam;/files/ENCFF006QUW/@@download/ENCFF006QUW.bam;	FMR1	/files/ENCFF756YYV/@@download/ENCFF756YYV.tsv	/files/ENCFF242GFU/@@download/ENCFF242GFU.tsv		/files/ENCFF726AVK/@@download/ENCFF726AVK.tsv	/files/ENCFF945TIU/@@download/ENCFF945TIU.tsv
ENCODE3	shRNA-RNA-seq	rbp	K562	GEMIN5	NA	uconn	ENCSR398GHW	4	ENCFF620MZG;ENCFF161TNH;ENCFF633KQS;ENCFF946XFO;	/files/ENCFF620MZG/@@download/ENCFF620MZG.bam;/files/ENCFF161TNH/@@download/ENCFF161TNH.bam;/files/ENCFF633KQS/@@download/ENCFF633KQS.bam;/files/ENCFF946XFO/@@download/ENCFF946XFO.bam;	4	ENCFF749JML;ENCFF841MME;ENCFF360OFU;ENCFF269IZJ;	/files/ENCFF749JML/@@download/ENCFF749JML.bam;/files/ENCFF841MME/@@download/ENCFF841MME.bam;/files/ENCFF360OFU/@@download/ENCFF360OFU.bam;/files/ENCFF269IZJ/@@download/ENCFF269IZJ.bam;	GEMIN5	/files/ENCFF976CVM/@@download/ENCFF976CVM.tsv	/files/ENCFF126SDN/@@download/ENCFF126SDN.tsv		/files/ENCFF912ATD/@@download/ENCFF912ATD.tsv	/files/ENCFF982PUC/@@download/ENCFF982PUC.tsv
ENCODE3	shRNA-RNA-seq	rbp	HepG2	SRFBP1	NA	uconn	ENCSR153GKS	4	ENCFF552LUA;ENCFF642KQQ;ENCFF041MUH;ENCFF535THG;	/files/ENCFF552LUA/@@download/ENCFF552LUA.bam;/files/ENCFF642KQQ/@@download/ENCFF642KQQ.bam;/files/ENCFF041MUH/@@download/ENCFF041MUH.bam;/files/ENCFF535THG/@@download/ENCFF535THG.bam;	4	ENCFF301KRL;ENCFF218JVW;ENCFF742NXL;ENCFF340UAV;	/files/ENCFF301KRL/@@download/ENCFF301KRL.bam;/files/ENCFF218JVW/@@download/ENCFF218JVW.bam;/files/ENCFF742NXL/@@download/ENCFF742NXL.bam;/files/ENCFF340UAV/@@download/ENCFF340UAV.bam;	SRFBP1	/files/ENCFF476ORF/@@download/ENCFF476ORF.tsv	/files/ENCFF792VLN/@@download/ENCFF792VLN.tsv		/files/ENCFF264PIV/@@download/ENCFF264PIV.tsv	/files/ENCFF653VIH/@@download/ENCFF653VIH.tsv
ENCODE3	shRNA-RNA-seq	rbp	HepG2	AATF	NA	uconn	ENCSR424YSV	4	ENCFF451CTK;ENCFF889RQB;ENCFF283ZEU;ENCFF510KSY;	/files/ENCFF451CTK/@@download/ENCFF451CTK.bam;/files/ENCFF889RQB/@@download/ENCFF889RQB.bam;/files/ENCFF283ZEU/@@download/ENCFF283ZEU.bam;/files/ENCFF510KSY/@@download/ENCFF510KSY.bam;	4	ENCFF858DTL;ENCFF153LBT;ENCFF057JNE;ENCFF294SKR;	/files/ENCFF858DTL/@@download/ENCFF858DTL.bam;/files/ENCFF153LBT/@@download/ENCFF153LBT.bam;/files/ENCFF057JNE/@@download/ENCFF057JNE.bam;/files/ENCFF294SKR/@@download/ENCFF294SKR.bam;	AATF	/files/ENCFF894KMA/@@download/ENCFF894KMA.tsv	/files/ENCFF204TFW/@@download/ENCFF204TFW.tsv		/files/ENCFF849QNH/@@download/ENCFF849QNH.tsv	/files/ENCFF266MHP/@@download/ENCFF266MHP.tsv
ENCODE3	shRNA-RNA-seq	tf-rbp	K562	KHDRBS1	NA	uconn	ENCSR023HWI	4	ENCFF703FOH;ENCFF414ANM;ENCFF145HFN;ENCFF154SZS;	/files/ENCFF703FOH/@@download/ENCFF703FOH.bam;/files/ENCFF414ANM/@@download/ENCFF414ANM.bam;/files/ENCFF145HFN/@@download/ENCFF145HFN.bam;/files/ENCFF154SZS/@@download/ENCFF154SZS.bam;	4	ENCFF678FMA;ENCFF965KEL;ENCFF911ABT;ENCFF234UJB;	/files/ENCFF678FMA/@@download/ENCFF678FMA.bam;/files/ENCFF965KEL/@@download/ENCFF965KEL.bam;/files/ENCFF911ABT/@@download/ENCFF911ABT.bam;/files/ENCFF234UJB/@@download/ENCFF234UJB.bam;	KHDRBS1	/files/ENCFF573KPK/@@download/ENCFF573KPK.tsv	/files/ENCFF870IID/@@download/ENCFF870IID.tsv		/files/ENCFF140KPE/@@download/ENCFF140KPE.tsv	/files/ENCFF015IHM/@@download/ENCFF015IHM.tsv
ENCODE3	shRNA-RNA-seq	rbp	K562	MTPAP	NA	uconn	ENCSR631RFX	4	ENCFF804PNN;ENCFF283ULS;ENCFF504BUN;ENCFF287RFQ;	/files/ENCFF804PNN/@@download/ENCFF804PNN.bam;/files/ENCFF283ULS/@@download/ENCFF283ULS.bam;/files/ENCFF504BUN/@@download/ENCFF504BUN.bam;/files/ENCFF287RFQ/@@download/ENCFF287RFQ.bam;	4	ENCFF444ZHG;ENCFF607JNT;ENCFF055IEE;ENCFF823LBA;	/files/ENCFF444ZHG/@@download/ENCFF444ZHG.bam;/files/ENCFF607JNT/@@download/ENCFF607JNT.bam;/files/ENCFF055IEE/@@download/ENCFF055IEE.bam;/files/ENCFF823LBA/@@download/ENCFF823LBA.bam;	MTPAP	/files/ENCFF405REA/@@download/ENCFF405REA.tsv	/files/ENCFF479EPT/@@download/ENCFF479EPT.tsv		/files/ENCFF629SOF/@@download/ENCFF629SOF.tsv	/files/ENCFF310TYD/@@download/ENCFF310TYD.tsv
ENCODE3	shRNA-RNA-seq	tf-rbp	K562	NPM1	NA	uconn	ENCSR346DZQ	4	ENCFF318HDI;ENCFF107TLV;ENCFF838WJE;ENCFF986JGI;	/files/ENCFF318HDI/@@download/ENCFF318HDI.bam;/files/ENCFF107TLV/@@download/ENCFF107TLV.bam;/files/ENCFF838WJE/@@download/ENCFF838WJE.bam;/files/ENCFF986JGI/@@download/ENCFF986JGI.bam;	4	ENCFF239ZDK;ENCFF742DFR;ENCFF721YDQ;ENCFF471LQQ;	/files/ENCFF239ZDK/@@download/ENCFF239ZDK.bam;/files/ENCFF742DFR/@@download/ENCFF742DFR.bam;/files/ENCFF721YDQ/@@download/ENCFF721YDQ.bam;/files/ENCFF471LQQ/@@download/ENCFF471LQQ.bam;	NPM1	/files/ENCFF454XHB/@@download/ENCFF454XHB.tsv	/files/ENCFF056ECX/@@download/ENCFF056ECX.tsv		/files/ENCFF402NWA/@@download/ENCFF402NWA.tsv	/files/ENCFF248BGZ/@@download/ENCFF248BGZ.tsv
ENCODE3	shRNA-RNA-seq	tf-rbp	K562	PSIP1	NA	uconn	ENCSR611LQB	4	ENCFF396JWN;ENCFF601QIC;ENCFF080HQN;ENCFF278UPC;	/files/ENCFF396JWN/@@download/ENCFF396JWN.bam;/files/ENCFF601QIC/@@download/ENCFF601QIC.bam;/files/ENCFF080HQN/@@download/ENCFF080HQN.bam;/files/ENCFF278UPC/@@download/ENCFF278UPC.bam;	4	ENCFF310XPL;ENCFF301VBU;ENCFF671NCT;ENCFF035JPJ;	/files/ENCFF310XPL/@@download/ENCFF310XPL.bam;/files/ENCFF301VBU/@@download/ENCFF301VBU.bam;/files/ENCFF671NCT/@@download/ENCFF671NCT.bam;/files/ENCFF035JPJ/@@download/ENCFF035JPJ.bam;	PSIP1	/files/ENCFF654KKZ/@@download/ENCFF654KKZ.tsv	/files/ENCFF007TEL/@@download/ENCFF007TEL.tsv		/files/ENCFF595PIT/@@download/ENCFF595PIT.tsv	/files/ENCFF863EKL/@@download/ENCFF863EKL.tsv
ENCODE3	shRNA-RNA-seq	rbp	K562	RPS3A	NA	uconn	ENCSR788YGG	4	ENCFF264RAY;ENCFF263IIV;ENCFF265RHF;ENCFF681ZLA;	/files/ENCFF264RAY/@@download/ENCFF264RAY.bam;/files/ENCFF263IIV/@@download/ENCFF263IIV.bam;/files/ENCFF265RHF/@@download/ENCFF265RHF.bam;/files/ENCFF681ZLA/@@download/ENCFF681ZLA.bam;	4	ENCFF521EPR;ENCFF851BEX;ENCFF689TGX;ENCFF486RUF;	/files/ENCFF521EPR/@@download/ENCFF521EPR.bam;/files/ENCFF851BEX/@@download/ENCFF851BEX.bam;/files/ENCFF689TGX/@@download/ENCFF689TGX.bam;/files/ENCFF486RUF/@@download/ENCFF486RUF.bam;	RPS3A	/files/ENCFF207ZCU/@@download/ENCFF207ZCU.tsv	/files/ENCFF874GFE/@@download/ENCFF874GFE.tsv		/files/ENCFF661LLS/@@download/ENCFF661LLS.tsv	/files/ENCFF797VWM/@@download/ENCFF797VWM.tsv
ENCODE3	shRNA-RNA-seq	rbp	HepG2	RBM47	NA	uconn	ENCSR711ZJQ	4	ENCFF680QZV;ENCFF597HYM;ENCFF600LXX;ENCFF821DBS;	/files/ENCFF680QZV/@@download/ENCFF680QZV.bam;/files/ENCFF597HYM/@@download/ENCFF597HYM.bam;/files/ENCFF600LXX/@@download/ENCFF600LXX.bam;/files/ENCFF821DBS/@@download/ENCFF821DBS.bam;	4	ENCFF869IKC;ENCFF996UTY;ENCFF645UHW;ENCFF295SFA;	/files/ENCFF869IKC/@@download/ENCFF869IKC.bam;/files/ENCFF996UTY/@@download/ENCFF996UTY.bam;/files/ENCFF645UHW/@@download/ENCFF645UHW.bam;/files/ENCFF295SFA/@@download/ENCFF295SFA.bam;	RBM47	/files/ENCFF002WBS/@@download/ENCFF002WBS.tsv	/files/ENCFF867LFJ/@@download/ENCFF867LFJ.tsv		/files/ENCFF340RWX/@@download/ENCFF340RWX.tsv	/files/ENCFF286KOT/@@download/ENCFF286KOT.tsv
ENCODE3	shRNA-RNA-seq	rbp	HepG2	SERBP1	NA	uconn	ENCSR820ROH	4	ENCFF704WTA;ENCFF585KFZ;ENCFF674ZQN;ENCFF171XGJ;	/files/ENCFF704WTA/@@download/ENCFF704WTA.bam;/files/ENCFF585KFZ/@@download/ENCFF585KFZ.bam;/files/ENCFF674ZQN/@@download/ENCFF674ZQN.bam;/files/ENCFF171XGJ/@@download/ENCFF171XGJ.bam;	4	ENCFF588HLC;ENCFF978YGR;ENCFF574DLW;ENCFF847SRU;	/files/ENCFF588HLC/@@download/ENCFF588HLC.bam;/files/ENCFF978YGR/@@download/ENCFF978YGR.bam;/files/ENCFF574DLW/@@download/ENCFF574DLW.bam;/files/ENCFF847SRU/@@download/ENCFF847SRU.bam;	SERBP1	/files/ENCFF213FGU/@@download/ENCFF213FGU.tsv	/files/ENCFF665MGA/@@download/ENCFF665MGA.tsv		/files/ENCFF813RCD/@@download/ENCFF813RCD.tsv	/files/ENCFF065EZU/@@download/ENCFF065EZU.tsv
ENCODE3	shRNA-RNA-seq	rbp	HepG2	TUFM	NA	uconn	ENCSR459EMR	4	ENCFF328WOU;ENCFF709PZI;ENCFF059JFX;ENCFF536QIM;	/files/ENCFF328WOU/@@download/ENCFF328WOU.bam;/files/ENCFF709PZI/@@download/ENCFF709PZI.bam;/files/ENCFF059JFX/@@download/ENCFF059JFX.bam;/files/ENCFF536QIM/@@download/ENCFF536QIM.bam;	4	ENCFF566IXO;ENCFF394YXV;ENCFF199SQY;ENCFF850YAC;	/files/ENCFF566IXO/@@download/ENCFF566IXO.bam;/files/ENCFF394YXV/@@download/ENCFF394YXV.bam;/files/ENCFF199SQY/@@download/ENCFF199SQY.bam;/files/ENCFF850YAC/@@download/ENCFF850YAC.bam;	TUFM	/files/ENCFF073UQO/@@download/ENCFF073UQO.tsv	/files/ENCFF502VHY/@@download/ENCFF502VHY.tsv		/files/ENCFF726AVT/@@download/ENCFF726AVT.tsv	/files/ENCFF657KMW/@@download/ENCFF657KMW.tsv
ENCODE3	shRNA-RNA-seq	rbp	HepG2	UBE2L3	NA	uconn	ENCSR424JSU	4	ENCFF022GVT;ENCFF416BYL;ENCFF197VBU;ENCFF304MJE;	/files/ENCFF022GVT/@@download/ENCFF022GVT.bam;/files/ENCFF416BYL/@@download/ENCFF416BYL.bam;/files/ENCFF197VBU/@@download/ENCFF197VBU.bam;/files/ENCFF304MJE/@@download/ENCFF304MJE.bam;	4	ENCFF566IXO;ENCFF394YXV;ENCFF199SQY;ENCFF850YAC;	/files/ENCFF566IXO/@@download/ENCFF566IXO.bam;/files/ENCFF394YXV/@@download/ENCFF394YXV.bam;/files/ENCFF199SQY/@@download/ENCFF199SQY.bam;/files/ENCFF850YAC/@@download/ENCFF850YAC.bam;	UBE2L3	/files/ENCFF110WAU/@@download/ENCFF110WAU.tsv	/files/ENCFF152QCZ/@@download/ENCFF152QCZ.tsv		/files/ENCFF726AVT/@@download/ENCFF726AVT.tsv	/files/ENCFF657KMW/@@download/ENCFF657KMW.tsv
ENCODE3	shRNA-RNA-seq	rbp	K562	RBM3	NA	uconn	ENCSR675KPR	4	ENCFF875YRL;ENCFF582PUS;ENCFF922OSL;ENCFF932MKQ;	/files/ENCFF875YRL/@@download/ENCFF875YRL.bam;/files/ENCFF582PUS/@@download/ENCFF582PUS.bam;/files/ENCFF922OSL/@@download/ENCFF922OSL.bam;/files/ENCFF932MKQ/@@download/ENCFF932MKQ.bam;	4	ENCFF265XKZ;ENCFF232AKY;ENCFF691UOW;ENCFF552RGP;	/files/ENCFF265XKZ/@@download/ENCFF265XKZ.bam;/files/ENCFF232AKY/@@download/ENCFF232AKY.bam;/files/ENCFF691UOW/@@download/ENCFF691UOW.bam;/files/ENCFF552RGP/@@download/ENCFF552RGP.bam;	RBM3	/files/ENCFF206IYJ/@@download/ENCFF206IYJ.tsv	/files/ENCFF544DHO/@@download/ENCFF544DHO.tsv		/files/ENCFF020IZH/@@download/ENCFF020IZH.tsv	/files/ENCFF713LGU/@@download/ENCFF713LGU.tsv
ENCODE3	shRNA-RNA-seq	rbp	K562	WDR3	NA	uconn	ENCSR334BTA	4	ENCFF295YWH;ENCFF589DBC;ENCFF668TYJ;ENCFF450FFU;	/files/ENCFF295YWH/@@download/ENCFF295YWH.bam;/files/ENCFF589DBC/@@download/ENCFF589DBC.bam;/files/ENCFF668TYJ/@@download/ENCFF668TYJ.bam;/files/ENCFF450FFU/@@download/ENCFF450FFU.bam;	4	ENCFF444ZHG;ENCFF607JNT;ENCFF055IEE;ENCFF823LBA;	/files/ENCFF444ZHG/@@download/ENCFF444ZHG.bam;/files/ENCFF607JNT/@@download/ENCFF607JNT.bam;/files/ENCFF055IEE/@@download/ENCFF055IEE.bam;/files/ENCFF823LBA/@@download/ENCFF823LBA.bam;	WDR3	/files/ENCFF130BIS/@@download/ENCFF130BIS.tsv	/files/ENCFF013ZFL/@@download/ENCFF013ZFL.tsv		/files/ENCFF629SOF/@@download/ENCFF629SOF.tsv	/files/ENCFF310TYD/@@download/ENCFF310TYD.tsv
ENCODE3	shRNA-RNA-seq	rbp	K562	KIF1C	NA	uconn	ENCSR823WTA	4	ENCFF099YAW;ENCFF597JIL;ENCFF528JRJ;ENCFF358XRX;	/files/ENCFF099YAW/@@download/ENCFF099YAW.bam;/files/ENCFF597JIL/@@download/ENCFF597JIL.bam;/files/ENCFF528JRJ/@@download/ENCFF528JRJ.bam;/files/ENCFF358XRX/@@download/ENCFF358XRX.bam;	4	ENCFF586FDO;ENCFF661XWL;ENCFF221UUT;ENCFF713YLH;	/files/ENCFF586FDO/@@download/ENCFF586FDO.bam;/files/ENCFF661XWL/@@download/ENCFF661XWL.bam;/files/ENCFF221UUT/@@download/ENCFF221UUT.bam;/files/ENCFF713YLH/@@download/ENCFF713YLH.bam;	KIF1C	/files/ENCFF484PBC/@@download/ENCFF484PBC.tsv	/files/ENCFF484KAO/@@download/ENCFF484KAO.tsv		/files/ENCFF623URV/@@download/ENCFF623URV.tsv	/files/ENCFF400RTX/@@download/ENCFF400RTX.tsv
ENCODE3	shRNA-RNA-seq	rbp	K562	PABPN1	NA	uconn	ENCSR416ZJH	4	ENCFF185PSI;ENCFF101MSD;ENCFF632EIZ;ENCFF423ESU;	/files/ENCFF185PSI/@@download/ENCFF185PSI.bam;/files/ENCFF101MSD/@@download/ENCFF101MSD.bam;/files/ENCFF632EIZ/@@download/ENCFF632EIZ.bam;/files/ENCFF423ESU/@@download/ENCFF423ESU.bam;	4	ENCFF239ZDK;ENCFF742DFR;ENCFF721YDQ;ENCFF471LQQ;	/files/ENCFF239ZDK/@@download/ENCFF239ZDK.bam;/files/ENCFF742DFR/@@download/ENCFF742DFR.bam;/files/ENCFF721YDQ/@@download/ENCFF721YDQ.bam;/files/ENCFF471LQQ/@@download/ENCFF471LQQ.bam;	PABPN1	/files/ENCFF875HVD/@@download/ENCFF875HVD.tsv	/files/ENCFF574WHT/@@download/ENCFF574WHT.tsv		/files/ENCFF402NWA/@@download/ENCFF402NWA.tsv	/files/ENCFF248BGZ/@@download/ENCFF248BGZ.tsv
ENCODE3	shRNA-RNA-seq	rbp	K562	PPP1R8	NA	uconn	ENCSR844QNT	4	ENCFF583PFG;ENCFF253YBH;ENCFF820FCI;ENCFF900YPJ;	/files/ENCFF583PFG/@@download/ENCFF583PFG.bam;/files/ENCFF253YBH/@@download/ENCFF253YBH.bam;/files/ENCFF820FCI/@@download/ENCFF820FCI.bam;/files/ENCFF900YPJ/@@download/ENCFF900YPJ.bam;	4	ENCFF239ZDK;ENCFF742DFR;ENCFF721YDQ;ENCFF471LQQ;	/files/ENCFF239ZDK/@@download/ENCFF239ZDK.bam;/files/ENCFF742DFR/@@download/ENCFF742DFR.bam;/files/ENCFF721YDQ/@@download/ENCFF721YDQ.bam;/files/ENCFF471LQQ/@@download/ENCFF471LQQ.bam;	PPP1R8	/files/ENCFF640HHS/@@download/ENCFF640HHS.tsv	/files/ENCFF826FLR/@@download/ENCFF826FLR.tsv		/files/ENCFF402NWA/@@download/ENCFF402NWA.tsv	/files/ENCFF248BGZ/@@download/ENCFF248BGZ.tsv
ENCODE3	shRNA-RNA-seq	tf-rbp	K562	SF3A3	NA	uconn	ENCSR454KYR	4	ENCFF350FTR;ENCFF212YLO;ENCFF168UCM;ENCFF557BRC;	/files/ENCFF350FTR/@@download/ENCFF350FTR.bam;/files/ENCFF212YLO/@@download/ENCFF212YLO.bam;/files/ENCFF168UCM/@@download/ENCFF168UCM.bam;/files/ENCFF557BRC/@@download/ENCFF557BRC.bam;	4	ENCFF444ZHG;ENCFF607JNT;ENCFF055IEE;ENCFF823LBA;	/files/ENCFF444ZHG/@@download/ENCFF444ZHG.bam;/files/ENCFF607JNT/@@download/ENCFF607JNT.bam;/files/ENCFF055IEE/@@download/ENCFF055IEE.bam;/files/ENCFF823LBA/@@download/ENCFF823LBA.bam;	SF3A3	/files/ENCFF509MNE/@@download/ENCFF509MNE.tsv	/files/ENCFF359DVT/@@download/ENCFF359DVT.tsv		/files/ENCFF629SOF/@@download/ENCFF629SOF.tsv	/files/ENCFF310TYD/@@download/ENCFF310TYD.tsv
ENCODE3	shRNA-RNA-seq	rbp	K562	DDX21	NA	uconn	ENCSR961WVL	4	ENCFF495DTN;ENCFF408IFY;ENCFF576IXB;ENCFF964BVO;	/files/ENCFF495DTN/@@download/ENCFF495DTN.bam;/files/ENCFF408IFY/@@download/ENCFF408IFY.bam;/files/ENCFF576IXB/@@download/ENCFF576IXB.bam;/files/ENCFF964BVO/@@download/ENCFF964BVO.bam;	4	ENCFF423RMB;ENCFF991LXI;ENCFF250NQT;ENCFF072REC;	/files/ENCFF423RMB/@@download/ENCFF423RMB.bam;/files/ENCFF991LXI/@@download/ENCFF991LXI.bam;/files/ENCFF250NQT/@@download/ENCFF250NQT.bam;/files/ENCFF072REC/@@download/ENCFF072REC.bam;	DDX21	/files/ENCFF310TKQ/@@download/ENCFF310TKQ.tsv	/files/ENCFF637RIO/@@download/ENCFF637RIO.tsv		/files/ENCFF717QPG/@@download/ENCFF717QPG.tsv	/files/ENCFF170EPB/@@download/ENCFF170EPB.tsv
ENCODE3	shRNA-RNA-seq	tf-rbp	K562	ILF2	NA	uconn	ENCSR126ARZ	4	ENCFF009BTF;ENCFF529UIN;ENCFF541SRH;ENCFF423KRK;	/files/ENCFF009BTF/@@download/ENCFF009BTF.bam;/files/ENCFF529UIN/@@download/ENCFF529UIN.bam;/files/ENCFF541SRH/@@download/ENCFF541SRH.bam;/files/ENCFF423KRK/@@download/ENCFF423KRK.bam;	4	ENCFF521EPR;ENCFF851BEX;ENCFF689TGX;ENCFF486RUF;	/files/ENCFF521EPR/@@download/ENCFF521EPR.bam;/files/ENCFF851BEX/@@download/ENCFF851BEX.bam;/files/ENCFF689TGX/@@download/ENCFF689TGX.bam;/files/ENCFF486RUF/@@download/ENCFF486RUF.bam;	ILF2	/files/ENCFF550EOK/@@download/ENCFF550EOK.tsv	/files/ENCFF134MCB/@@download/ENCFF134MCB.tsv		/files/ENCFF661LLS/@@download/ENCFF661LLS.tsv	/files/ENCFF797VWM/@@download/ENCFF797VWM.tsv
ENCODE3	shRNA-RNA-seq	rbp	K562	NELFE	NA	uconn	ENCSR201WFU	4	ENCFF447TGF;ENCFF543VMH;ENCFF123DLA;ENCFF425HKM;	/files/ENCFF447TGF/@@download/ENCFF447TGF.bam;/files/ENCFF543VMH/@@download/ENCFF543VMH.bam;/files/ENCFF123DLA/@@download/ENCFF123DLA.bam;/files/ENCFF425HKM/@@download/ENCFF425HKM.bam;	4	ENCFF423RMB;ENCFF991LXI;ENCFF250NQT;ENCFF072REC;	/files/ENCFF423RMB/@@download/ENCFF423RMB.bam;/files/ENCFF991LXI/@@download/ENCFF991LXI.bam;/files/ENCFF250NQT/@@download/ENCFF250NQT.bam;/files/ENCFF072REC/@@download/ENCFF072REC.bam;	NELFE	/files/ENCFF895XCH/@@download/ENCFF895XCH.tsv	/files/ENCFF602UFH/@@download/ENCFF602UFH.tsv		/files/ENCFF717QPG/@@download/ENCFF717QPG.tsv	/files/ENCFF170EPB/@@download/ENCFF170EPB.tsv
ENCODE3	shRNA-RNA-seq	tf-rbp	HepG2	RBM17	NA	uconn	ENCSR385TMY	4	ENCFF522UFE;ENCFF922UJZ;ENCFF993AIW;ENCFF442JOE;	/files/ENCFF522UFE/@@download/ENCFF522UFE.bam;/files/ENCFF922UJZ/@@download/ENCFF922UJZ.bam;/files/ENCFF993AIW/@@download/ENCFF993AIW.bam;/files/ENCFF442JOE/@@download/ENCFF442JOE.bam;	4	ENCFF174NAV;ENCFF685AUO;ENCFF686VNL;ENCFF430GWF;	/files/ENCFF174NAV/@@download/ENCFF174NAV.bam;/files/ENCFF685AUO/@@download/ENCFF685AUO.bam;/files/ENCFF686VNL/@@download/ENCFF686VNL.bam;/files/ENCFF430GWF/@@download/ENCFF430GWF.bam;	RBM17	/files/ENCFF470RYI/@@download/ENCFF470RYI.tsv	/files/ENCFF974AAP/@@download/ENCFF974AAP.tsv		/files/ENCFF653XRX/@@download/ENCFF653XRX.tsv	/files/ENCFF401ECA/@@download/ENCFF401ECA.tsv
ENCODE3	shRNA-RNA-seq	rbp	HepG2	ABCF1	NA	uconn	ENCSR610VTA	4	ENCFF503WJW;ENCFF945FSU;ENCFF512RCL;ENCFF375JLH;	/files/ENCFF503WJW/@@download/ENCFF503WJW.bam;/files/ENCFF945FSU/@@download/ENCFF945FSU.bam;/files/ENCFF512RCL/@@download/ENCFF512RCL.bam;/files/ENCFF375JLH/@@download/ENCFF375JLH.bam;	4	ENCFF675ZIX;ENCFF967HKW;ENCFF236XCF;ENCFF901WHO;	/files/ENCFF675ZIX/@@download/ENCFF675ZIX.bam;/files/ENCFF967HKW/@@download/ENCFF967HKW.bam;/files/ENCFF236XCF/@@download/ENCFF236XCF.bam;/files/ENCFF901WHO/@@download/ENCFF901WHO.bam;	ABCF1	/files/ENCFF724GZU/@@download/ENCFF724GZU.tsv	/files/ENCFF135AQK/@@download/ENCFF135AQK.tsv		/files/ENCFF968NJB/@@download/ENCFF968NJB.tsv	/files/ENCFF990KGR/@@download/ENCFF990KGR.tsv
ENCODE3	shRNA-RNA-seq	rbp	HepG2	TFIP11	NA	uconn	ENCSR573UBF	4	ENCFF947WSS;ENCFF768OTG;ENCFF683CRU;ENCFF319TPH;	/files/ENCFF947WSS/@@download/ENCFF947WSS.bam;/files/ENCFF768OTG/@@download/ENCFF768OTG.bam;/files/ENCFF683CRU/@@download/ENCFF683CRU.bam;/files/ENCFF319TPH/@@download/ENCFF319TPH.bam;	4	ENCFF242WXN;ENCFF572NPL;ENCFF689YCR;ENCFF236SFU;	/files/ENCFF242WXN/@@download/ENCFF242WXN.bam;/files/ENCFF572NPL/@@download/ENCFF572NPL.bam;/files/ENCFF689YCR/@@download/ENCFF689YCR.bam;/files/ENCFF236SFU/@@download/ENCFF236SFU.bam;	TFIP11	/files/ENCFF241RYP/@@download/ENCFF241RYP.tsv	/files/ENCFF307YVI/@@download/ENCFF307YVI.tsv		/files/ENCFF231SUG/@@download/ENCFF231SUG.tsv	/files/ENCFF533PXL/@@download/ENCFF533PXL.tsv
ENCODE3	shRNA-RNA-seq	rbp	HepG2	DDX6	NA	uconn	ENCSR147ZBD	4	ENCFF646CIH;ENCFF655VZR;ENCFF365JNK;ENCFF725RWM;	/files/ENCFF646CIH/@@download/ENCFF646CIH.bam;/files/ENCFF655VZR/@@download/ENCFF655VZR.bam;/files/ENCFF365JNK/@@download/ENCFF365JNK.bam;/files/ENCFF725RWM/@@download/ENCFF725RWM.bam;	4	ENCFF152TNY;ENCFF318WEH;ENCFF989TXQ;ENCFF558ZFO;	/files/ENCFF152TNY/@@download/ENCFF152TNY.bam;/files/ENCFF318WEH/@@download/ENCFF318WEH.bam;/files/ENCFF989TXQ/@@download/ENCFF989TXQ.bam;/files/ENCFF558ZFO/@@download/ENCFF558ZFO.bam;	DDX6	/files/ENCFF649NBU/@@download/ENCFF649NBU.tsv	/files/ENCFF533HCH/@@download/ENCFF533HCH.tsv		/files/ENCFF427UKK/@@download/ENCFF427UKK.tsv	/files/ENCFF025LXR/@@download/ENCFF025LXR.tsv
ENCODE3	shRNA-RNA-seq	tf-rbp	HepG2	HNRNPC	NA	uconn	ENCSR052IYH	4	ENCFF181LSI;ENCFF497PPO;ENCFF123DWI;ENCFF590KAD;	/files/ENCFF181LSI/@@download/ENCFF181LSI.bam;/files/ENCFF497PPO/@@download/ENCFF497PPO.bam;/files/ENCFF123DWI/@@download/ENCFF123DWI.bam;/files/ENCFF590KAD/@@download/ENCFF590KAD.bam;	4	ENCFF784SML;ENCFF487UNM;ENCFF354RZQ;ENCFF026IAZ;	/files/ENCFF784SML/@@download/ENCFF784SML.bam;/files/ENCFF487UNM/@@download/ENCFF487UNM.bam;/files/ENCFF354RZQ/@@download/ENCFF354RZQ.bam;/files/ENCFF026IAZ/@@download/ENCFF026IAZ.bam;	HNRNPC	/files/ENCFF132FTR/@@download/ENCFF132FTR.tsv	/files/ENCFF064QUI/@@download/ENCFF064QUI.tsv		/files/ENCFF024EGT/@@download/ENCFF024EGT.tsv	/files/ENCFF939PSG/@@download/ENCFF939PSG.tsv
ENCODE3	shRNA-RNA-seq	tf-rbp	HepG2	NONO	NA	uconn	ENCSR647NYX	4	ENCFF494FQK;ENCFF971LQT;ENCFF966TUI;ENCFF902KNB;	/files/ENCFF494FQK/@@download/ENCFF494FQK.bam;/files/ENCFF971LQT/@@download/ENCFF971LQT.bam;/files/ENCFF966TUI/@@download/ENCFF966TUI.bam;/files/ENCFF902KNB/@@download/ENCFF902KNB.bam;	4	ENCFF242WXN;ENCFF572NPL;ENCFF689YCR;ENCFF236SFU;	/files/ENCFF242WXN/@@download/ENCFF242WXN.bam;/files/ENCFF572NPL/@@download/ENCFF572NPL.bam;/files/ENCFF689YCR/@@download/ENCFF689YCR.bam;/files/ENCFF236SFU/@@download/ENCFF236SFU.bam;	NONO	/files/ENCFF201WEV/@@download/ENCFF201WEV.tsv	/files/ENCFF385QWY/@@download/ENCFF385QWY.tsv		/files/ENCFF231SUG/@@download/ENCFF231SUG.tsv	/files/ENCFF533PXL/@@download/ENCFF533PXL.tsv
ENCODE3	shRNA-RNA-seq	rbp	K562	KRR1	NA	uconn	ENCSR244SIO	4	ENCFF660GUJ;ENCFF363VTB;ENCFF478YOR;ENCFF948KIM;	/files/ENCFF660GUJ/@@download/ENCFF660GUJ.bam;/files/ENCFF363VTB/@@download/ENCFF363VTB.bam;/files/ENCFF478YOR/@@download/ENCFF478YOR.bam;/files/ENCFF948KIM/@@download/ENCFF948KIM.bam;	4	ENCFF229SFH;ENCFF286WFP;ENCFF907AVE;ENCFF006QUW;	/files/ENCFF229SFH/@@download/ENCFF229SFH.bam;/files/ENCFF286WFP/@@download/ENCFF286WFP.bam;/files/ENCFF907AVE/@@download/ENCFF907AVE.bam;/files/ENCFF006QUW/@@download/ENCFF006QUW.bam;	KRR1	/files/ENCFF066NVL/@@download/ENCFF066NVL.tsv	/files/ENCFF335WQT/@@download/ENCFF335WQT.tsv		/files/ENCFF726AVK/@@download/ENCFF726AVK.tsv	/files/ENCFF945TIU/@@download/ENCFF945TIU.tsv
ENCODE3	shRNA-RNA-seq	rbp	K562	CNOT8	NA	uconn	ENCSR312HJY	4	ENCFF530UWZ;ENCFF017KXO;ENCFF033RCQ;ENCFF131IPB;	/files/ENCFF530UWZ/@@download/ENCFF530UWZ.bam;/files/ENCFF017KXO/@@download/ENCFF017KXO.bam;/files/ENCFF033RCQ/@@download/ENCFF033RCQ.bam;/files/ENCFF131IPB/@@download/ENCFF131IPB.bam;	4	ENCFF295XHQ;ENCFF797ZZO;ENCFF782USQ;ENCFF176ISC;	/files/ENCFF295XHQ/@@download/ENCFF295XHQ.bam;/files/ENCFF797ZZO/@@download/ENCFF797ZZO.bam;/files/ENCFF782USQ/@@download/ENCFF782USQ.bam;/files/ENCFF176ISC/@@download/ENCFF176ISC.bam;	CNOT8	/files/ENCFF594ASB/@@download/ENCFF594ASB.tsv	/files/ENCFF619PKJ/@@download/ENCFF619PKJ.tsv		/files/ENCFF216BUS/@@download/ENCFF216BUS.tsv	/files/ENCFF043FCP/@@download/ENCFF043FCP.tsv
ENCODE3	shRNA-RNA-seq	rbp	K562	CELF1	NA	uconn	ENCSR351CNN	4	ENCFF528NEL;ENCFF824AWK;ENCFF777EBM;ENCFF666LFH;	/files/ENCFF528NEL/@@download/ENCFF528NEL.bam;/files/ENCFF824AWK/@@download/ENCFF824AWK.bam;/files/ENCFF777EBM/@@download/ENCFF777EBM.bam;/files/ENCFF666LFH/@@download/ENCFF666LFH.bam;	4	ENCFF491CXQ;ENCFF905RFM;ENCFF509ONR;ENCFF120UQU;	/files/ENCFF491CXQ/@@download/ENCFF491CXQ.bam;/files/ENCFF905RFM/@@download/ENCFF905RFM.bam;/files/ENCFF509ONR/@@download/ENCFF509ONR.bam;/files/ENCFF120UQU/@@download/ENCFF120UQU.bam;	CELF1	/files/ENCFF637AGM/@@download/ENCFF637AGM.tsv	/files/ENCFF812JAR/@@download/ENCFF812JAR.tsv		/files/ENCFF356DNI/@@download/ENCFF356DNI.tsv	/files/ENCFF166VTS/@@download/ENCFF166VTS.tsv
ENCODE3	shRNA-RNA-seq	rbp	K562	SRSF1	NA	uconn	ENCSR066VOO	4	ENCFF242ZJX;ENCFF135OOD;ENCFF451ILH;ENCFF446IVL;	/files/ENCFF242ZJX/@@download/ENCFF242ZJX.bam;/files/ENCFF135OOD/@@download/ENCFF135OOD.bam;/files/ENCFF451ILH/@@download/ENCFF451ILH.bam;/files/ENCFF446IVL/@@download/ENCFF446IVL.bam;	4	ENCFF423RMB;ENCFF991LXI;ENCFF250NQT;ENCFF072REC;	/files/ENCFF423RMB/@@download/ENCFF423RMB.bam;/files/ENCFF991LXI/@@download/ENCFF991LXI.bam;/files/ENCFF250NQT/@@download/ENCFF250NQT.bam;/files/ENCFF072REC/@@download/ENCFF072REC.bam;	SRSF1	/files/ENCFF562CKM/@@download/ENCFF562CKM.tsv	/files/ENCFF411OWA/@@download/ENCFF411OWA.tsv		/files/ENCFF717QPG/@@download/ENCFF717QPG.tsv	/files/ENCFF170EPB/@@download/ENCFF170EPB.tsv
ENCODE3	shRNA-RNA-seq	tf-rbp	HepG2	HNRNPA0	NA	uconn	ENCSR720BPO	4	ENCFF423AHV;ENCFF721QNS;ENCFF112DUB;ENCFF841HCB;	/files/ENCFF423AHV/@@download/ENCFF423AHV.bam;/files/ENCFF721QNS/@@download/ENCFF721QNS.bam;/files/ENCFF112DUB/@@download/ENCFF112DUB.bam;/files/ENCFF841HCB/@@download/ENCFF841HCB.bam;	4	ENCFF869IKC;ENCFF996UTY;ENCFF645UHW;ENCFF295SFA;	/files/ENCFF869IKC/@@download/ENCFF869IKC.bam;/files/ENCFF996UTY/@@download/ENCFF996UTY.bam;/files/ENCFF645UHW/@@download/ENCFF645UHW.bam;/files/ENCFF295SFA/@@download/ENCFF295SFA.bam;	HNRNPA0	/files/ENCFF872VJD/@@download/ENCFF872VJD.tsv	/files/ENCFF123YYG/@@download/ENCFF123YYG.tsv		/files/ENCFF340RWX/@@download/ENCFF340RWX.tsv	/files/ENCFF286KOT/@@download/ENCFF286KOT.tsv
ENCODE3	shRNA-RNA-seq	rbp	HepG2	HNRNPAB	NA	uconn	ENCSR354XQY	4	ENCFF840CJZ;ENCFF651DBC;ENCFF634YDW;ENCFF013SRZ;	/files/ENCFF840CJZ/@@download/ENCFF840CJZ.bam;/files/ENCFF651DBC/@@download/ENCFF651DBC.bam;/files/ENCFF634YDW/@@download/ENCFF634YDW.bam;/files/ENCFF013SRZ/@@download/ENCFF013SRZ.bam;	4	ENCFF869IKC;ENCFF996UTY;ENCFF645UHW;ENCFF295SFA;	/files/ENCFF869IKC/@@download/ENCFF869IKC.bam;/files/ENCFF996UTY/@@download/ENCFF996UTY.bam;/files/ENCFF645UHW/@@download/ENCFF645UHW.bam;/files/ENCFF295SFA/@@download/ENCFF295SFA.bam;	HNRNPAB	/files/ENCFF427SEQ/@@download/ENCFF427SEQ.tsv	/files/ENCFF803RAZ/@@download/ENCFF803RAZ.tsv		/files/ENCFF340RWX/@@download/ENCFF340RWX.tsv	/files/ENCFF286KOT/@@download/ENCFF286KOT.tsv
ENCODE3	shRNA-RNA-seq	rbp	K562	DNAJC21	NA	uconn	ENCSR079LMZ	4	ENCFF104PAD;ENCFF589MKP;ENCFF236SYA;ENCFF053VCF;	/files/ENCFF104PAD/@@download/ENCFF104PAD.bam;/files/ENCFF589MKP/@@download/ENCFF589MKP.bam;/files/ENCFF236SYA/@@download/ENCFF236SYA.bam;/files/ENCFF053VCF/@@download/ENCFF053VCF.bam;	4	ENCFF678FMA;ENCFF965KEL;ENCFF911ABT;ENCFF234UJB;	/files/ENCFF678FMA/@@download/ENCFF678FMA.bam;/files/ENCFF965KEL/@@download/ENCFF965KEL.bam;/files/ENCFF911ABT/@@download/ENCFF911ABT.bam;/files/ENCFF234UJB/@@download/ENCFF234UJB.bam;	DNAJC21	/files/ENCFF297NHR/@@download/ENCFF297NHR.tsv	/files/ENCFF833XFC/@@download/ENCFF833XFC.tsv		/files/ENCFF140KPE/@@download/ENCFF140KPE.tsv	/files/ENCFF015IHM/@@download/ENCFF015IHM.tsv
ENCODE3	shRNA-RNA-seq	rbp	HepG2	PNPT1	NA	uconn	ENCSR880DEH	4	ENCFF875SZJ;ENCFF713XBL;ENCFF602DAT;ENCFF527IAU;	/files/ENCFF875SZJ/@@download/ENCFF875SZJ.bam;/files/ENCFF713XBL/@@download/ENCFF713XBL.bam;/files/ENCFF602DAT/@@download/ENCFF602DAT.bam;/files/ENCFF527IAU/@@download/ENCFF527IAU.bam;	4	ENCFF869IKC;ENCFF996UTY;ENCFF645UHW;ENCFF295SFA;	/files/ENCFF869IKC/@@download/ENCFF869IKC.bam;/files/ENCFF996UTY/@@download/ENCFF996UTY.bam;/files/ENCFF645UHW/@@download/ENCFF645UHW.bam;/files/ENCFF295SFA/@@download/ENCFF295SFA.bam;	PNPT1	/files/ENCFF713WHR/@@download/ENCFF713WHR.tsv	/files/ENCFF056AWY/@@download/ENCFF056AWY.tsv		/files/ENCFF340RWX/@@download/ENCFF340RWX.tsv	/files/ENCFF286KOT/@@download/ENCFF286KOT.tsv
ENCODE3	shRNA-RNA-seq	rbp	HepG2	CIRBP	NA	uconn	ENCSR230ORC	4	ENCFF334SAJ;ENCFF278SOZ;ENCFF719TWR;ENCFF270FIC;	/files/ENCFF334SAJ/@@download/ENCFF334SAJ.bam;/files/ENCFF278SOZ/@@download/ENCFF278SOZ.bam;/files/ENCFF719TWR/@@download/ENCFF719TWR.bam;/files/ENCFF270FIC/@@download/ENCFF270FIC.bam;	4	ENCFF152TNY;ENCFF318WEH;ENCFF989TXQ;ENCFF558ZFO;	/files/ENCFF152TNY/@@download/ENCFF152TNY.bam;/files/ENCFF318WEH/@@download/ENCFF318WEH.bam;/files/ENCFF989TXQ/@@download/ENCFF989TXQ.bam;/files/ENCFF558ZFO/@@download/ENCFF558ZFO.bam;	CIRBP	/files/ENCFF794JHZ/@@download/ENCFF794JHZ.tsv	/files/ENCFF505COV/@@download/ENCFF505COV.tsv		/files/ENCFF427UKK/@@download/ENCFF427UKK.tsv	/files/ENCFF025LXR/@@download/ENCFF025LXR.tsv
ENCODE3	shRNA-RNA-seq	rbp	K562	SF3B1	NA	uconn	ENCSR047QHX	4	ENCFF112JMS;ENCFF002YOD;ENCFF888GPL;ENCFF299OPQ;	/files/ENCFF112JMS/@@download/ENCFF112JMS.bam;/files/ENCFF002YOD/@@download/ENCFF002YOD.bam;/files/ENCFF888GPL/@@download/ENCFF888GPL.bam;/files/ENCFF299OPQ/@@download/ENCFF299OPQ.bam;	4	ENCFF229SFH;ENCFF286WFP;ENCFF907AVE;ENCFF006QUW;	/files/ENCFF229SFH/@@download/ENCFF229SFH.bam;/files/ENCFF286WFP/@@download/ENCFF286WFP.bam;/files/ENCFF907AVE/@@download/ENCFF907AVE.bam;/files/ENCFF006QUW/@@download/ENCFF006QUW.bam;	SF3B1	/files/ENCFF585KKY/@@download/ENCFF585KKY.tsv	/files/ENCFF465KYV/@@download/ENCFF465KYV.tsv		/files/ENCFF726AVK/@@download/ENCFF726AVK.tsv	/files/ENCFF945TIU/@@download/ENCFF945TIU.tsv
ENCODE3	shRNA-RNA-seq	tf-rbp	HepG2	PRPF8	NA	uconn	ENCSR998MZP	4	ENCFF054TGV;ENCFF134JJR;ENCFF727IHN;ENCFF192LSC;	/files/ENCFF054TGV/@@download/ENCFF054TGV.bam;/files/ENCFF134JJR/@@download/ENCFF134JJR.bam;/files/ENCFF727IHN/@@download/ENCFF727IHN.bam;/files/ENCFF192LSC/@@download/ENCFF192LSC.bam;	4	ENCFF242WXN;ENCFF572NPL;ENCFF689YCR;ENCFF236SFU;	/files/ENCFF242WXN/@@download/ENCFF242WXN.bam;/files/ENCFF572NPL/@@download/ENCFF572NPL.bam;/files/ENCFF689YCR/@@download/ENCFF689YCR.bam;/files/ENCFF236SFU/@@download/ENCFF236SFU.bam;	PRPF8	/files/ENCFF879UCI/@@download/ENCFF879UCI.tsv	/files/ENCFF511WCD/@@download/ENCFF511WCD.tsv		/files/ENCFF231SUG/@@download/ENCFF231SUG.tsv	/files/ENCFF533PXL/@@download/ENCFF533PXL.tsv
ENCODE3	shRNA-RNA-seq	tf-rbp	HepG2	PSIP1	NA	uconn	ENCSR744YVR	4	ENCFF771UJD;ENCFF004JGA;ENCFF048MHS;ENCFF412QTU;	/files/ENCFF771UJD/@@download/ENCFF771UJD.bam;/files/ENCFF004JGA/@@download/ENCFF004JGA.bam;/files/ENCFF048MHS/@@download/ENCFF048MHS.bam;/files/ENCFF412QTU/@@download/ENCFF412QTU.bam;	4	ENCFF386NND;ENCFF883OEQ;ENCFF261BLR;ENCFF966QBV;	/files/ENCFF386NND/@@download/ENCFF386NND.bam;/files/ENCFF883OEQ/@@download/ENCFF883OEQ.bam;/files/ENCFF261BLR/@@download/ENCFF261BLR.bam;/files/ENCFF966QBV/@@download/ENCFF966QBV.bam;	PSIP1	/files/ENCFF888FBH/@@download/ENCFF888FBH.tsv	/files/ENCFF538FJO/@@download/ENCFF538FJO.tsv		/files/ENCFF252YUA/@@download/ENCFF252YUA.tsv	/files/ENCFF909SGR/@@download/ENCFF909SGR.tsv
ENCODE3	shRNA-RNA-seq	rbp	K562	MAK16	NA	uconn	ENCSR517JHY	4	ENCFF871XFS;ENCFF598MQX;ENCFF180HSG;ENCFF332KZT;	/files/ENCFF871XFS/@@download/ENCFF871XFS.bam;/files/ENCFF598MQX/@@download/ENCFF598MQX.bam;/files/ENCFF180HSG/@@download/ENCFF180HSG.bam;/files/ENCFF332KZT/@@download/ENCFF332KZT.bam;	4	ENCFF586FDO;ENCFF661XWL;ENCFF221UUT;ENCFF713YLH;	/files/ENCFF586FDO/@@download/ENCFF586FDO.bam;/files/ENCFF661XWL/@@download/ENCFF661XWL.bam;/files/ENCFF221UUT/@@download/ENCFF221UUT.bam;/files/ENCFF713YLH/@@download/ENCFF713YLH.bam;	MAK16	/files/ENCFF019QAW/@@download/ENCFF019QAW.tsv	/files/ENCFF663PLT/@@download/ENCFF663PLT.tsv		/files/ENCFF623URV/@@download/ENCFF623URV.tsv	/files/ENCFF400RTX/@@download/ENCFF400RTX.tsv
ENCODE3	shRNA-RNA-seq	rbp	K562	PNPT1	NA	uconn	ENCSR191VWK	4	ENCFF734QDH;ENCFF242BMX;ENCFF644UEH;ENCFF183RCM;	/files/ENCFF734QDH/@@download/ENCFF734QDH.bam;/files/ENCFF242BMX/@@download/ENCFF242BMX.bam;/files/ENCFF644UEH/@@download/ENCFF644UEH.bam;/files/ENCFF183RCM/@@download/ENCFF183RCM.bam;	4	ENCFF365OSJ;ENCFF840UWV;ENCFF345DRD;ENCFF171TGT;	/files/ENCFF365OSJ/@@download/ENCFF365OSJ.bam;/files/ENCFF840UWV/@@download/ENCFF840UWV.bam;/files/ENCFF345DRD/@@download/ENCFF345DRD.bam;/files/ENCFF171TGT/@@download/ENCFF171TGT.bam;	PNPT1	/files/ENCFF035JOO/@@download/ENCFF035JOO.tsv	/files/ENCFF258WRW/@@download/ENCFF258WRW.tsv		/files/ENCFF382OIL/@@download/ENCFF382OIL.tsv	/files/ENCFF386LNA/@@download/ENCFF386LNA.tsv
ENCODE3	shRNA-RNA-seq	rbp	K562	APOBEC3C	NA	uconn	ENCSR963RLK	4	ENCFF089GQS;ENCFF480VCI;ENCFF775RQD;ENCFF544QYX;	/files/ENCFF089GQS/@@download/ENCFF089GQS.bam;/files/ENCFF480VCI/@@download/ENCFF480VCI.bam;/files/ENCFF775RQD/@@download/ENCFF775RQD.bam;/files/ENCFF544QYX/@@download/ENCFF544QYX.bam;	4	ENCFF365OSJ;ENCFF840UWV;ENCFF345DRD;ENCFF171TGT;	/files/ENCFF365OSJ/@@download/ENCFF365OSJ.bam;/files/ENCFF840UWV/@@download/ENCFF840UWV.bam;/files/ENCFF345DRD/@@download/ENCFF345DRD.bam;/files/ENCFF171TGT/@@download/ENCFF171TGT.bam;	APOBEC3C	/files/ENCFF498RFT/@@download/ENCFF498RFT.tsv	/files/ENCFF717LRG/@@download/ENCFF717LRG.tsv		/files/ENCFF382OIL/@@download/ENCFF382OIL.tsv	/files/ENCFF386LNA/@@download/ENCFF386LNA.tsv
ENCODE3	shRNA-RNA-seq	rbp	K562	ABCF1	NA	uconn	ENCSR721MXZ	4	ENCFF092DQF;ENCFF032JJO;ENCFF642YMU;ENCFF494AFA;	/files/ENCFF092DQF/@@download/ENCFF092DQF.bam;/files/ENCFF032JJO/@@download/ENCFF032JJO.bam;/files/ENCFF642YMU/@@download/ENCFF642YMU.bam;/files/ENCFF494AFA/@@download/ENCFF494AFA.bam;	4	ENCFF608LBG;ENCFF847LLP;ENCFF109UAW;ENCFF827AVO;	/files/ENCFF608LBG/@@download/ENCFF608LBG.bam;/files/ENCFF847LLP/@@download/ENCFF847LLP.bam;/files/ENCFF109UAW/@@download/ENCFF109UAW.bam;/files/ENCFF827AVO/@@download/ENCFF827AVO.bam;	ABCF1	/files/ENCFF836CNC/@@download/ENCFF836CNC.tsv	/files/ENCFF123IWZ/@@download/ENCFF123IWZ.tsv		/files/ENCFF951HPS/@@download/ENCFF951HPS.tsv	/files/ENCFF809LLU/@@download/ENCFF809LLU.tsv
ENCODE3	shRNA-RNA-seq	rbp	HepG2	EXOSC9	NA	uconn	ENCSR597IYB	4	ENCFF827EHJ;ENCFF661XBD;ENCFF793ZQF;ENCFF613CSR;	/files/ENCFF827EHJ/@@download/ENCFF827EHJ.bam;/files/ENCFF661XBD/@@download/ENCFF661XBD.bam;/files/ENCFF793ZQF/@@download/ENCFF793ZQF.bam;/files/ENCFF613CSR/@@download/ENCFF613CSR.bam;	4	ENCFF858DTL;ENCFF153LBT;ENCFF057JNE;ENCFF294SKR;	/files/ENCFF858DTL/@@download/ENCFF858DTL.bam;/files/ENCFF153LBT/@@download/ENCFF153LBT.bam;/files/ENCFF057JNE/@@download/ENCFF057JNE.bam;/files/ENCFF294SKR/@@download/ENCFF294SKR.bam;	EXOSC9	/files/ENCFF796KVU/@@download/ENCFF796KVU.tsv	/files/ENCFF350EJK/@@download/ENCFF350EJK.tsv		/files/ENCFF849QNH/@@download/ENCFF849QNH.tsv	/files/ENCFF266MHP/@@download/ENCFF266MHP.tsv
ENCODE3	shRNA-RNA-seq	rbp	K562	CSTF2T	NA	uconn	ENCSR286OKW	4	ENCFF290GIL;ENCFF784YJU;ENCFF234KME;ENCFF268PZN;	/files/ENCFF290GIL/@@download/ENCFF290GIL.bam;/files/ENCFF784YJU/@@download/ENCFF784YJU.bam;/files/ENCFF234KME/@@download/ENCFF234KME.bam;/files/ENCFF268PZN/@@download/ENCFF268PZN.bam;	4	ENCFF761ZTW;ENCFF302IOS;ENCFF662KLY;ENCFF356UJZ;	/files/ENCFF761ZTW/@@download/ENCFF761ZTW.bam;/files/ENCFF302IOS/@@download/ENCFF302IOS.bam;/files/ENCFF662KLY/@@download/ENCFF662KLY.bam;/files/ENCFF356UJZ/@@download/ENCFF356UJZ.bam;	CSTF2T	/files/ENCFF272DAT/@@download/ENCFF272DAT.tsv	/files/ENCFF414AXJ/@@download/ENCFF414AXJ.tsv		/files/ENCFF098AIT/@@download/ENCFF098AIT.tsv	/files/ENCFF504GSG/@@download/ENCFF504GSG.tsv
ENCODE3	shRNA-RNA-seq	rbp	HepG2	PES1	NA	uconn	ENCSR496ETJ	4	ENCFF276QCK;ENCFF678LXX;ENCFF333LCM;ENCFF964PAH;	/files/ENCFF276QCK/@@download/ENCFF276QCK.bam;/files/ENCFF678LXX/@@download/ENCFF678LXX.bam;/files/ENCFF333LCM/@@download/ENCFF333LCM.bam;/files/ENCFF964PAH/@@download/ENCFF964PAH.bam;	4	ENCFF651SJX;ENCFF266KJR;ENCFF566XUG;ENCFF486GXG;	/files/ENCFF651SJX/@@download/ENCFF651SJX.bam;/files/ENCFF266KJR/@@download/ENCFF266KJR.bam;/files/ENCFF566XUG/@@download/ENCFF566XUG.bam;/files/ENCFF486GXG/@@download/ENCFF486GXG.bam;	PES1	/files/ENCFF963UYC/@@download/ENCFF963UYC.tsv	/files/ENCFF277IDU/@@download/ENCFF277IDU.tsv		/files/ENCFF725CZV/@@download/ENCFF725CZV.tsv	/files/ENCFF970SMH/@@download/ENCFF970SMH.tsv
ENCODE3	shRNA-RNA-seq	rbp	K562	YTHDC2	NA	uconn	ENCSR843LYF	4	ENCFF340IHH;ENCFF086TBX;ENCFF015MCT;ENCFF585ONI;	/files/ENCFF340IHH/@@download/ENCFF340IHH.bam;/files/ENCFF086TBX/@@download/ENCFF086TBX.bam;/files/ENCFF015MCT/@@download/ENCFF015MCT.bam;/files/ENCFF585ONI/@@download/ENCFF585ONI.bam;	4	ENCFF239ZDK;ENCFF742DFR;ENCFF721YDQ;ENCFF471LQQ;	/files/ENCFF239ZDK/@@download/ENCFF239ZDK.bam;/files/ENCFF742DFR/@@download/ENCFF742DFR.bam;/files/ENCFF721YDQ/@@download/ENCFF721YDQ.bam;/files/ENCFF471LQQ/@@download/ENCFF471LQQ.bam;	YTHDC2	/files/ENCFF938AJN/@@download/ENCFF938AJN.tsv	/files/ENCFF238MNE/@@download/ENCFF238MNE.tsv		/files/ENCFF402NWA/@@download/ENCFF402NWA.tsv	/files/ENCFF248BGZ/@@download/ENCFF248BGZ.tsv
ENCODE3	shRNA-RNA-seq	rbp	HepG2	ASCC1	NA	uconn	ENCSR193FFA	4	ENCFF914MQN;ENCFF066YVB;ENCFF037MOS;ENCFF948YWB;	/files/ENCFF914MQN/@@download/ENCFF914MQN.bam;/files/ENCFF066YVB/@@download/ENCFF066YVB.bam;/files/ENCFF037MOS/@@download/ENCFF037MOS.bam;/files/ENCFF948YWB/@@download/ENCFF948YWB.bam;	4	ENCFF152TNY;ENCFF318WEH;ENCFF989TXQ;ENCFF558ZFO;	/files/ENCFF152TNY/@@download/ENCFF152TNY.bam;/files/ENCFF318WEH/@@download/ENCFF318WEH.bam;/files/ENCFF989TXQ/@@download/ENCFF989TXQ.bam;/files/ENCFF558ZFO/@@download/ENCFF558ZFO.bam;	ASCC1	/files/ENCFF765XDQ/@@download/ENCFF765XDQ.tsv	/files/ENCFF491BHU/@@download/ENCFF491BHU.tsv		/files/ENCFF427UKK/@@download/ENCFF427UKK.tsv	/files/ENCFF025LXR/@@download/ENCFF025LXR.tsv
ENCODE3	shRNA-RNA-seq	rbp	HepG2	NUSAP1	NA	uconn	ENCSR180XTP	4	ENCFF625MMQ;ENCFF382NZJ;ENCFF116WUD;ENCFF410NIR;	/files/ENCFF625MMQ/@@download/ENCFF625MMQ.bam;/files/ENCFF382NZJ/@@download/ENCFF382NZJ.bam;/files/ENCFF116WUD/@@download/ENCFF116WUD.bam;/files/ENCFF410NIR/@@download/ENCFF410NIR.bam;	4	ENCFF386NND;ENCFF883OEQ;ENCFF261BLR;ENCFF966QBV;	/files/ENCFF386NND/@@download/ENCFF386NND.bam;/files/ENCFF883OEQ/@@download/ENCFF883OEQ.bam;/files/ENCFF261BLR/@@download/ENCFF261BLR.bam;/files/ENCFF966QBV/@@download/ENCFF966QBV.bam;	NUSAP1	/files/ENCFF595JOG/@@download/ENCFF595JOG.tsv	/files/ENCFF273NUV/@@download/ENCFF273NUV.tsv		/files/ENCFF252YUA/@@download/ENCFF252YUA.tsv	/files/ENCFF909SGR/@@download/ENCFF909SGR.tsv
ENCODE3	shRNA-RNA-seq	rbp	HepG2	PPIL4	NA	uconn	ENCSR851KEX	4	ENCFF069NTO;ENCFF537PSL;ENCFF895FYL;ENCFF269BSC;	/files/ENCFF069NTO/@@download/ENCFF069NTO.bam;/files/ENCFF537PSL/@@download/ENCFF537PSL.bam;/files/ENCFF895FYL/@@download/ENCFF895FYL.bam;/files/ENCFF269BSC/@@download/ENCFF269BSC.bam;	4	ENCFF784SML;ENCFF487UNM;ENCFF354RZQ;ENCFF026IAZ;	/files/ENCFF784SML/@@download/ENCFF784SML.bam;/files/ENCFF487UNM/@@download/ENCFF487UNM.bam;/files/ENCFF354RZQ/@@download/ENCFF354RZQ.bam;/files/ENCFF026IAZ/@@download/ENCFF026IAZ.bam;	PPIL4	/files/ENCFF469SQG/@@download/ENCFF469SQG.tsv	/files/ENCFF729NVU/@@download/ENCFF729NVU.tsv		/files/ENCFF024EGT/@@download/ENCFF024EGT.tsv	/files/ENCFF939PSG/@@download/ENCFF939PSG.tsv
ENCODE3	shRNA-RNA-seq	rbp	HepG2	SUGP2	NA	uconn	ENCSR837QDN	4	ENCFF375BBI;ENCFF267PPI;ENCFF434QDG;ENCFF622PET;	/files/ENCFF375BBI/@@download/ENCFF375BBI.bam;/files/ENCFF267PPI/@@download/ENCFF267PPI.bam;/files/ENCFF434QDG/@@download/ENCFF434QDG.bam;/files/ENCFF622PET/@@download/ENCFF622PET.bam;	4	ENCFF617MZZ;ENCFF037VCS;ENCFF093UUE;ENCFF870WUB;	/files/ENCFF617MZZ/@@download/ENCFF617MZZ.bam;/files/ENCFF037VCS/@@download/ENCFF037VCS.bam;/files/ENCFF093UUE/@@download/ENCFF093UUE.bam;/files/ENCFF870WUB/@@download/ENCFF870WUB.bam;	SUGP2	/files/ENCFF526NTI/@@download/ENCFF526NTI.tsv	/files/ENCFF806ARA/@@download/ENCFF806ARA.tsv		/files/ENCFF037HIB/@@download/ENCFF037HIB.tsv	/files/ENCFF190SRU/@@download/ENCFF190SRU.tsv
ENCODE3	shRNA-RNA-seq	rbp	HepG2	SUPV3L1	NA	uconn	ENCSR995RPB	4	ENCFF719ZER;ENCFF596TAC;ENCFF082CNV;ENCFF734OAK;	/files/ENCFF719ZER/@@download/ENCFF719ZER.bam;/files/ENCFF596TAC/@@download/ENCFF596TAC.bam;/files/ENCFF082CNV/@@download/ENCFF082CNV.bam;/files/ENCFF734OAK/@@download/ENCFF734OAK.bam;	4	ENCFF242WXN;ENCFF572NPL;ENCFF689YCR;ENCFF236SFU;	/files/ENCFF242WXN/@@download/ENCFF242WXN.bam;/files/ENCFF572NPL/@@download/ENCFF572NPL.bam;/files/ENCFF689YCR/@@download/ENCFF689YCR.bam;/files/ENCFF236SFU/@@download/ENCFF236SFU.bam;	SUPV3L1	/files/ENCFF878MYE/@@download/ENCFF878MYE.tsv	/files/ENCFF342YHK/@@download/ENCFF342YHK.tsv		/files/ENCFF231SUG/@@download/ENCFF231SUG.tsv	/files/ENCFF533PXL/@@download/ENCFF533PXL.tsv
ENCODE3	shRNA-RNA-seq	rbp	HepG2	IGF2BP2	NA	uconn	ENCSR478FJK	4	ENCFF667XYJ;ENCFF451TGR;ENCFF817RTM;ENCFF534YDS;	/files/ENCFF667XYJ/@@download/ENCFF667XYJ.bam;/files/ENCFF451TGR/@@download/ENCFF451TGR.bam;/files/ENCFF817RTM/@@download/ENCFF817RTM.bam;/files/ENCFF534YDS/@@download/ENCFF534YDS.bam;	4	ENCFF152TNY;ENCFF318WEH;ENCFF989TXQ;ENCFF558ZFO;	/files/ENCFF152TNY/@@download/ENCFF152TNY.bam;/files/ENCFF318WEH/@@download/ENCFF318WEH.bam;/files/ENCFF989TXQ/@@download/ENCFF989TXQ.bam;/files/ENCFF558ZFO/@@download/ENCFF558ZFO.bam;	IGF2BP2	/files/ENCFF902XXW/@@download/ENCFF902XXW.tsv	/files/ENCFF015LIE/@@download/ENCFF015LIE.tsv		/files/ENCFF427UKK/@@download/ENCFF427UKK.tsv	/files/ENCFF025LXR/@@download/ENCFF025LXR.tsv
ENCODE3	shRNA-RNA-seq	tf-rbp	K562	TAF15	NA	uconn	ENCSR031RZS	4	ENCFF964LMM;ENCFF178VLQ;ENCFF492WKV;ENCFF709ALC;	/files/ENCFF964LMM/@@download/ENCFF964LMM.bam;/files/ENCFF178VLQ/@@download/ENCFF178VLQ.bam;/files/ENCFF492WKV/@@download/ENCFF492WKV.bam;/files/ENCFF709ALC/@@download/ENCFF709ALC.bam;	4	ENCFF448NKC;ENCFF319HSZ;ENCFF196OMQ;ENCFF231FQN;	/files/ENCFF448NKC/@@download/ENCFF448NKC.bam;/files/ENCFF319HSZ/@@download/ENCFF319HSZ.bam;/files/ENCFF196OMQ/@@download/ENCFF196OMQ.bam;/files/ENCFF231FQN/@@download/ENCFF231FQN.bam;	TAF15	/files/ENCFF126ECS/@@download/ENCFF126ECS.tsv	/files/ENCFF638ADL/@@download/ENCFF638ADL.tsv		/files/ENCFF162PAP/@@download/ENCFF162PAP.tsv	/files/ENCFF490OIH/@@download/ENCFF490OIH.tsv
ENCODE3	shRNA-RNA-seq	rbp	K562	AGO3	NA	uconn	ENCSR207QGW	4	ENCFF838FMX;ENCFF042YLM;ENCFF675ANX;ENCFF159VAP;	/files/ENCFF838FMX/@@download/ENCFF838FMX.bam;/files/ENCFF042YLM/@@download/ENCFF042YLM.bam;/files/ENCFF675ANX/@@download/ENCFF675ANX.bam;/files/ENCFF159VAP/@@download/ENCFF159VAP.bam;	4	ENCFF295XHQ;ENCFF797ZZO;ENCFF782USQ;ENCFF176ISC;	/files/ENCFF295XHQ/@@download/ENCFF295XHQ.bam;/files/ENCFF797ZZO/@@download/ENCFF797ZZO.bam;/files/ENCFF782USQ/@@download/ENCFF782USQ.bam;/files/ENCFF176ISC/@@download/ENCFF176ISC.bam;	AGO3	/files/ENCFF884MDX/@@download/ENCFF884MDX.tsv	/files/ENCFF115MRY/@@download/ENCFF115MRY.tsv		/files/ENCFF216BUS/@@download/ENCFF216BUS.tsv	/files/ENCFF043FCP/@@download/ENCFF043FCP.tsv
ENCODE3	shRNA-RNA-seq	tf-rbp	K562	IGF2BP3	NA	uconn	ENCSR302JQA	4	ENCFF885JTS;ENCFF287PWT;ENCFF877TMK;ENCFF339IHF;	/files/ENCFF885JTS/@@download/ENCFF885JTS.bam;/files/ENCFF287PWT/@@download/ENCFF287PWT.bam;/files/ENCFF877TMK/@@download/ENCFF877TMK.bam;/files/ENCFF339IHF/@@download/ENCFF339IHF.bam;	4	ENCFF423RMB;ENCFF991LXI;ENCFF250NQT;ENCFF072REC;	/files/ENCFF423RMB/@@download/ENCFF423RMB.bam;/files/ENCFF991LXI/@@download/ENCFF991LXI.bam;/files/ENCFF250NQT/@@download/ENCFF250NQT.bam;/files/ENCFF072REC/@@download/ENCFF072REC.bam;	IGF2BP3	/files/ENCFF481RQP/@@download/ENCFF481RQP.tsv	/files/ENCFF507XMS/@@download/ENCFF507XMS.tsv		/files/ENCFF717QPG/@@download/ENCFF717QPG.tsv	/files/ENCFF170EPB/@@download/ENCFF170EPB.tsv
ENCODE3	shRNA-RNA-seq	rbp	HepG2	FMR1	NA	uconn	ENCSR905HID	4	ENCFF116MWT;ENCFF913XXV;ENCFF068QSJ;ENCFF109EEK;	/files/ENCFF116MWT/@@download/ENCFF116MWT.bam;/files/ENCFF913XXV/@@download/ENCFF913XXV.bam;/files/ENCFF068QSJ/@@download/ENCFF068QSJ.bam;/files/ENCFF109EEK/@@download/ENCFF109EEK.bam;	4	ENCFF566IXO;ENCFF394YXV;ENCFF199SQY;ENCFF850YAC;	/files/ENCFF566IXO/@@download/ENCFF566IXO.bam;/files/ENCFF394YXV/@@download/ENCFF394YXV.bam;/files/ENCFF199SQY/@@download/ENCFF199SQY.bam;/files/ENCFF850YAC/@@download/ENCFF850YAC.bam;	FMR1	/files/ENCFF382BWK/@@download/ENCFF382BWK.tsv	/files/ENCFF230KFS/@@download/ENCFF230KFS.tsv		/files/ENCFF726AVT/@@download/ENCFF726AVT.tsv	/files/ENCFF657KMW/@@download/ENCFF657KMW.tsv
ENCODE3	shRNA-RNA-seq	rbp	HepG2	NELFE	NA	uconn	ENCSR939ZRA	4	ENCFF685RQP;ENCFF926KAY;ENCFF091TXV;ENCFF401AVH;	/files/ENCFF685RQP/@@download/ENCFF685RQP.bam;/files/ENCFF926KAY/@@download/ENCFF926KAY.bam;/files/ENCFF091TXV/@@download/ENCFF091TXV.bam;/files/ENCFF401AVH/@@download/ENCFF401AVH.bam;	4	ENCFF674CZO;ENCFF706FVN;ENCFF261RLR;ENCFF834TYC;	/files/ENCFF674CZO/@@download/ENCFF674CZO.bam;/files/ENCFF706FVN/@@download/ENCFF706FVN.bam;/files/ENCFF261RLR/@@download/ENCFF261RLR.bam;/files/ENCFF834TYC/@@download/ENCFF834TYC.bam;	NELFE	/files/ENCFF343QKG/@@download/ENCFF343QKG.tsv	/files/ENCFF143BWV/@@download/ENCFF143BWV.tsv		/files/ENCFF334SUT/@@download/ENCFF334SUT.tsv	/files/ENCFF262BZV/@@download/ENCFF262BZV.tsv
ENCODE3	shRNA-RNA-seq	rbp	HepG2	DNAJC2	NA	uconn	ENCSR004OSI	4	ENCFF534TBB;ENCFF878DOO;ENCFF527FAG;ENCFF756NBO;	/files/ENCFF534TBB/@@download/ENCFF534TBB.bam;/files/ENCFF878DOO/@@download/ENCFF878DOO.bam;/files/ENCFF527FAG/@@download/ENCFF527FAG.bam;/files/ENCFF756NBO/@@download/ENCFF756NBO.bam;	4	ENCFF784SML;ENCFF487UNM;ENCFF354RZQ;ENCFF026IAZ;	/files/ENCFF784SML/@@download/ENCFF784SML.bam;/files/ENCFF487UNM/@@download/ENCFF487UNM.bam;/files/ENCFF354RZQ/@@download/ENCFF354RZQ.bam;/files/ENCFF026IAZ/@@download/ENCFF026IAZ.bam;	DNAJC2	/files/ENCFF132HKJ/@@download/ENCFF132HKJ.tsv	/files/ENCFF690PPK/@@download/ENCFF690PPK.tsv		/files/ENCFF024EGT/@@download/ENCFF024EGT.tsv	/files/ENCFF939PSG/@@download/ENCFF939PSG.tsv
ENCODE3	shRNA-RNA-seq	rbp	K562	PUF60	NA	uconn	ENCSR558XNA	4	ENCFF508MDF;ENCFF109AFP;ENCFF555CUG;ENCFF740WQM;	/files/ENCFF508MDF/@@download/ENCFF508MDF.bam;/files/ENCFF109AFP/@@download/ENCFF109AFP.bam;/files/ENCFF555CUG/@@download/ENCFF555CUG.bam;/files/ENCFF740WQM/@@download/ENCFF740WQM.bam;	4	ENCFF365OSJ;ENCFF840UWV;ENCFF345DRD;ENCFF171TGT;	/files/ENCFF365OSJ/@@download/ENCFF365OSJ.bam;/files/ENCFF840UWV/@@download/ENCFF840UWV.bam;/files/ENCFF345DRD/@@download/ENCFF345DRD.bam;/files/ENCFF171TGT/@@download/ENCFF171TGT.bam;	PUF60	/files/ENCFF810UAL/@@download/ENCFF810UAL.tsv	/files/ENCFF106EBI/@@download/ENCFF106EBI.tsv		/files/ENCFF382OIL/@@download/ENCFF382OIL.tsv	/files/ENCFF386LNA/@@download/ENCFF386LNA.tsv
ENCODE3	shRNA-RNA-seq	tf-rbp	K562	SAFB2	NA	uconn	ENCSR770LYW	4	ENCFF336WPP;ENCFF453FCY;ENCFF605NAW;ENCFF198QMX;	/files/ENCFF336WPP/@@download/ENCFF336WPP.bam;/files/ENCFF453FCY/@@download/ENCFF453FCY.bam;/files/ENCFF605NAW/@@download/ENCFF605NAW.bam;/files/ENCFF198QMX/@@download/ENCFF198QMX.bam;	4	ENCFF373OUI;ENCFF425HSW;ENCFF192WNC;ENCFF546CWI;	/files/ENCFF373OUI/@@download/ENCFF373OUI.bam;/files/ENCFF425HSW/@@download/ENCFF425HSW.bam;/files/ENCFF192WNC/@@download/ENCFF192WNC.bam;/files/ENCFF546CWI/@@download/ENCFF546CWI.bam;	SAFB2	/files/ENCFF098EJT/@@download/ENCFF098EJT.tsv	/files/ENCFF194ONM/@@download/ENCFF194ONM.tsv		/files/ENCFF106IIP/@@download/ENCFF106IIP.tsv	/files/ENCFF230OGW/@@download/ENCFF230OGW.tsv
ENCODE3	shRNA-RNA-seq	tf-rbp	K562	ILF3	NA	uconn	ENCSR269HQA	4	ENCFF176YUC;ENCFF605MVJ;ENCFF045TMO;ENCFF709JHZ;	/files/ENCFF176YUC/@@download/ENCFF176YUC.bam;/files/ENCFF605MVJ/@@download/ENCFF605MVJ.bam;/files/ENCFF045TMO/@@download/ENCFF045TMO.bam;/files/ENCFF709JHZ/@@download/ENCFF709JHZ.bam;	4	ENCFF678FMA;ENCFF965KEL;ENCFF911ABT;ENCFF234UJB;	/files/ENCFF678FMA/@@download/ENCFF678FMA.bam;/files/ENCFF965KEL/@@download/ENCFF965KEL.bam;/files/ENCFF911ABT/@@download/ENCFF911ABT.bam;/files/ENCFF234UJB/@@download/ENCFF234UJB.bam;	ILF3	/files/ENCFF732LKW/@@download/ENCFF732LKW.tsv	/files/ENCFF817ERB/@@download/ENCFF817ERB.tsv		/files/ENCFF140KPE/@@download/ENCFF140KPE.tsv	/files/ENCFF015IHM/@@download/ENCFF015IHM.tsv
ENCODE3	shRNA-RNA-seq	rbp	K562	LSM11	NA	uconn	ENCSR762FEO	4	ENCFF200DJS;ENCFF217NHJ;ENCFF238DZZ;ENCFF492OZV;	/files/ENCFF200DJS/@@download/ENCFF200DJS.bam;/files/ENCFF217NHJ/@@download/ENCFF217NHJ.bam;/files/ENCFF238DZZ/@@download/ENCFF238DZZ.bam;/files/ENCFF492OZV/@@download/ENCFF492OZV.bam;	4	ENCFF310XPL;ENCFF301VBU;ENCFF671NCT;ENCFF035JPJ;	/files/ENCFF310XPL/@@download/ENCFF310XPL.bam;/files/ENCFF301VBU/@@download/ENCFF301VBU.bam;/files/ENCFF671NCT/@@download/ENCFF671NCT.bam;/files/ENCFF035JPJ/@@download/ENCFF035JPJ.bam;	LSM11	/files/ENCFF716MQK/@@download/ENCFF716MQK.tsv	/files/ENCFF732EUQ/@@download/ENCFF732EUQ.tsv		/files/ENCFF595PIT/@@download/ENCFF595PIT.tsv	/files/ENCFF863EKL/@@download/ENCFF863EKL.tsv
ENCODE3	shRNA-RNA-seq	rbp	HepG2	SFPQ	NA	uconn	ENCSR782MXN	4	ENCFF036CIQ;ENCFF625YEC;ENCFF611BJW;ENCFF402HCN;	/files/ENCFF036CIQ/@@download/ENCFF036CIQ.bam;/files/ENCFF625YEC/@@download/ENCFF625YEC.bam;/files/ENCFF611BJW/@@download/ENCFF611BJW.bam;/files/ENCFF402HCN/@@download/ENCFF402HCN.bam;	4	ENCFF174NAV;ENCFF685AUO;ENCFF686VNL;ENCFF430GWF;	/files/ENCFF174NAV/@@download/ENCFF174NAV.bam;/files/ENCFF685AUO/@@download/ENCFF685AUO.bam;/files/ENCFF686VNL/@@download/ENCFF686VNL.bam;/files/ENCFF430GWF/@@download/ENCFF430GWF.bam;	SFPQ	/files/ENCFF587WVP/@@download/ENCFF587WVP.tsv	/files/ENCFF537PNI/@@download/ENCFF537PNI.tsv		/files/ENCFF653XRX/@@download/ENCFF653XRX.tsv	/files/ENCFF401ECA/@@download/ENCFF401ECA.tsv
ENCODE3	shRNA-RNA-seq	tf-rbp	K562	AGO2	NA	uconn	ENCSR495YSS	4	ENCFF886CDK;ENCFF476ZBL;ENCFF886DWX;ENCFF160ULM;	/files/ENCFF886CDK/@@download/ENCFF886CDK.bam;/files/ENCFF476ZBL/@@download/ENCFF476ZBL.bam;/files/ENCFF886DWX/@@download/ENCFF886DWX.bam;/files/ENCFF160ULM/@@download/ENCFF160ULM.bam;	4	ENCFF295XHQ;ENCFF797ZZO;ENCFF782USQ;ENCFF176ISC;	/files/ENCFF295XHQ/@@download/ENCFF295XHQ.bam;/files/ENCFF797ZZO/@@download/ENCFF797ZZO.bam;/files/ENCFF782USQ/@@download/ENCFF782USQ.bam;/files/ENCFF176ISC/@@download/ENCFF176ISC.bam;	AGO2	/files/ENCFF629KED/@@download/ENCFF629KED.tsv	/files/ENCFF353ZYU/@@download/ENCFF353ZYU.tsv		/files/ENCFF216BUS/@@download/ENCFF216BUS.tsv	/files/ENCFF043FCP/@@download/ENCFF043FCP.tsv
ENCODE3	shRNA-RNA-seq	rbp	K562	RECQL	NA	uconn	ENCSR014VQS	4	ENCFF196LPY;ENCFF310XDR;ENCFF380ESU;ENCFF858WAS;	/files/ENCFF196LPY/@@download/ENCFF196LPY.bam;/files/ENCFF310XDR/@@download/ENCFF310XDR.bam;/files/ENCFF380ESU/@@download/ENCFF380ESU.bam;/files/ENCFF858WAS/@@download/ENCFF858WAS.bam;	4	ENCFF448NKC;ENCFF319HSZ;ENCFF196OMQ;ENCFF231FQN;	/files/ENCFF448NKC/@@download/ENCFF448NKC.bam;/files/ENCFF319HSZ/@@download/ENCFF319HSZ.bam;/files/ENCFF196OMQ/@@download/ENCFF196OMQ.bam;/files/ENCFF231FQN/@@download/ENCFF231FQN.bam;	RECQL	/files/ENCFF588MVW/@@download/ENCFF588MVW.tsv	/files/ENCFF699HXM/@@download/ENCFF699HXM.tsv		/files/ENCFF162PAP/@@download/ENCFF162PAP.tsv	/files/ENCFF490OIH/@@download/ENCFF490OIH.tsv
ENCODE3	shRNA-RNA-seq	rbp	K562	SMNDC1	NA	uconn	ENCSR408SDL	4	ENCFF281FPU;ENCFF229XJC;ENCFF755KEU;ENCFF152IUL;	/files/ENCFF281FPU/@@download/ENCFF281FPU.bam;/files/ENCFF229XJC/@@download/ENCFF229XJC.bam;/files/ENCFF755KEU/@@download/ENCFF755KEU.bam;/files/ENCFF152IUL/@@download/ENCFF152IUL.bam;	4	ENCFF761ZTW;ENCFF302IOS;ENCFF662KLY;ENCFF356UJZ;	/files/ENCFF761ZTW/@@download/ENCFF761ZTW.bam;/files/ENCFF302IOS/@@download/ENCFF302IOS.bam;/files/ENCFF662KLY/@@download/ENCFF662KLY.bam;/files/ENCFF356UJZ/@@download/ENCFF356UJZ.bam;	SMNDC1	/files/ENCFF509CEL/@@download/ENCFF509CEL.tsv	/files/ENCFF425VEN/@@download/ENCFF425VEN.tsv		/files/ENCFF098AIT/@@download/ENCFF098AIT.tsv	/files/ENCFF504GSG/@@download/ENCFF504GSG.tsv
ENCODE3	shRNA-RNA-seq	rbp	K562	RPS3	NA	uconn	ENCSR410MIQ	4	ENCFF896HTY;ENCFF121YHY;ENCFF580UQE;ENCFF664HRD;	/files/ENCFF896HTY/@@download/ENCFF896HTY.bam;/files/ENCFF121YHY/@@download/ENCFF121YHY.bam;/files/ENCFF580UQE/@@download/ENCFF580UQE.bam;/files/ENCFF664HRD/@@download/ENCFF664HRD.bam;	4	ENCFF284SNG;ENCFF944AGV;ENCFF951AKS;ENCFF058RBW;	/files/ENCFF284SNG/@@download/ENCFF284SNG.bam;/files/ENCFF944AGV/@@download/ENCFF944AGV.bam;/files/ENCFF951AKS/@@download/ENCFF951AKS.bam;/files/ENCFF058RBW/@@download/ENCFF058RBW.bam;	RPS3	/files/ENCFF259FEY/@@download/ENCFF259FEY.tsv	/files/ENCFF506FDZ/@@download/ENCFF506FDZ.tsv		/files/ENCFF185JIF/@@download/ENCFF185JIF.tsv	/files/ENCFF255JNV/@@download/ENCFF255JNV.tsv
ENCODE3	shRNA-RNA-seq	rbp	K562	ZRANB2	NA	uconn	ENCSR850PWM	4	ENCFF673BRE;ENCFF668SXU;ENCFF586GDJ;ENCFF031QIE;	/files/ENCFF673BRE/@@download/ENCFF673BRE.bam;/files/ENCFF668SXU/@@download/ENCFF668SXU.bam;/files/ENCFF586GDJ/@@download/ENCFF586GDJ.bam;/files/ENCFF031QIE/@@download/ENCFF031QIE.bam;	4	ENCFF761ZTW;ENCFF302IOS;ENCFF662KLY;ENCFF356UJZ;	/files/ENCFF761ZTW/@@download/ENCFF761ZTW.bam;/files/ENCFF302IOS/@@download/ENCFF302IOS.bam;/files/ENCFF662KLY/@@download/ENCFF662KLY.bam;/files/ENCFF356UJZ/@@download/ENCFF356UJZ.bam;	ZRANB2	/files/ENCFF360UHY/@@download/ENCFF360UHY.tsv	/files/ENCFF420MSL/@@download/ENCFF420MSL.tsv		/files/ENCFF098AIT/@@download/ENCFF098AIT.tsv	/files/ENCFF504GSG/@@download/ENCFF504GSG.tsv
ENCODE3	shRNA-RNA-seq	rbp	K562	SLTM	NA	uconn	ENCSR234YMW	4	ENCFF378BLN;ENCFF672VAJ;ENCFF738RJJ;ENCFF551BGC;	/files/ENCFF378BLN/@@download/ENCFF378BLN.bam;/files/ENCFF672VAJ/@@download/ENCFF672VAJ.bam;/files/ENCFF738RJJ/@@download/ENCFF738RJJ.bam;/files/ENCFF551BGC/@@download/ENCFF551BGC.bam;	4	ENCFF284SNG;ENCFF944AGV;ENCFF951AKS;ENCFF058RBW;	/files/ENCFF284SNG/@@download/ENCFF284SNG.bam;/files/ENCFF944AGV/@@download/ENCFF944AGV.bam;/files/ENCFF951AKS/@@download/ENCFF951AKS.bam;/files/ENCFF058RBW/@@download/ENCFF058RBW.bam;	SLTM	/files/ENCFF263ZMI/@@download/ENCFF263ZMI.tsv	/files/ENCFF932YFN/@@download/ENCFF932YFN.tsv		/files/ENCFF185JIF/@@download/ENCFF185JIF.tsv	/files/ENCFF255JNV/@@download/ENCFF255JNV.tsv
ENCODE3	shRNA-RNA-seq	rbp	HepG2	RCC2	NA	uconn	ENCSR685JXU	4	ENCFF464JGS;ENCFF516GLY;ENCFF267UFO;ENCFF706HMR;	/files/ENCFF464JGS/@@download/ENCFF464JGS.bam;/files/ENCFF516GLY/@@download/ENCFF516GLY.bam;/files/ENCFF267UFO/@@download/ENCFF267UFO.bam;/files/ENCFF706HMR/@@download/ENCFF706HMR.bam;	4	ENCFF386NND;ENCFF883OEQ;ENCFF261BLR;ENCFF966QBV;	/files/ENCFF386NND/@@download/ENCFF386NND.bam;/files/ENCFF883OEQ/@@download/ENCFF883OEQ.bam;/files/ENCFF261BLR/@@download/ENCFF261BLR.bam;/files/ENCFF966QBV/@@download/ENCFF966QBV.bam;	RCC2	/files/ENCFF941KJF/@@download/ENCFF941KJF.tsv	/files/ENCFF583YQA/@@download/ENCFF583YQA.tsv		/files/ENCFF252YUA/@@download/ENCFF252YUA.tsv	/files/ENCFF909SGR/@@download/ENCFF909SGR.tsv
ENCODE3	shRNA-RNA-seq	rbp	HepG2	RPS3A	NA	uconn	ENCSR118VQR	4	ENCFF054JEN;ENCFF392VDF;ENCFF828PLX;ENCFF096PPO;	/files/ENCFF054JEN/@@download/ENCFF054JEN.bam;/files/ENCFF392VDF/@@download/ENCFF392VDF.bam;/files/ENCFF828PLX/@@download/ENCFF828PLX.bam;/files/ENCFF096PPO/@@download/ENCFF096PPO.bam;	4	ENCFF869IKC;ENCFF996UTY;ENCFF645UHW;ENCFF295SFA;	/files/ENCFF869IKC/@@download/ENCFF869IKC.bam;/files/ENCFF996UTY/@@download/ENCFF996UTY.bam;/files/ENCFF645UHW/@@download/ENCFF645UHW.bam;/files/ENCFF295SFA/@@download/ENCFF295SFA.bam;	RPS3A	/files/ENCFF736MIA/@@download/ENCFF736MIA.tsv	/files/ENCFF824GEY/@@download/ENCFF824GEY.tsv		/files/ENCFF340RWX/@@download/ENCFF340RWX.tsv	/files/ENCFF286KOT/@@download/ENCFF286KOT.tsv
ENCODE3	shRNA-RNA-seq	rbp	HepG2	TROVE2	NA	uconn	ENCSR946OFN	4	ENCFF101CEO;ENCFF558UNB;ENCFF119ZCG;ENCFF115CEE;	/files/ENCFF101CEO/@@download/ENCFF101CEO.bam;/files/ENCFF558UNB/@@download/ENCFF558UNB.bam;/files/ENCFF119ZCG/@@download/ENCFF119ZCG.bam;/files/ENCFF115CEE/@@download/ENCFF115CEE.bam;	4	ENCFF588HLC;ENCFF978YGR;ENCFF574DLW;ENCFF847SRU;	/files/ENCFF588HLC/@@download/ENCFF588HLC.bam;/files/ENCFF978YGR/@@download/ENCFF978YGR.bam;/files/ENCFF574DLW/@@download/ENCFF574DLW.bam;/files/ENCFF847SRU/@@download/ENCFF847SRU.bam;	TROVE2	/files/ENCFF427RKG/@@download/ENCFF427RKG.tsv	/files/ENCFF496SSR/@@download/ENCFF496SSR.tsv		/files/ENCFF813RCD/@@download/ENCFF813RCD.tsv	/files/ENCFF065EZU/@@download/ENCFF065EZU.tsv
ENCODE3	shRNA-RNA-seq	tf-rbp	K562	YBX3	NA	uconn	ENCSR306EIU	4	ENCFF048SVW;ENCFF507VIL;ENCFF742QLR;ENCFF572GSB;	/files/ENCFF048SVW/@@download/ENCFF048SVW.bam;/files/ENCFF507VIL/@@download/ENCFF507VIL.bam;/files/ENCFF742QLR/@@download/ENCFF742QLR.bam;/files/ENCFF572GSB/@@download/ENCFF572GSB.bam;	4	ENCFF678FMA;ENCFF965KEL;ENCFF911ABT;ENCFF234UJB;	/files/ENCFF678FMA/@@download/ENCFF678FMA.bam;/files/ENCFF965KEL/@@download/ENCFF965KEL.bam;/files/ENCFF911ABT/@@download/ENCFF911ABT.bam;/files/ENCFF234UJB/@@download/ENCFF234UJB.bam;	YBX3	/files/ENCFF375ZNG/@@download/ENCFF375ZNG.tsv	/files/ENCFF766WHI/@@download/ENCFF766WHI.tsv		/files/ENCFF140KPE/@@download/ENCFF140KPE.tsv	/files/ENCFF015IHM/@@download/ENCFF015IHM.tsv
ENCODE3	shRNA-RNA-seq	tf-rbp	HepG2	PCBP2	NA	uconn	ENCSR028ITN	4	ENCFF391CZU;ENCFF981FOF;ENCFF332CSR;ENCFF111VKE;	/files/ENCFF391CZU/@@download/ENCFF391CZU.bam;/files/ENCFF981FOF/@@download/ENCFF981FOF.bam;/files/ENCFF332CSR/@@download/ENCFF332CSR.bam;/files/ENCFF111VKE/@@download/ENCFF111VKE.bam;	4	ENCFF869HCH;ENCFF788TPF;ENCFF915DSC;ENCFF226MEB;	/files/ENCFF869HCH/@@download/ENCFF869HCH.bam;/files/ENCFF788TPF/@@download/ENCFF788TPF.bam;/files/ENCFF915DSC/@@download/ENCFF915DSC.bam;/files/ENCFF226MEB/@@download/ENCFF226MEB.bam;	PCBP2	/files/ENCFF009JME/@@download/ENCFF009JME.tsv	/files/ENCFF913CAO/@@download/ENCFF913CAO.tsv		/files/ENCFF043ORB/@@download/ENCFF043ORB.tsv	/files/ENCFF243JZQ/@@download/ENCFF243JZQ.tsv
ENCODE3	shRNA-RNA-seq	rbp	K562	ZC3H8	NA	uconn	ENCSR448JAM	4	ENCFF985ZTH;ENCFF586OQS;ENCFF098NLK;ENCFF635XIV;	/files/ENCFF985ZTH/@@download/ENCFF985ZTH.bam;/files/ENCFF586OQS/@@download/ENCFF586OQS.bam;/files/ENCFF098NLK/@@download/ENCFF098NLK.bam;/files/ENCFF635XIV/@@download/ENCFF635XIV.bam;	4	ENCFF496PQS;ENCFF908CYQ;ENCFF971OQY;ENCFF824KJT;	/files/ENCFF496PQS/@@download/ENCFF496PQS.bam;/files/ENCFF908CYQ/@@download/ENCFF908CYQ.bam;/files/ENCFF971OQY/@@download/ENCFF971OQY.bam;/files/ENCFF824KJT/@@download/ENCFF824KJT.bam;	ZC3H8	/files/ENCFF239SLT/@@download/ENCFF239SLT.tsv	/files/ENCFF466XYZ/@@download/ENCFF466XYZ.tsv		/files/ENCFF699ZGX/@@download/ENCFF699ZGX.tsv	/files/ENCFF266DWI/@@download/ENCFF266DWI.tsv
ENCODE3	shRNA-RNA-seq	rbp	K562	SSRP1	NA	uconn	ENCSR902WSK	4	ENCFF449GWT;ENCFF260RFP;ENCFF238FGA;ENCFF669XAE;	/files/ENCFF449GWT/@@download/ENCFF449GWT.bam;/files/ENCFF260RFP/@@download/ENCFF260RFP.bam;/files/ENCFF238FGA/@@download/ENCFF238FGA.bam;/files/ENCFF669XAE/@@download/ENCFF669XAE.bam;	4	ENCFF608LBG;ENCFF847LLP;ENCFF109UAW;ENCFF827AVO;	/files/ENCFF608LBG/@@download/ENCFF608LBG.bam;/files/ENCFF847LLP/@@download/ENCFF847LLP.bam;/files/ENCFF109UAW/@@download/ENCFF109UAW.bam;/files/ENCFF827AVO/@@download/ENCFF827AVO.bam;	SSRP1	/files/ENCFF447NAE/@@download/ENCFF447NAE.tsv	/files/ENCFF737XCT/@@download/ENCFF737XCT.tsv		/files/ENCFF951HPS/@@download/ENCFF951HPS.tsv	/files/ENCFF809LLU/@@download/ENCFF809LLU.tsv
ENCODE3	shRNA-RNA-seq	rbp	K562	TFIP11	NA	uconn	ENCSR911DGK	4	ENCFF045KKR;ENCFF465EVR;ENCFF365XJD;ENCFF590GLK;	/files/ENCFF045KKR/@@download/ENCFF045KKR.bam;/files/ENCFF465EVR/@@download/ENCFF465EVR.bam;/files/ENCFF365XJD/@@download/ENCFF365XJD.bam;/files/ENCFF590GLK/@@download/ENCFF590GLK.bam;	4	ENCFF749JML;ENCFF841MME;ENCFF360OFU;ENCFF269IZJ;	/files/ENCFF749JML/@@download/ENCFF749JML.bam;/files/ENCFF841MME/@@download/ENCFF841MME.bam;/files/ENCFF360OFU/@@download/ENCFF360OFU.bam;/files/ENCFF269IZJ/@@download/ENCFF269IZJ.bam;	TFIP11	/files/ENCFF753ZNO/@@download/ENCFF753ZNO.tsv	/files/ENCFF693LTW/@@download/ENCFF693LTW.tsv		/files/ENCFF912ATD/@@download/ENCFF912ATD.tsv	/files/ENCFF982PUC/@@download/ENCFF982PUC.tsv
ENCODE3	shRNA-RNA-seq	rbp	K562	BCCIP	NA	uconn	ENCSR606QIX	4	ENCFF483RCP;ENCFF958ZER;ENCFF529FHU;ENCFF190CEG;	/files/ENCFF483RCP/@@download/ENCFF483RCP.bam;/files/ENCFF958ZER/@@download/ENCFF958ZER.bam;/files/ENCFF529FHU/@@download/ENCFF529FHU.bam;/files/ENCFF190CEG/@@download/ENCFF190CEG.bam;	4	ENCFF723ZLR;ENCFF970ZPS;ENCFF190UJU;ENCFF531IMH;	/files/ENCFF723ZLR/@@download/ENCFF723ZLR.bam;/files/ENCFF970ZPS/@@download/ENCFF970ZPS.bam;/files/ENCFF190UJU/@@download/ENCFF190UJU.bam;/files/ENCFF531IMH/@@download/ENCFF531IMH.bam;	BCCIP	/files/ENCFF742UKH/@@download/ENCFF742UKH.tsv	/files/ENCFF569JDE/@@download/ENCFF569JDE.tsv		/files/ENCFF243ICF/@@download/ENCFF243ICF.tsv	/files/ENCFF974XIU/@@download/ENCFF974XIU.tsv
ENCODE3	shRNA-RNA-seq	tf-rbp	K562	HNRNPA2B1	NA	uconn	ENCSR794NUE	4	ENCFF014KCH;ENCFF596WSN;ENCFF277MRB;ENCFF715BTA;	/files/ENCFF014KCH/@@download/ENCFF014KCH.bam;/files/ENCFF596WSN/@@download/ENCFF596WSN.bam;/files/ENCFF277MRB/@@download/ENCFF277MRB.bam;/files/ENCFF715BTA/@@download/ENCFF715BTA.bam;	4	ENCFF239ZDK;ENCFF742DFR;ENCFF721YDQ;ENCFF471LQQ;	/files/ENCFF239ZDK/@@download/ENCFF239ZDK.bam;/files/ENCFF742DFR/@@download/ENCFF742DFR.bam;/files/ENCFF721YDQ/@@download/ENCFF721YDQ.bam;/files/ENCFF471LQQ/@@download/ENCFF471LQQ.bam;	HNRNPA2B1	/files/ENCFF704VJC/@@download/ENCFF704VJC.tsv	/files/ENCFF752ZRF/@@download/ENCFF752ZRF.tsv		/files/ENCFF402NWA/@@download/ENCFF402NWA.tsv	/files/ENCFF248BGZ/@@download/ENCFF248BGZ.tsv
ENCODE3	shRNA-RNA-seq	rbp	HepG2	NIP7	NA	uconn	ENCSR696LLZ	4	ENCFF492AUT;ENCFF816XAH;ENCFF354LYI;ENCFF774DZT;	/files/ENCFF492AUT/@@download/ENCFF492AUT.bam;/files/ENCFF816XAH/@@download/ENCFF816XAH.bam;/files/ENCFF354LYI/@@download/ENCFF354LYI.bam;/files/ENCFF774DZT/@@download/ENCFF774DZT.bam;	4	ENCFF386NND;ENCFF883OEQ;ENCFF261BLR;ENCFF966QBV;	/files/ENCFF386NND/@@download/ENCFF386NND.bam;/files/ENCFF883OEQ/@@download/ENCFF883OEQ.bam;/files/ENCFF261BLR/@@download/ENCFF261BLR.bam;/files/ENCFF966QBV/@@download/ENCFF966QBV.bam;	NIP7	/files/ENCFF365NET/@@download/ENCFF365NET.tsv	/files/ENCFF847PNK/@@download/ENCFF847PNK.tsv		/files/ENCFF252YUA/@@download/ENCFF252YUA.tsv	/files/ENCFF909SGR/@@download/ENCFF909SGR.tsv
ENCODE3	shRNA-RNA-seq	rbp	K562	SLBP	NA	uconn	ENCSR112YTD	4	ENCFF741VFO;ENCFF579RKL;ENCFF371GND;ENCFF802JXU;	/files/ENCFF741VFO/@@download/ENCFF741VFO.bam;/files/ENCFF579RKL/@@download/ENCFF579RKL.bam;/files/ENCFF371GND/@@download/ENCFF371GND.bam;/files/ENCFF802JXU/@@download/ENCFF802JXU.bam;	4	ENCFF678FMA;ENCFF965KEL;ENCFF911ABT;ENCFF234UJB;	/files/ENCFF678FMA/@@download/ENCFF678FMA.bam;/files/ENCFF965KEL/@@download/ENCFF965KEL.bam;/files/ENCFF911ABT/@@download/ENCFF911ABT.bam;/files/ENCFF234UJB/@@download/ENCFF234UJB.bam;	SLBP	/files/ENCFF616DAQ/@@download/ENCFF616DAQ.tsv	/files/ENCFF543LCZ/@@download/ENCFF543LCZ.tsv		/files/ENCFF140KPE/@@download/ENCFF140KPE.tsv	/files/ENCFF015IHM/@@download/ENCFF015IHM.tsv
ENCODE3	shRNA-RNA-seq	rbp	K562	SUPT6H	NA	uconn	ENCSR530BOP	4	ENCFF318WCE;ENCFF649KZO;ENCFF471JFC;ENCFF273URB;	/files/ENCFF318WCE/@@download/ENCFF318WCE.bam;/files/ENCFF649KZO/@@download/ENCFF649KZO.bam;/files/ENCFF471JFC/@@download/ENCFF471JFC.bam;/files/ENCFF273URB/@@download/ENCFF273URB.bam;	4	ENCFF239ZDK;ENCFF742DFR;ENCFF721YDQ;ENCFF471LQQ;	/files/ENCFF239ZDK/@@download/ENCFF239ZDK.bam;/files/ENCFF742DFR/@@download/ENCFF742DFR.bam;/files/ENCFF721YDQ/@@download/ENCFF721YDQ.bam;/files/ENCFF471LQQ/@@download/ENCFF471LQQ.bam;	SUPT6H	/files/ENCFF771IVI/@@download/ENCFF771IVI.tsv	/files/ENCFF275KOI/@@download/ENCFF275KOI.tsv		/files/ENCFF402NWA/@@download/ENCFF402NWA.tsv	/files/ENCFF248BGZ/@@download/ENCFF248BGZ.tsv
ENCODE3	shRNA-RNA-seq	rbp	HepG2	FUBP3	NA	uconn	ENCSR755KOM	4	ENCFF513ADH;ENCFF880UOR;ENCFF170HJE;ENCFF162PSX;	/files/ENCFF513ADH/@@download/ENCFF513ADH.bam;/files/ENCFF880UOR/@@download/ENCFF880UOR.bam;/files/ENCFF170HJE/@@download/ENCFF170HJE.bam;/files/ENCFF162PSX/@@download/ENCFF162PSX.bam;	4	ENCFF926DGG;ENCFF718LIT;ENCFF645CDE;ENCFF672PFW;	/files/ENCFF926DGG/@@download/ENCFF926DGG.bam;/files/ENCFF718LIT/@@download/ENCFF718LIT.bam;/files/ENCFF645CDE/@@download/ENCFF645CDE.bam;/files/ENCFF672PFW/@@download/ENCFF672PFW.bam;	FUBP3	/files/ENCFF585QWZ/@@download/ENCFF585QWZ.tsv	/files/ENCFF027JEH/@@download/ENCFF027JEH.tsv		/files/ENCFF803UDC/@@download/ENCFF803UDC.tsv	/files/ENCFF145DFH/@@download/ENCFF145DFH.tsv
ENCODE3	shRNA-RNA-seq	rbp	K562	NFX1	NA	uconn	ENCSR007XKL	4	ENCFF983XWV;ENCFF700NEQ;ENCFF857RNR;ENCFF011XII;	/files/ENCFF983XWV/@@download/ENCFF983XWV.bam;/files/ENCFF700NEQ/@@download/ENCFF700NEQ.bam;/files/ENCFF857RNR/@@download/ENCFF857RNR.bam;/files/ENCFF011XII/@@download/ENCFF011XII.bam;	4	ENCFF761ZTW;ENCFF302IOS;ENCFF662KLY;ENCFF356UJZ;	/files/ENCFF761ZTW/@@download/ENCFF761ZTW.bam;/files/ENCFF302IOS/@@download/ENCFF302IOS.bam;/files/ENCFF662KLY/@@download/ENCFF662KLY.bam;/files/ENCFF356UJZ/@@download/ENCFF356UJZ.bam;	NFX1	/files/ENCFF151PKL/@@download/ENCFF151PKL.tsv	/files/ENCFF631JLQ/@@download/ENCFF631JLQ.tsv		/files/ENCFF098AIT/@@download/ENCFF098AIT.tsv	/files/ENCFF504GSG/@@download/ENCFF504GSG.tsv
ENCODE3	shRNA-RNA-seq	tf-rbp	HepG2	YBX3	NA	uconn	ENCSR494VSD	4	ENCFF296FTT;ENCFF036XRE;ENCFF663DXL;ENCFF026RYV;	/files/ENCFF296FTT/@@download/ENCFF296FTT.bam;/files/ENCFF036XRE/@@download/ENCFF036XRE.bam;/files/ENCFF663DXL/@@download/ENCFF663DXL.bam;/files/ENCFF026RYV/@@download/ENCFF026RYV.bam;	4	ENCFF784SML;ENCFF487UNM;ENCFF354RZQ;ENCFF026IAZ;	/files/ENCFF784SML/@@download/ENCFF784SML.bam;/files/ENCFF487UNM/@@download/ENCFF487UNM.bam;/files/ENCFF354RZQ/@@download/ENCFF354RZQ.bam;/files/ENCFF026IAZ/@@download/ENCFF026IAZ.bam;	YBX3	/files/ENCFF852VXW/@@download/ENCFF852VXW.tsv	/files/ENCFF837IIK/@@download/ENCFF837IIK.tsv		/files/ENCFF024EGT/@@download/ENCFF024EGT.tsv	/files/ENCFF939PSG/@@download/ENCFF939PSG.tsv
ENCODE3	shRNA-RNA-seq	rbp	HepG2	AARS	NA	uconn	ENCSR547NWD	4	ENCFF955OIQ;ENCFF275DLV;ENCFF359DJN;ENCFF809IPD;	/files/ENCFF955OIQ/@@download/ENCFF955OIQ.bam;/files/ENCFF275DLV/@@download/ENCFF275DLV.bam;/files/ENCFF359DJN/@@download/ENCFF359DJN.bam;/files/ENCFF809IPD/@@download/ENCFF809IPD.bam;	4	ENCFF242WXN;ENCFF572NPL;ENCFF689YCR;ENCFF236SFU;	/files/ENCFF242WXN/@@download/ENCFF242WXN.bam;/files/ENCFF572NPL/@@download/ENCFF572NPL.bam;/files/ENCFF689YCR/@@download/ENCFF689YCR.bam;/files/ENCFF236SFU/@@download/ENCFF236SFU.bam;	AARS	/files/ENCFF739CVP/@@download/ENCFF739CVP.tsv	/files/ENCFF530DUY/@@download/ENCFF530DUY.tsv		/files/ENCFF231SUG/@@download/ENCFF231SUG.tsv	/files/ENCFF533PXL/@@download/ENCFF533PXL.tsv
ENCODE3	shRNA-RNA-seq	rbp	HepG2	EIF3D	NA	uconn	ENCSR788HVK	4	ENCFF756PGI;ENCFF713UFE;ENCFF065HPX;ENCFF708DON;	/files/ENCFF756PGI/@@download/ENCFF756PGI.bam;/files/ENCFF713UFE/@@download/ENCFF713UFE.bam;/files/ENCFF065HPX/@@download/ENCFF065HPX.bam;/files/ENCFF708DON/@@download/ENCFF708DON.bam;	4	ENCFF588HLC;ENCFF978YGR;ENCFF574DLW;ENCFF847SRU;	/files/ENCFF588HLC/@@download/ENCFF588HLC.bam;/files/ENCFF978YGR/@@download/ENCFF978YGR.bam;/files/ENCFF574DLW/@@download/ENCFF574DLW.bam;/files/ENCFF847SRU/@@download/ENCFF847SRU.bam;	EIF3D	/files/ENCFF172VQL/@@download/ENCFF172VQL.tsv	/files/ENCFF581OJR/@@download/ENCFF581OJR.tsv		/files/ENCFF813RCD/@@download/ENCFF813RCD.tsv	/files/ENCFF065EZU/@@download/ENCFF065EZU.tsv
ENCODE3	shRNA-RNA-seq	tf-rbp	HepG2	HNRNPL	NA	uconn	ENCSR155BMF	4	ENCFF536UGZ;ENCFF869LKX;ENCFF778FNW;ENCFF774ZME;	/files/ENCFF536UGZ/@@download/ENCFF536UGZ.bam;/files/ENCFF869LKX/@@download/ENCFF869LKX.bam;/files/ENCFF778FNW/@@download/ENCFF778FNW.bam;/files/ENCFF774ZME/@@download/ENCFF774ZME.bam;	4	ENCFF566IXO;ENCFF394YXV;ENCFF199SQY;ENCFF850YAC;	/files/ENCFF566IXO/@@download/ENCFF566IXO.bam;/files/ENCFF394YXV/@@download/ENCFF394YXV.bam;/files/ENCFF199SQY/@@download/ENCFF199SQY.bam;/files/ENCFF850YAC/@@download/ENCFF850YAC.bam;	HNRNPL	/files/ENCFF346SLP/@@download/ENCFF346SLP.tsv	/files/ENCFF049UVQ/@@download/ENCFF049UVQ.tsv		/files/ENCFF726AVT/@@download/ENCFF726AVT.tsv	/files/ENCFF657KMW/@@download/ENCFF657KMW.tsv
ENCODE3	shRNA-RNA-seq	tf-rbp	HepG2	ZNF622	NA	uconn	ENCSR518JXY	4	ENCFF529TSN;ENCFF279GMQ;ENCFF846YSQ;ENCFF776IMC;	/files/ENCFF529TSN/@@download/ENCFF529TSN.bam;/files/ENCFF279GMQ/@@download/ENCFF279GMQ.bam;/files/ENCFF846YSQ/@@download/ENCFF846YSQ.bam;/files/ENCFF776IMC/@@download/ENCFF776IMC.bam;	4	ENCFF472JUO;ENCFF314LUS;ENCFF168UDP;ENCFF321ZFN;	/files/ENCFF472JUO/@@download/ENCFF472JUO.bam;/files/ENCFF314LUS/@@download/ENCFF314LUS.bam;/files/ENCFF168UDP/@@download/ENCFF168UDP.bam;/files/ENCFF321ZFN/@@download/ENCFF321ZFN.bam;	ZNF622	/files/ENCFF592PCZ/@@download/ENCFF592PCZ.tsv	/files/ENCFF663JEE/@@download/ENCFF663JEE.tsv		/files/ENCFF072ZOG/@@download/ENCFF072ZOG.tsv	/files/ENCFF573ATS/@@download/ENCFF573ATS.tsv
ENCODE3	shRNA-RNA-seq	rbp	HepG2	ACO1	NA	uconn	ENCSR511SYK	4	ENCFF639GVB;ENCFF519EJD;ENCFF493XEK;ENCFF974YWT;	/files/ENCFF639GVB/@@download/ENCFF639GVB.bam;/files/ENCFF519EJD/@@download/ENCFF519EJD.bam;/files/ENCFF493XEK/@@download/ENCFF493XEK.bam;/files/ENCFF974YWT/@@download/ENCFF974YWT.bam;	4	ENCFF651SJX;ENCFF266KJR;ENCFF566XUG;ENCFF486GXG;	/files/ENCFF651SJX/@@download/ENCFF651SJX.bam;/files/ENCFF266KJR/@@download/ENCFF266KJR.bam;/files/ENCFF566XUG/@@download/ENCFF566XUG.bam;/files/ENCFF486GXG/@@download/ENCFF486GXG.bam;	ACO1	/files/ENCFF268LTC/@@download/ENCFF268LTC.tsv	/files/ENCFF253KVK/@@download/ENCFF253KVK.tsv		/files/ENCFF725CZV/@@download/ENCFF725CZV.tsv	/files/ENCFF970SMH/@@download/ENCFF970SMH.tsv
ENCODE3	shRNA-RNA-seq	rbp	HepG2	AKAP8L	NA	uconn	ENCSR807ODB	4	ENCFF057BFM;ENCFF815PIN;ENCFF963ZJZ;ENCFF859HYF;	/files/ENCFF057BFM/@@download/ENCFF057BFM.bam;/files/ENCFF815PIN/@@download/ENCFF815PIN.bam;/files/ENCFF963ZJZ/@@download/ENCFF963ZJZ.bam;/files/ENCFF859HYF/@@download/ENCFF859HYF.bam;	4	ENCFF651SJX;ENCFF266KJR;ENCFF566XUG;ENCFF486GXG;	/files/ENCFF651SJX/@@download/ENCFF651SJX.bam;/files/ENCFF266KJR/@@download/ENCFF266KJR.bam;/files/ENCFF566XUG/@@download/ENCFF566XUG.bam;/files/ENCFF486GXG/@@download/ENCFF486GXG.bam;	AKAP8L	/files/ENCFF051WSC/@@download/ENCFF051WSC.tsv	/files/ENCFF308YWZ/@@download/ENCFF308YWZ.tsv		/files/ENCFF725CZV/@@download/ENCFF725CZV.tsv	/files/ENCFF970SMH/@@download/ENCFF970SMH.tsv
ENCODE3	shRNA-RNA-seq	tf-rbp	HepG2	EWSR1	NA	uconn	ENCSR532ZPP	4	ENCFF508LSC;ENCFF235NQO;ENCFF398AQF;ENCFF084OLA;	/files/ENCFF508LSC/@@download/ENCFF508LSC.bam;/files/ENCFF235NQO/@@download/ENCFF235NQO.bam;/files/ENCFF398AQF/@@download/ENCFF398AQF.bam;/files/ENCFF084OLA/@@download/ENCFF084OLA.bam;	4	ENCFF651SJX;ENCFF266KJR;ENCFF566XUG;ENCFF486GXG;	/files/ENCFF651SJX/@@download/ENCFF651SJX.bam;/files/ENCFF266KJR/@@download/ENCFF266KJR.bam;/files/ENCFF566XUG/@@download/ENCFF566XUG.bam;/files/ENCFF486GXG/@@download/ENCFF486GXG.bam;	EWSR1	/files/ENCFF492CNZ/@@download/ENCFF492CNZ.tsv	/files/ENCFF863YWK/@@download/ENCFF863YWK.tsv		/files/ENCFF725CZV/@@download/ENCFF725CZV.tsv	/files/ENCFF970SMH/@@download/ENCFF970SMH.tsv
ENCODE3	shRNA-RNA-seq	tf-rbp	HepG2	HNRNPU	NA	uconn	ENCSR308IKH	4	ENCFF292RTX;ENCFF516UIQ;ENCFF317MFT;ENCFF149WJV;	/files/ENCFF292RTX/@@download/ENCFF292RTX.bam;/files/ENCFF516UIQ/@@download/ENCFF516UIQ.bam;/files/ENCFF317MFT/@@download/ENCFF317MFT.bam;/files/ENCFF149WJV/@@download/ENCFF149WJV.bam;	4	ENCFF784SML;ENCFF487UNM;ENCFF354RZQ;ENCFF026IAZ;	/files/ENCFF784SML/@@download/ENCFF784SML.bam;/files/ENCFF487UNM/@@download/ENCFF487UNM.bam;/files/ENCFF354RZQ/@@download/ENCFF354RZQ.bam;/files/ENCFF026IAZ/@@download/ENCFF026IAZ.bam;	HNRNPU	/files/ENCFF200UIG/@@download/ENCFF200UIG.tsv	/files/ENCFF560VRL/@@download/ENCFF560VRL.tsv		/files/ENCFF024EGT/@@download/ENCFF024EGT.tsv	/files/ENCFF939PSG/@@download/ENCFF939PSG.tsv
ENCODE3	shRNA-RNA-seq	rbp	K562	SMN1	NA	uconn	ENCSR129ROE	4	ENCFF527HIU;ENCFF883FSD;ENCFF395NRA;ENCFF916KJU;	/files/ENCFF527HIU/@@download/ENCFF527HIU.bam;/files/ENCFF883FSD/@@download/ENCFF883FSD.bam;/files/ENCFF395NRA/@@download/ENCFF395NRA.bam;/files/ENCFF916KJU/@@download/ENCFF916KJU.bam;	4	ENCFF521EPR;ENCFF851BEX;ENCFF689TGX;ENCFF486RUF;	/files/ENCFF521EPR/@@download/ENCFF521EPR.bam;/files/ENCFF851BEX/@@download/ENCFF851BEX.bam;/files/ENCFF689TGX/@@download/ENCFF689TGX.bam;/files/ENCFF486RUF/@@download/ENCFF486RUF.bam;	SMN1	/files/ENCFF090QNR/@@download/ENCFF090QNR.tsv	/files/ENCFF845ABX/@@download/ENCFF845ABX.tsv		/files/ENCFF661LLS/@@download/ENCFF661LLS.tsv	/files/ENCFF797VWM/@@download/ENCFF797VWM.tsv
ENCODE3	shRNA-RNA-seq	rbp	K562	UCHL5	NA	uconn	ENCSR678MVE	4	ENCFF805ONP;ENCFF800EXB;ENCFF922PAN;ENCFF658NSQ;	/files/ENCFF805ONP/@@download/ENCFF805ONP.bam;/files/ENCFF800EXB/@@download/ENCFF800EXB.bam;/files/ENCFF922PAN/@@download/ENCFF922PAN.bam;/files/ENCFF658NSQ/@@download/ENCFF658NSQ.bam;	4	ENCFF749JML;ENCFF841MME;ENCFF360OFU;ENCFF269IZJ;	/files/ENCFF749JML/@@download/ENCFF749JML.bam;/files/ENCFF841MME/@@download/ENCFF841MME.bam;/files/ENCFF360OFU/@@download/ENCFF360OFU.bam;/files/ENCFF269IZJ/@@download/ENCFF269IZJ.bam;	UCHL5	/files/ENCFF514ABQ/@@download/ENCFF514ABQ.tsv	/files/ENCFF920OQQ/@@download/ENCFF920OQQ.tsv		/files/ENCFF912ATD/@@download/ENCFF912ATD.tsv	/files/ENCFF982PUC/@@download/ENCFF982PUC.tsv
ENCODE3	shRNA-RNA-seq	rbp	K562	WDR43	NA	uconn	ENCSR341PZW	4	ENCFF792JJE;ENCFF215TTI;ENCFF799ITP;ENCFF605UTR;	/files/ENCFF792JJE/@@download/ENCFF792JJE.bam;/files/ENCFF215TTI/@@download/ENCFF215TTI.bam;/files/ENCFF799ITP/@@download/ENCFF799ITP.bam;/files/ENCFF605UTR/@@download/ENCFF605UTR.bam;	4	ENCFF444ZHG;ENCFF607JNT;ENCFF055IEE;ENCFF823LBA;	/files/ENCFF444ZHG/@@download/ENCFF444ZHG.bam;/files/ENCFF607JNT/@@download/ENCFF607JNT.bam;/files/ENCFF055IEE/@@download/ENCFF055IEE.bam;/files/ENCFF823LBA/@@download/ENCFF823LBA.bam;	WDR43	/files/ENCFF075QNL/@@download/ENCFF075QNL.tsv	/files/ENCFF416MHI/@@download/ENCFF416MHI.tsv		/files/ENCFF629SOF/@@download/ENCFF629SOF.tsv	/files/ENCFF310TYD/@@download/ENCFF310TYD.tsv
ENCODE3	shRNA-RNA-seq	rbp	HepG2	DNAJC21	NA	uconn	ENCSR385KOY	4	ENCFF998JKT;ENCFF168QYA;ENCFF162YZK;ENCFF473KSP;	/files/ENCFF998JKT/@@download/ENCFF998JKT.bam;/files/ENCFF168QYA/@@download/ENCFF168QYA.bam;/files/ENCFF162YZK/@@download/ENCFF162YZK.bam;/files/ENCFF473KSP/@@download/ENCFF473KSP.bam;	4	ENCFF784SML;ENCFF487UNM;ENCFF354RZQ;ENCFF026IAZ;	/files/ENCFF784SML/@@download/ENCFF784SML.bam;/files/ENCFF487UNM/@@download/ENCFF487UNM.bam;/files/ENCFF354RZQ/@@download/ENCFF354RZQ.bam;/files/ENCFF026IAZ/@@download/ENCFF026IAZ.bam;	DNAJC21	/files/ENCFF539TBE/@@download/ENCFF539TBE.tsv	/files/ENCFF160CKS/@@download/ENCFF160CKS.tsv		/files/ENCFF024EGT/@@download/ENCFF024EGT.tsv	/files/ENCFF939PSG/@@download/ENCFF939PSG.tsv
ENCODE3	shRNA-RNA-seq	rbp	HepG2	FAM120A	NA	uconn	ENCSR047VPW	4	ENCFF655HSR;ENCFF763XMD;ENCFF784QKI;ENCFF143FVG;	/files/ENCFF655HSR/@@download/ENCFF655HSR.bam;/files/ENCFF763XMD/@@download/ENCFF763XMD.bam;/files/ENCFF784QKI/@@download/ENCFF784QKI.bam;/files/ENCFF143FVG/@@download/ENCFF143FVG.bam;	4	ENCFF588HLC;ENCFF978YGR;ENCFF574DLW;ENCFF847SRU;	/files/ENCFF588HLC/@@download/ENCFF588HLC.bam;/files/ENCFF978YGR/@@download/ENCFF978YGR.bam;/files/ENCFF574DLW/@@download/ENCFF574DLW.bam;/files/ENCFF847SRU/@@download/ENCFF847SRU.bam;	FAM120A	/files/ENCFF412GXB/@@download/ENCFF412GXB.tsv	/files/ENCFF452ACZ/@@download/ENCFF452ACZ.tsv		/files/ENCFF813RCD/@@download/ENCFF813RCD.tsv	/files/ENCFF065EZU/@@download/ENCFF065EZU.tsv
ENCODE3	shRNA-RNA-seq	rbp	HepG2	GRSF1	NA	uconn	ENCSR674KDQ	4	ENCFF016WDI;ENCFF506AFF;ENCFF438LVA;ENCFF260JZM;	/files/ENCFF016WDI/@@download/ENCFF016WDI.bam;/files/ENCFF506AFF/@@download/ENCFF506AFF.bam;/files/ENCFF438LVA/@@download/ENCFF438LVA.bam;/files/ENCFF260JZM/@@download/ENCFF260JZM.bam;	4	ENCFF869IKC;ENCFF996UTY;ENCFF645UHW;ENCFF295SFA;	/files/ENCFF869IKC/@@download/ENCFF869IKC.bam;/files/ENCFF996UTY/@@download/ENCFF996UTY.bam;/files/ENCFF645UHW/@@download/ENCFF645UHW.bam;/files/ENCFF295SFA/@@download/ENCFF295SFA.bam;	GRSF1	/files/ENCFF441AXE/@@download/ENCFF441AXE.tsv	/files/ENCFF087ZBJ/@@download/ENCFF087ZBJ.tsv		/files/ENCFF340RWX/@@download/ENCFF340RWX.tsv	/files/ENCFF286KOT/@@download/ENCFF286KOT.tsv
ENCODE3	shRNA-RNA-seq	rbp	HepG2	PKM	NA	uconn	ENCSR656DQV	4	ENCFF658PZD;ENCFF966ABL;ENCFF249PUC;ENCFF474EDD;	/files/ENCFF658PZD/@@download/ENCFF658PZD.bam;/files/ENCFF966ABL/@@download/ENCFF966ABL.bam;/files/ENCFF249PUC/@@download/ENCFF249PUC.bam;/files/ENCFF474EDD/@@download/ENCFF474EDD.bam;	4	ENCFF588HLC;ENCFF978YGR;ENCFF574DLW;ENCFF847SRU;	/files/ENCFF588HLC/@@download/ENCFF588HLC.bam;/files/ENCFF978YGR/@@download/ENCFF978YGR.bam;/files/ENCFF574DLW/@@download/ENCFF574DLW.bam;/files/ENCFF847SRU/@@download/ENCFF847SRU.bam;	PKM	/files/ENCFF209RHL/@@download/ENCFF209RHL.tsv	/files/ENCFF707XLL/@@download/ENCFF707XLL.tsv		/files/ENCFF813RCD/@@download/ENCFF813RCD.tsv	/files/ENCFF065EZU/@@download/ENCFF065EZU.tsv
ENCODE3	shRNA-RNA-seq	rbp	HepG2	EIF4G1	NA	uconn	ENCSR509LIV	4	ENCFF756IDB;ENCFF563CZX;ENCFF455SUW;ENCFF524JFW;	/files/ENCFF756IDB/@@download/ENCFF756IDB.bam;/files/ENCFF563CZX/@@download/ENCFF563CZX.bam;/files/ENCFF455SUW/@@download/ENCFF455SUW.bam;/files/ENCFF524JFW/@@download/ENCFF524JFW.bam;	4	ENCFF566IXO;ENCFF394YXV;ENCFF199SQY;ENCFF850YAC;	/files/ENCFF566IXO/@@download/ENCFF566IXO.bam;/files/ENCFF394YXV/@@download/ENCFF394YXV.bam;/files/ENCFF199SQY/@@download/ENCFF199SQY.bam;/files/ENCFF850YAC/@@download/ENCFF850YAC.bam;	EIF4G1	/files/ENCFF955TXI/@@download/ENCFF955TXI.tsv	/files/ENCFF049UZV/@@download/ENCFF049UZV.tsv		/files/ENCFF726AVT/@@download/ENCFF726AVT.tsv	/files/ENCFF657KMW/@@download/ENCFF657KMW.tsv
ENCODE3	shRNA-RNA-seq	rbp	HepG2	GNB2L1	NA	uconn	ENCSR116YMU	4	ENCFF464VKX;ENCFF068MJT;ENCFF070ISC;ENCFF506XFA;	/files/ENCFF464VKX/@@download/ENCFF464VKX.bam;/files/ENCFF068MJT/@@download/ENCFF068MJT.bam;/files/ENCFF070ISC/@@download/ENCFF070ISC.bam;/files/ENCFF506XFA/@@download/ENCFF506XFA.bam;	4	ENCFF386NND;ENCFF883OEQ;ENCFF261BLR;ENCFF966QBV;	/files/ENCFF386NND/@@download/ENCFF386NND.bam;/files/ENCFF883OEQ/@@download/ENCFF883OEQ.bam;/files/ENCFF261BLR/@@download/ENCFF261BLR.bam;/files/ENCFF966QBV/@@download/ENCFF966QBV.bam;	GNB2L1	/files/ENCFF222VND/@@download/ENCFF222VND.tsv	/files/ENCFF950CKD/@@download/ENCFF950CKD.tsv		/files/ENCFF252YUA/@@download/ENCFF252YUA.tsv	/files/ENCFF909SGR/@@download/ENCFF909SGR.tsv
ENCODE3	shRNA-RNA-seq	tf-rbp	HepG2	U2AF1	NA	uconn	ENCSR372UWV	4	ENCFF402MMY;ENCFF560JXF;ENCFF163IXV;ENCFF172LGC;	/files/ENCFF402MMY/@@download/ENCFF402MMY.bam;/files/ENCFF560JXF/@@download/ENCFF560JXF.bam;/files/ENCFF163IXV/@@download/ENCFF163IXV.bam;/files/ENCFF172LGC/@@download/ENCFF172LGC.bam;	4	ENCFF675ZIX;ENCFF967HKW;ENCFF236XCF;ENCFF901WHO;	/files/ENCFF675ZIX/@@download/ENCFF675ZIX.bam;/files/ENCFF967HKW/@@download/ENCFF967HKW.bam;/files/ENCFF236XCF/@@download/ENCFF236XCF.bam;/files/ENCFF901WHO/@@download/ENCFF901WHO.bam;	U2AF1	/files/ENCFF687EIB/@@download/ENCFF687EIB.tsv	/files/ENCFF797IMJ/@@download/ENCFF797IMJ.tsv		/files/ENCFF968NJB/@@download/ENCFF968NJB.tsv	/files/ENCFF990KGR/@@download/ENCFF990KGR.tsv
ENCODE3	shRNA-RNA-seq	rbp	HepG2	KHSRP	NA	uconn	ENCSR850CKU	4	ENCFF699FPO;ENCFF526UIN;ENCFF021RRG;ENCFF310LTU;	/files/ENCFF699FPO/@@download/ENCFF699FPO.bam;/files/ENCFF526UIN/@@download/ENCFF526UIN.bam;/files/ENCFF021RRG/@@download/ENCFF021RRG.bam;/files/ENCFF310LTU/@@download/ENCFF310LTU.bam;	4	ENCFF152TNY;ENCFF318WEH;ENCFF989TXQ;ENCFF558ZFO;	/files/ENCFF152TNY/@@download/ENCFF152TNY.bam;/files/ENCFF318WEH/@@download/ENCFF318WEH.bam;/files/ENCFF989TXQ/@@download/ENCFF989TXQ.bam;/files/ENCFF558ZFO/@@download/ENCFF558ZFO.bam;	KHSRP	/files/ENCFF096YJH/@@download/ENCFF096YJH.tsv	/files/ENCFF325NGU/@@download/ENCFF325NGU.tsv		/files/ENCFF427UKK/@@download/ENCFF427UKK.tsv	/files/ENCFF025LXR/@@download/ENCFF025LXR.tsv
ENCODE3	shRNA-RNA-seq	rbp	HepG2	ESF1	NA	uconn	ENCSR060IWW	4	ENCFF444RBJ;ENCFF756TQV;ENCFF919BHG;ENCFF843LUG;	/files/ENCFF444RBJ/@@download/ENCFF444RBJ.bam;/files/ENCFF756TQV/@@download/ENCFF756TQV.bam;/files/ENCFF919BHG/@@download/ENCFF919BHG.bam;/files/ENCFF843LUG/@@download/ENCFF843LUG.bam;	4	ENCFF675ZIX;ENCFF967HKW;ENCFF236XCF;ENCFF901WHO;	/files/ENCFF675ZIX/@@download/ENCFF675ZIX.bam;/files/ENCFF967HKW/@@download/ENCFF967HKW.bam;/files/ENCFF236XCF/@@download/ENCFF236XCF.bam;/files/ENCFF901WHO/@@download/ENCFF901WHO.bam;	ESF1	/files/ENCFF983BUR/@@download/ENCFF983BUR.tsv	/files/ENCFF926FSX/@@download/ENCFF926FSX.tsv		/files/ENCFF968NJB/@@download/ENCFF968NJB.tsv	/files/ENCFF990KGR/@@download/ENCFF990KGR.tsv
ENCODE3	shRNA-RNA-seq	rbp	HepG2	G3BP2	NA	uconn	ENCSR945UYL	4	ENCFF387WZC;ENCFF495GPN;ENCFF478UOM;ENCFF739NFG;	/files/ENCFF387WZC/@@download/ENCFF387WZC.bam;/files/ENCFF495GPN/@@download/ENCFF495GPN.bam;/files/ENCFF478UOM/@@download/ENCFF478UOM.bam;/files/ENCFF739NFG/@@download/ENCFF739NFG.bam;	4	ENCFF152TNY;ENCFF318WEH;ENCFF989TXQ;ENCFF558ZFO;	/files/ENCFF152TNY/@@download/ENCFF152TNY.bam;/files/ENCFF318WEH/@@download/ENCFF318WEH.bam;/files/ENCFF989TXQ/@@download/ENCFF989TXQ.bam;/files/ENCFF558ZFO/@@download/ENCFF558ZFO.bam;	G3BP2	/files/ENCFF798CJD/@@download/ENCFF798CJD.tsv	/files/ENCFF779NOY/@@download/ENCFF779NOY.tsv		/files/ENCFF427UKK/@@download/ENCFF427UKK.tsv	/files/ENCFF025LXR/@@download/ENCFF025LXR.tsv
ENCODE3	shRNA-RNA-seq	rbp	HepG2	SUCLG1	NA	uconn	ENCSR810JYX	4	ENCFF704JGS;ENCFF250DLK;ENCFF004HUW;ENCFF628INY;	/files/ENCFF704JGS/@@download/ENCFF704JGS.bam;/files/ENCFF250DLK/@@download/ENCFF250DLK.bam;/files/ENCFF004HUW/@@download/ENCFF004HUW.bam;/files/ENCFF628INY/@@download/ENCFF628INY.bam;	4	ENCFF566IXO;ENCFF394YXV;ENCFF199SQY;ENCFF850YAC;	/files/ENCFF566IXO/@@download/ENCFF566IXO.bam;/files/ENCFF394YXV/@@download/ENCFF394YXV.bam;/files/ENCFF199SQY/@@download/ENCFF199SQY.bam;/files/ENCFF850YAC/@@download/ENCFF850YAC.bam;	SUCLG1	/files/ENCFF237YUH/@@download/ENCFF237YUH.tsv	/files/ENCFF660TEW/@@download/ENCFF660TEW.tsv		/files/ENCFF726AVT/@@download/ENCFF726AVT.tsv	/files/ENCFF657KMW/@@download/ENCFF657KMW.tsv
ENCODE3	shRNA-RNA-seq	tf-rbp	HepG2	ILF2	NA	uconn	ENCSR366FFV	4	ENCFF150WUU;ENCFF886MQA;ENCFF599YZE;ENCFF064FLU;	/files/ENCFF150WUU/@@download/ENCFF150WUU.bam;/files/ENCFF886MQA/@@download/ENCFF886MQA.bam;/files/ENCFF599YZE/@@download/ENCFF599YZE.bam;/files/ENCFF064FLU/@@download/ENCFF064FLU.bam;	4	ENCFF784SML;ENCFF487UNM;ENCFF354RZQ;ENCFF026IAZ;	/files/ENCFF784SML/@@download/ENCFF784SML.bam;/files/ENCFF487UNM/@@download/ENCFF487UNM.bam;/files/ENCFF354RZQ/@@download/ENCFF354RZQ.bam;/files/ENCFF026IAZ/@@download/ENCFF026IAZ.bam;	ILF2	/files/ENCFF839VYR/@@download/ENCFF839VYR.tsv	/files/ENCFF803JGU/@@download/ENCFF803JGU.tsv		/files/ENCFF024EGT/@@download/ENCFF024EGT.tsv	/files/ENCFF939PSG/@@download/ENCFF939PSG.tsv
ENCODE3	shRNA-RNA-seq	rbp	HepG2	PA2G4	NA	uconn	ENCSR028YAQ	4	ENCFF035FYR;ENCFF182IIF;ENCFF687LTL;ENCFF136SOB;	/files/ENCFF035FYR/@@download/ENCFF035FYR.bam;/files/ENCFF182IIF/@@download/ENCFF182IIF.bam;/files/ENCFF687LTL/@@download/ENCFF687LTL.bam;/files/ENCFF136SOB/@@download/ENCFF136SOB.bam;	4	ENCFF588HLC;ENCFF978YGR;ENCFF574DLW;ENCFF847SRU;	/files/ENCFF588HLC/@@download/ENCFF588HLC.bam;/files/ENCFF978YGR/@@download/ENCFF978YGR.bam;/files/ENCFF574DLW/@@download/ENCFF574DLW.bam;/files/ENCFF847SRU/@@download/ENCFF847SRU.bam;	PA2G4	/files/ENCFF441MEE/@@download/ENCFF441MEE.tsv	/files/ENCFF914YMY/@@download/ENCFF914YMY.tsv		/files/ENCFF813RCD/@@download/ENCFF813RCD.tsv	/files/ENCFF065EZU/@@download/ENCFF065EZU.tsv
ENCODE3	shRNA-RNA-seq	rbp	HepG2	PPIG	NA	uconn	ENCSR620HAA	4	ENCFF543KPW;ENCFF833HEX;ENCFF374SOY;ENCFF585WPZ;	/files/ENCFF543KPW/@@download/ENCFF543KPW.bam;/files/ENCFF833HEX/@@download/ENCFF833HEX.bam;/files/ENCFF374SOY/@@download/ENCFF374SOY.bam;/files/ENCFF585WPZ/@@download/ENCFF585WPZ.bam;	4	ENCFF617MZZ;ENCFF037VCS;ENCFF093UUE;ENCFF870WUB;	/files/ENCFF617MZZ/@@download/ENCFF617MZZ.bam;/files/ENCFF037VCS/@@download/ENCFF037VCS.bam;/files/ENCFF093UUE/@@download/ENCFF093UUE.bam;/files/ENCFF870WUB/@@download/ENCFF870WUB.bam;	PPIG	/files/ENCFF051HQS/@@download/ENCFF051HQS.tsv	/files/ENCFF984EJF/@@download/ENCFF984EJF.tsv		/files/ENCFF037HIB/@@download/ENCFF037HIB.tsv	/files/ENCFF190SRU/@@download/ENCFF190SRU.tsv
ENCODE3	shRNA-RNA-seq	tf-rbp	HepG2	RBM15	NA	uconn	ENCSR599PXD	4	ENCFF128FIR;ENCFF069KOV;ENCFF276WQL;ENCFF057WEZ;	/files/ENCFF128FIR/@@download/ENCFF128FIR.bam;/files/ENCFF069KOV/@@download/ENCFF069KOV.bam;/files/ENCFF276WQL/@@download/ENCFF276WQL.bam;/files/ENCFF057WEZ/@@download/ENCFF057WEZ.bam;	4	ENCFF840UWG;ENCFF143RCK;ENCFF278EWB;ENCFF376SXK;	/files/ENCFF840UWG/@@download/ENCFF840UWG.bam;/files/ENCFF143RCK/@@download/ENCFF143RCK.bam;/files/ENCFF278EWB/@@download/ENCFF278EWB.bam;/files/ENCFF376SXK/@@download/ENCFF376SXK.bam;	RBM15	/files/ENCFF200VUU/@@download/ENCFF200VUU.tsv	/files/ENCFF159HVQ/@@download/ENCFF159HVQ.tsv		/files/ENCFF363ROT/@@download/ENCFF363ROT.tsv	/files/ENCFF630SYM/@@download/ENCFF630SYM.tsv
ENCODE3	shRNA-RNA-seq	rbp	HepG2	DKC1	NA	uconn	ENCSR118KUN	4	ENCFF006DCI;ENCFF688YAP;ENCFF572VRD;ENCFF454QYL;	/files/ENCFF006DCI/@@download/ENCFF006DCI.bam;/files/ENCFF688YAP/@@download/ENCFF688YAP.bam;/files/ENCFF572VRD/@@download/ENCFF572VRD.bam;/files/ENCFF454QYL/@@download/ENCFF454QYL.bam;	4	ENCFF651SJX;ENCFF266KJR;ENCFF566XUG;ENCFF486GXG;	/files/ENCFF651SJX/@@download/ENCFF651SJX.bam;/files/ENCFF266KJR/@@download/ENCFF266KJR.bam;/files/ENCFF566XUG/@@download/ENCFF566XUG.bam;/files/ENCFF486GXG/@@download/ENCFF486GXG.bam;	DKC1	/files/ENCFF997DOI/@@download/ENCFF997DOI.tsv	/files/ENCFF447CYY/@@download/ENCFF447CYY.tsv		/files/ENCFF725CZV/@@download/ENCFF725CZV.tsv	/files/ENCFF970SMH/@@download/ENCFF970SMH.tsv
ENCODE3	shRNA-RNA-seq	rbp	HepG2	EFTUD2	NA	uconn	ENCSR620OKS	4	ENCFF990MFT;ENCFF901SHL;ENCFF039BLK;ENCFF149WKD;	/files/ENCFF990MFT/@@download/ENCFF990MFT.bam;/files/ENCFF901SHL/@@download/ENCFF901SHL.bam;/files/ENCFF039BLK/@@download/ENCFF039BLK.bam;/files/ENCFF149WKD/@@download/ENCFF149WKD.bam;	4	ENCFF588HLC;ENCFF978YGR;ENCFF574DLW;ENCFF847SRU;	/files/ENCFF588HLC/@@download/ENCFF588HLC.bam;/files/ENCFF978YGR/@@download/ENCFF978YGR.bam;/files/ENCFF574DLW/@@download/ENCFF574DLW.bam;/files/ENCFF847SRU/@@download/ENCFF847SRU.bam;	EFTUD2	/files/ENCFF935PWG/@@download/ENCFF935PWG.tsv	/files/ENCFF922UIP/@@download/ENCFF922UIP.tsv		/files/ENCFF813RCD/@@download/ENCFF813RCD.tsv	/files/ENCFF065EZU/@@download/ENCFF065EZU.tsv
ENCODE3	shRNA-RNA-seq	rbp	HepG2	PHF6	NA	uconn	ENCSR681SMT	4	ENCFF235RUV;ENCFF091KPJ;ENCFF858EYL;ENCFF306MQU;	/files/ENCFF235RUV/@@download/ENCFF235RUV.bam;/files/ENCFF091KPJ/@@download/ENCFF091KPJ.bam;/files/ENCFF858EYL/@@download/ENCFF858EYL.bam;/files/ENCFF306MQU/@@download/ENCFF306MQU.bam;	4	ENCFF386NND;ENCFF883OEQ;ENCFF261BLR;ENCFF966QBV;	/files/ENCFF386NND/@@download/ENCFF386NND.bam;/files/ENCFF883OEQ/@@download/ENCFF883OEQ.bam;/files/ENCFF261BLR/@@download/ENCFF261BLR.bam;/files/ENCFF966QBV/@@download/ENCFF966QBV.bam;	PHF6	/files/ENCFF492RXP/@@download/ENCFF492RXP.tsv	/files/ENCFF095FKD/@@download/ENCFF095FKD.tsv		/files/ENCFF252YUA/@@download/ENCFF252YUA.tsv	/files/ENCFF909SGR/@@download/ENCFF909SGR.tsv
ENCODE3	shRNA-RNA-seq	rbp	HepG2	CKAP4	NA	uconn	ENCSR269SJB	4	ENCFF592OCH;ENCFF166BWS;ENCFF348ABY;ENCFF855TVS;	/files/ENCFF592OCH/@@download/ENCFF592OCH.bam;/files/ENCFF166BWS/@@download/ENCFF166BWS.bam;/files/ENCFF348ABY/@@download/ENCFF348ABY.bam;/files/ENCFF855TVS/@@download/ENCFF855TVS.bam;	4	ENCFF651SJX;ENCFF266KJR;ENCFF566XUG;ENCFF486GXG;	/files/ENCFF651SJX/@@download/ENCFF651SJX.bam;/files/ENCFF266KJR/@@download/ENCFF266KJR.bam;/files/ENCFF566XUG/@@download/ENCFF566XUG.bam;/files/ENCFF486GXG/@@download/ENCFF486GXG.bam;	CKAP4	/files/ENCFF140CVY/@@download/ENCFF140CVY.tsv	/files/ENCFF474IBM/@@download/ENCFF474IBM.tsv		/files/ENCFF725CZV/@@download/ENCFF725CZV.tsv	/files/ENCFF970SMH/@@download/ENCFF970SMH.tsv
ENCODE3	shRNA-RNA-seq	rbp	HepG2	METAP2	NA	uconn	ENCSR992JGE	4	ENCFF276LQJ;ENCFF619KWP;ENCFF261IUT;ENCFF249ZQO;	/files/ENCFF276LQJ/@@download/ENCFF276LQJ.bam;/files/ENCFF619KWP/@@download/ENCFF619KWP.bam;/files/ENCFF261IUT/@@download/ENCFF261IUT.bam;/files/ENCFF249ZQO/@@download/ENCFF249ZQO.bam;	4	ENCFF588HLC;ENCFF978YGR;ENCFF574DLW;ENCFF847SRU;	/files/ENCFF588HLC/@@download/ENCFF588HLC.bam;/files/ENCFF978YGR/@@download/ENCFF978YGR.bam;/files/ENCFF574DLW/@@download/ENCFF574DLW.bam;/files/ENCFF847SRU/@@download/ENCFF847SRU.bam;	METAP2	/files/ENCFF352ZIK/@@download/ENCFF352ZIK.tsv	/files/ENCFF448DNR/@@download/ENCFF448DNR.tsv		/files/ENCFF813RCD/@@download/ENCFF813RCD.tsv	/files/ENCFF065EZU/@@download/ENCFF065EZU.tsv
ENCODE3	shRNA-RNA-seq	rbp	HepG2	MSI2	NA	uconn	ENCSR896MMU	4	ENCFF520MIT;ENCFF100MGI;ENCFF306PRN;ENCFF915LIM;	/files/ENCFF520MIT/@@download/ENCFF520MIT.bam;/files/ENCFF100MGI/@@download/ENCFF100MGI.bam;/files/ENCFF306PRN/@@download/ENCFF306PRN.bam;/files/ENCFF915LIM/@@download/ENCFF915LIM.bam;	4	ENCFF675ZIX;ENCFF967HKW;ENCFF236XCF;ENCFF901WHO;	/files/ENCFF675ZIX/@@download/ENCFF675ZIX.bam;/files/ENCFF967HKW/@@download/ENCFF967HKW.bam;/files/ENCFF236XCF/@@download/ENCFF236XCF.bam;/files/ENCFF901WHO/@@download/ENCFF901WHO.bam;	MSI2	/files/ENCFF861FQK/@@download/ENCFF861FQK.tsv	/files/ENCFF761HJL/@@download/ENCFF761HJL.tsv		/files/ENCFF968NJB/@@download/ENCFF968NJB.tsv	/files/ENCFF990KGR/@@download/ENCFF990KGR.tsv
ENCODE3	shRNA-RNA-seq	rbp	HepG2	NKRF	NA	uconn	ENCSR517JDK	4	ENCFF252UAI;ENCFF464DJN;ENCFF294MHK;ENCFF100KDW;	/files/ENCFF252UAI/@@download/ENCFF252UAI.bam;/files/ENCFF464DJN/@@download/ENCFF464DJN.bam;/files/ENCFF294MHK/@@download/ENCFF294MHK.bam;/files/ENCFF100KDW/@@download/ENCFF100KDW.bam;	4	ENCFF617MZZ;ENCFF037VCS;ENCFF093UUE;ENCFF870WUB;	/files/ENCFF617MZZ/@@download/ENCFF617MZZ.bam;/files/ENCFF037VCS/@@download/ENCFF037VCS.bam;/files/ENCFF093UUE/@@download/ENCFF093UUE.bam;/files/ENCFF870WUB/@@download/ENCFF870WUB.bam;	NKRF	/files/ENCFF895VCV/@@download/ENCFF895VCV.tsv	/files/ENCFF852VUB/@@download/ENCFF852VUB.tsv		/files/ENCFF037HIB/@@download/ENCFF037HIB.tsv	/files/ENCFF190SRU/@@download/ENCFF190SRU.tsv
ENCODE3	shRNA-RNA-seq	rbp	HepG2	EIF4A3	NA	uconn	ENCSR957EEG	4	ENCFF089WFA;ENCFF283NKB;ENCFF588VRV;ENCFF160XLT;	/files/ENCFF089WFA/@@download/ENCFF089WFA.bam;/files/ENCFF283NKB/@@download/ENCFF283NKB.bam;/files/ENCFF588VRV/@@download/ENCFF588VRV.bam;/files/ENCFF160XLT/@@download/ENCFF160XLT.bam;	4	ENCFF152TNY;ENCFF318WEH;ENCFF989TXQ;ENCFF558ZFO;	/files/ENCFF152TNY/@@download/ENCFF152TNY.bam;/files/ENCFF318WEH/@@download/ENCFF318WEH.bam;/files/ENCFF989TXQ/@@download/ENCFF989TXQ.bam;/files/ENCFF558ZFO/@@download/ENCFF558ZFO.bam;	EIF4A3	/files/ENCFF710RWV/@@download/ENCFF710RWV.tsv	/files/ENCFF875SRJ/@@download/ENCFF875SRJ.tsv		/files/ENCFF427UKK/@@download/ENCFF427UKK.tsv	/files/ENCFF025LXR/@@download/ENCFF025LXR.tsv
ENCODE3	shRNA-RNA-seq	rbp	HepG2	CNOT7	NA	uconn	ENCSR274KWA	4	ENCFF784QPD;ENCFF711NKA;ENCFF931SNL;ENCFF948LCD;	/files/ENCFF784QPD/@@download/ENCFF784QPD.bam;/files/ENCFF711NKA/@@download/ENCFF711NKA.bam;/files/ENCFF931SNL/@@download/ENCFF931SNL.bam;/files/ENCFF948LCD/@@download/ENCFF948LCD.bam;	4	ENCFF869IKC;ENCFF996UTY;ENCFF645UHW;ENCFF295SFA;	/files/ENCFF869IKC/@@download/ENCFF869IKC.bam;/files/ENCFF996UTY/@@download/ENCFF996UTY.bam;/files/ENCFF645UHW/@@download/ENCFF645UHW.bam;/files/ENCFF295SFA/@@download/ENCFF295SFA.bam;	CNOT7	/files/ENCFF848LEI/@@download/ENCFF848LEI.tsv	/files/ENCFF774ZTI/@@download/ENCFF774ZTI.tsv		/files/ENCFF340RWX/@@download/ENCFF340RWX.tsv	/files/ENCFF286KOT/@@download/ENCFF286KOT.tsv
ENCODE3	shRNA-RNA-seq	rbp	HepG2	DDX19B	NA	uconn	ENCSR312SFA	4	ENCFF371VGR;ENCFF465HBB;ENCFF022GNJ;ENCFF430RBN;	/files/ENCFF371VGR/@@download/ENCFF371VGR.bam;/files/ENCFF465HBB/@@download/ENCFF465HBB.bam;/files/ENCFF022GNJ/@@download/ENCFF022GNJ.bam;/files/ENCFF430RBN/@@download/ENCFF430RBN.bam;	4	ENCFF651SJX;ENCFF266KJR;ENCFF566XUG;ENCFF486GXG;	/files/ENCFF651SJX/@@download/ENCFF651SJX.bam;/files/ENCFF266KJR/@@download/ENCFF266KJR.bam;/files/ENCFF566XUG/@@download/ENCFF566XUG.bam;/files/ENCFF486GXG/@@download/ENCFF486GXG.bam;	DDX19B	/files/ENCFF656QZR/@@download/ENCFF656QZR.tsv	/files/ENCFF455NJX/@@download/ENCFF455NJX.tsv		/files/ENCFF725CZV/@@download/ENCFF725CZV.tsv	/files/ENCFF970SMH/@@download/ENCFF970SMH.tsv
ENCODE3	shRNA-RNA-seq	rbp	K562	EIF4B	NA	uconn	ENCSR774BXV	4	ENCFF658LVY;ENCFF959LYF;ENCFF378KFP;ENCFF780WMJ;	/files/ENCFF658LVY/@@download/ENCFF658LVY.bam;/files/ENCFF959LYF/@@download/ENCFF959LYF.bam;/files/ENCFF378KFP/@@download/ENCFF378KFP.bam;/files/ENCFF780WMJ/@@download/ENCFF780WMJ.bam;	4	ENCFF535BFZ;ENCFF125LSC;ENCFF451VCI;ENCFF957JFM;	/files/ENCFF535BFZ/@@download/ENCFF535BFZ.bam;/files/ENCFF125LSC/@@download/ENCFF125LSC.bam;/files/ENCFF451VCI/@@download/ENCFF451VCI.bam;/files/ENCFF957JFM/@@download/ENCFF957JFM.bam;	EIF4B	/files/ENCFF678MML/@@download/ENCFF678MML.tsv	/files/ENCFF906ZEX/@@download/ENCFF906ZEX.tsv		/files/ENCFF818KUW/@@download/ENCFF818KUW.tsv	/files/ENCFF895SDN/@@download/ENCFF895SDN.tsv
ENCODE3	shRNA-RNA-seq	rbp	K562	RAVER1	NA	uconn	ENCSR904BCZ	4	ENCFF704VPV;ENCFF434XKD;ENCFF907OGY;ENCFF041PKM;	/files/ENCFF704VPV/@@download/ENCFF704VPV.bam;/files/ENCFF434XKD/@@download/ENCFF434XKD.bam;/files/ENCFF907OGY/@@download/ENCFF907OGY.bam;/files/ENCFF041PKM/@@download/ENCFF041PKM.bam;	4	ENCFF232CRW;ENCFF615FRB;ENCFF812XUV;ENCFF201SIR;	/files/ENCFF232CRW/@@download/ENCFF232CRW.bam;/files/ENCFF615FRB/@@download/ENCFF615FRB.bam;/files/ENCFF812XUV/@@download/ENCFF812XUV.bam;/files/ENCFF201SIR/@@download/ENCFF201SIR.bam;	RAVER1	/files/ENCFF379QCG/@@download/ENCFF379QCG.tsv	/files/ENCFF526APC/@@download/ENCFF526APC.tsv		/files/ENCFF115OOZ/@@download/ENCFF115OOZ.tsv	/files/ENCFF040ZLI/@@download/ENCFF040ZLI.tsv
ENCODE3	shRNA-RNA-seq	tf-rbp	K562	RBM15	NA	uconn	ENCSR385UPQ	4	ENCFF063YQJ;ENCFF679AZG;ENCFF430ISK;ENCFF355EHE;	/files/ENCFF063YQJ/@@download/ENCFF063YQJ.bam;/files/ENCFF679AZG/@@download/ENCFF679AZG.bam;/files/ENCFF430ISK/@@download/ENCFF430ISK.bam;/files/ENCFF355EHE/@@download/ENCFF355EHE.bam;	4	ENCFF586FDO;ENCFF661XWL;ENCFF221UUT;ENCFF713YLH;	/files/ENCFF586FDO/@@download/ENCFF586FDO.bam;/files/ENCFF661XWL/@@download/ENCFF661XWL.bam;/files/ENCFF221UUT/@@download/ENCFF221UUT.bam;/files/ENCFF713YLH/@@download/ENCFF713YLH.bam;	RBM15	/files/ENCFF693ZOK/@@download/ENCFF693ZOK.tsv	/files/ENCFF186CEX/@@download/ENCFF186CEX.tsv		/files/ENCFF623URV/@@download/ENCFF623URV.tsv	/files/ENCFF400RTX/@@download/ENCFF400RTX.tsv
ENCODE3	shRNA-RNA-seq	tf-rbp	HepG2	FUS	NA	uconn	ENCSR927JXU	4	ENCFF221FOK;ENCFF080DFP;ENCFF817XJF;ENCFF114BVN;	/files/ENCFF221FOK/@@download/ENCFF221FOK.bam;/files/ENCFF080DFP/@@download/ENCFF080DFP.bam;/files/ENCFF817XJF/@@download/ENCFF817XJF.bam;/files/ENCFF114BVN/@@download/ENCFF114BVN.bam;	4	ENCFF869HCH;ENCFF788TPF;ENCFF915DSC;ENCFF226MEB;	/files/ENCFF869HCH/@@download/ENCFF869HCH.bam;/files/ENCFF788TPF/@@download/ENCFF788TPF.bam;/files/ENCFF915DSC/@@download/ENCFF915DSC.bam;/files/ENCFF226MEB/@@download/ENCFF226MEB.bam;	FUS	/files/ENCFF208AAJ/@@download/ENCFF208AAJ.tsv	/files/ENCFF777IMP/@@download/ENCFF777IMP.tsv		/files/ENCFF043ORB/@@download/ENCFF043ORB.tsv	/files/ENCFF243JZQ/@@download/ENCFF243JZQ.tsv
ENCODE3	shRNA-RNA-seq	rbp	HepG2	FASTKD1	NA	uconn	ENCSR728BOL	4	ENCFF393OPX;ENCFF648JHO;ENCFF073TCM;ENCFF673TOB;	/files/ENCFF393OPX/@@download/ENCFF393OPX.bam;/files/ENCFF648JHO/@@download/ENCFF648JHO.bam;/files/ENCFF073TCM/@@download/ENCFF073TCM.bam;/files/ENCFF673TOB/@@download/ENCFF673TOB.bam;	4	ENCFF869IKC;ENCFF996UTY;ENCFF645UHW;ENCFF295SFA;	/files/ENCFF869IKC/@@download/ENCFF869IKC.bam;/files/ENCFF996UTY/@@download/ENCFF996UTY.bam;/files/ENCFF645UHW/@@download/ENCFF645UHW.bam;/files/ENCFF295SFA/@@download/ENCFF295SFA.bam;	FASTKD1	/files/ENCFF314KIJ/@@download/ENCFF314KIJ.tsv	/files/ENCFF858BHK/@@download/ENCFF858BHK.tsv		/files/ENCFF340RWX/@@download/ENCFF340RWX.tsv	/files/ENCFF286KOT/@@download/ENCFF286KOT.tsv
ENCODE3	shRNA-RNA-seq	rbp	HepG2	NAA15	NA	uconn	ENCSR355OQC	4	ENCFF393BWX;ENCFF479PPT;ENCFF182PZY;ENCFF594GKW;	/files/ENCFF393BWX/@@download/ENCFF393BWX.bam;/files/ENCFF479PPT/@@download/ENCFF479PPT.bam;/files/ENCFF182PZY/@@download/ENCFF182PZY.bam;/files/ENCFF594GKW/@@download/ENCFF594GKW.bam;	4	ENCFF675ZIX;ENCFF967HKW;ENCFF236XCF;ENCFF901WHO;	/files/ENCFF675ZIX/@@download/ENCFF675ZIX.bam;/files/ENCFF967HKW/@@download/ENCFF967HKW.bam;/files/ENCFF236XCF/@@download/ENCFF236XCF.bam;/files/ENCFF901WHO/@@download/ENCFF901WHO.bam;	NAA15	/files/ENCFF181FMH/@@download/ENCFF181FMH.tsv	/files/ENCFF085DNF/@@download/ENCFF085DNF.tsv		/files/ENCFF968NJB/@@download/ENCFF968NJB.tsv	/files/ENCFF990KGR/@@download/ENCFF990KGR.tsv
ENCODE3	shRNA-RNA-seq	rbp	K562	SRFBP1	NA	uconn	ENCSR813NZP	4	ENCFF281BOD;ENCFF607HVX;ENCFF187QMX;ENCFF542LIG;	/files/ENCFF281BOD/@@download/ENCFF281BOD.bam;/files/ENCFF607HVX/@@download/ENCFF607HVX.bam;/files/ENCFF187QMX/@@download/ENCFF187QMX.bam;/files/ENCFF542LIG/@@download/ENCFF542LIG.bam;	4	ENCFF310XPL;ENCFF301VBU;ENCFF671NCT;ENCFF035JPJ;	/files/ENCFF310XPL/@@download/ENCFF310XPL.bam;/files/ENCFF301VBU/@@download/ENCFF301VBU.bam;/files/ENCFF671NCT/@@download/ENCFF671NCT.bam;/files/ENCFF035JPJ/@@download/ENCFF035JPJ.bam;	SRFBP1	/files/ENCFF014CSM/@@download/ENCFF014CSM.tsv	/files/ENCFF775BZA/@@download/ENCFF775BZA.tsv		/files/ENCFF595PIT/@@download/ENCFF595PIT.tsv	/files/ENCFF863EKL/@@download/ENCFF863EKL.tsv
ENCODE3	shRNA-RNA-seq	rbp	K562	FUBP3	NA	uconn	ENCSR373KOF	4	ENCFF167ETL;ENCFF913GZD;ENCFF066SSG;ENCFF662JYI;	/files/ENCFF167ETL/@@download/ENCFF167ETL.bam;/files/ENCFF913GZD/@@download/ENCFF913GZD.bam;/files/ENCFF066SSG/@@download/ENCFF066SSG.bam;/files/ENCFF662JYI/@@download/ENCFF662JYI.bam;	4	ENCFF535BFZ;ENCFF125LSC;ENCFF451VCI;ENCFF957JFM;	/files/ENCFF535BFZ/@@download/ENCFF535BFZ.bam;/files/ENCFF125LSC/@@download/ENCFF125LSC.bam;/files/ENCFF451VCI/@@download/ENCFF451VCI.bam;/files/ENCFF957JFM/@@download/ENCFF957JFM.bam;	FUBP3	/files/ENCFF812ALJ/@@download/ENCFF812ALJ.tsv	/files/ENCFF789TFH/@@download/ENCFF789TFH.tsv		/files/ENCFF818KUW/@@download/ENCFF818KUW.tsv	/files/ENCFF895SDN/@@download/ENCFF895SDN.tsv
ENCODE3	shRNA-RNA-seq	rbp	K562	RRP9	NA	uconn	ENCSR210KJB	4	ENCFF453RUA;ENCFF708UCZ;ENCFF306ATN;ENCFF775CLV;	/files/ENCFF453RUA/@@download/ENCFF453RUA.bam;/files/ENCFF708UCZ/@@download/ENCFF708UCZ.bam;/files/ENCFF306ATN/@@download/ENCFF306ATN.bam;/files/ENCFF775CLV/@@download/ENCFF775CLV.bam;	4	ENCFF749JML;ENCFF841MME;ENCFF360OFU;ENCFF269IZJ;	/files/ENCFF749JML/@@download/ENCFF749JML.bam;/files/ENCFF841MME/@@download/ENCFF841MME.bam;/files/ENCFF360OFU/@@download/ENCFF360OFU.bam;/files/ENCFF269IZJ/@@download/ENCFF269IZJ.bam;	RRP9	/files/ENCFF079UMS/@@download/ENCFF079UMS.tsv	/files/ENCFF060VTF/@@download/ENCFF060VTF.tsv		/files/ENCFF912ATD/@@download/ENCFF912ATD.tsv	/files/ENCFF982PUC/@@download/ENCFF982PUC.tsv
ENCODE3	shRNA-RNA-seq	tf-rbp	K562	RBFOX2	NA	uconn	ENCSR336DFS	4	ENCFF146CHN;ENCFF920LNP;ENCFF898ZVE;ENCFF393UVA;	/files/ENCFF146CHN/@@download/ENCFF146CHN.bam;/files/ENCFF920LNP/@@download/ENCFF920LNP.bam;/files/ENCFF898ZVE/@@download/ENCFF898ZVE.bam;/files/ENCFF393UVA/@@download/ENCFF393UVA.bam;	4	ENCFF678FMA;ENCFF965KEL;ENCFF911ABT;ENCFF234UJB;	/files/ENCFF678FMA/@@download/ENCFF678FMA.bam;/files/ENCFF965KEL/@@download/ENCFF965KEL.bam;/files/ENCFF911ABT/@@download/ENCFF911ABT.bam;/files/ENCFF234UJB/@@download/ENCFF234UJB.bam;	RBFOX2	/files/ENCFF110PYC/@@download/ENCFF110PYC.tsv	/files/ENCFF206TXH/@@download/ENCFF206TXH.tsv		/files/ENCFF140KPE/@@download/ENCFF140KPE.tsv	/files/ENCFF015IHM/@@download/ENCFF015IHM.tsv
ENCODE3	shRNA-RNA-seq	tf-rbp	K562	SF1	NA	uconn	ENCSR562CCA	4	ENCFF646IVM;ENCFF261VYL;ENCFF259FEK;ENCFF750UGV;	/files/ENCFF646IVM/@@download/ENCFF646IVM.bam;/files/ENCFF261VYL/@@download/ENCFF261VYL.bam;/files/ENCFF259FEK/@@download/ENCFF259FEK.bam;/files/ENCFF750UGV/@@download/ENCFF750UGV.bam;	4	ENCFF239ZDK;ENCFF742DFR;ENCFF721YDQ;ENCFF471LQQ;	/files/ENCFF239ZDK/@@download/ENCFF239ZDK.bam;/files/ENCFF742DFR/@@download/ENCFF742DFR.bam;/files/ENCFF721YDQ/@@download/ENCFF721YDQ.bam;/files/ENCFF471LQQ/@@download/ENCFF471LQQ.bam;	SF1	/files/ENCFF374ESM/@@download/ENCFF374ESM.tsv	/files/ENCFF217PCG/@@download/ENCFF217PCG.tsv		/files/ENCFF402NWA/@@download/ENCFF402NWA.tsv	/files/ENCFF248BGZ/@@download/ENCFF248BGZ.tsv
ENCODE3	shRNA-RNA-seq	tf-rbp	HepG2	ILF3	NA	uconn	ENCSR942MBU	4	ENCFF485RWH;ENCFF073SBH;ENCFF494XDJ;ENCFF130TRW;	/files/ENCFF485RWH/@@download/ENCFF485RWH.bam;/files/ENCFF073SBH/@@download/ENCFF073SBH.bam;/files/ENCFF494XDJ/@@download/ENCFF494XDJ.bam;/files/ENCFF130TRW/@@download/ENCFF130TRW.bam;	4	ENCFF869IKC;ENCFF996UTY;ENCFF645UHW;ENCFF295SFA;	/files/ENCFF869IKC/@@download/ENCFF869IKC.bam;/files/ENCFF996UTY/@@download/ENCFF996UTY.bam;/files/ENCFF645UHW/@@download/ENCFF645UHW.bam;/files/ENCFF295SFA/@@download/ENCFF295SFA.bam;	ILF3	/files/ENCFF157AHW/@@download/ENCFF157AHW.tsv	/files/ENCFF357RYS/@@download/ENCFF357RYS.tsv		/files/ENCFF340RWX/@@download/ENCFF340RWX.tsv	/files/ENCFF286KOT/@@download/ENCFF286KOT.tsv
ENCODE3	shRNA-RNA-seq	rbp	K562	PABPC1	NA	uconn	ENCSR192GBD	4	ENCFF657YQC;ENCFF782KHB;ENCFF361TUZ;ENCFF800CFL;	/files/ENCFF657YQC/@@download/ENCFF657YQC.bam;/files/ENCFF782KHB/@@download/ENCFF782KHB.bam;/files/ENCFF361TUZ/@@download/ENCFF361TUZ.bam;/files/ENCFF800CFL/@@download/ENCFF800CFL.bam;	4	ENCFF521EPR;ENCFF851BEX;ENCFF689TGX;ENCFF486RUF;	/files/ENCFF521EPR/@@download/ENCFF521EPR.bam;/files/ENCFF851BEX/@@download/ENCFF851BEX.bam;/files/ENCFF689TGX/@@download/ENCFF689TGX.bam;/files/ENCFF486RUF/@@download/ENCFF486RUF.bam;	PABPC1	/files/ENCFF743SKU/@@download/ENCFF743SKU.tsv	/files/ENCFF928JVK/@@download/ENCFF928JVK.tsv		/files/ENCFF661LLS/@@download/ENCFF661LLS.tsv	/files/ENCFF797VWM/@@download/ENCFF797VWM.tsv

## Sheet: S4. DE gene after KD
Table S4. DE gene after KD	A list of target genes of RBPs that demonstrate a 2.5 expression fold change after RBP knockdown.
rbp	target
AARS	ENSG00000004939.9
AARS	ENSG00000006606.4
AARS	ENSG00000010310.4
AARS	ENSG00000026508.12
AARS	ENSG00000058729.6
AARS	ENSG00000059804.11
AARS	ENSG00000072818.7
AARS	ENSG00000081041.8
AARS	ENSG00000084734.4
AARS	ENSG00000088053.7
AARS	ENSG00000103316.6
AARS	ENSG00000104327.3
AARS	ENSG00000105697.3
AARS	ENSG00000106123.7
AARS	ENSG00000106258.9
AARS	ENSG00000106541.7
AARS	ENSG00000107159.8
AARS	ENSG00000107317.7
AARS	ENSG00000109205.12
AARS	ENSG00000109321.6
AARS	ENSG00000110245.7
AARS	ENSG00000110848.4
AARS	ENSG00000113083.8
AARS	ENSG00000120738.7
AARS	ENSG00000125144.9
AARS	ENSG00000125148.6
AARS	ENSG00000129538.9
AARS	ENSG00000130656.4
AARS	ENSG00000130707.13
AARS	ENSG00000130822.11
AARS	ENSG00000133742.9
AARS	ENSG00000135409.6
AARS	ENSG00000135924.11
AARS	ENSG00000137204.10
AARS	ENSG00000144785.4
AARS	ENSG00000147650.7
AARS	ENSG00000151150.16
AARS	ENSG00000151689.8
AARS	ENSG00000153574.8
AARS	ENSG00000154589.2
AARS	ENSG00000156206.9
AARS	ENSG00000158578.14
AARS	ENSG00000161133.12
AARS	ENSG00000163453.7
AARS	ENSG00000163734.4
AARS	ENSG00000163959.5
AARS	ENSG00000164406.7
AARS	ENSG00000164683.12
AARS	ENSG00000164692.13
AARS	ENSG00000165046.8
AARS	ENSG00000165949.8
AARS	ENSG00000166008.5
AARS	ENSG00000166947.7
AARS	ENSG00000167774.2
AARS	ENSG00000168454.10
AARS	ENSG00000168754.9
AARS	ENSG00000169429.6
AARS	ENSG00000170468.5
AARS	ENSG00000171777.11
AARS	ENSG00000173702.3
AARS	ENSG00000177606.5
AARS	ENSG00000177984.6
AARS	ENSG00000182459.4
AARS	ENSG00000182871.10
AARS	ENSG00000184545.6
AARS	ENSG00000185495.6
AARS	ENSG00000186395.6
AARS	ENSG00000186652.5
AARS	ENSG00000187017.10
AARS	ENSG00000187193.8
AARS	ENSG00000187922.9
AARS	ENSG00000187994.9
AARS	ENSG00000188175.5
AARS	ENSG00000198743.5
AARS	ENSG00000198946.3
AARS	ENSG00000199293.1
AARS	ENSG00000199426.1
AARS	ENSG00000199477.1
AARS	ENSG00000199497.1
AARS	ENSG00000199805.1
AARS	ENSG00000199846.1
AARS	ENSG00000199879.1
AARS	ENSG00000200063.1
AARS	ENSG00000200354.1
AARS	ENSG00000200418.1
AARS	ENSG00000200997.1
AARS	ENSG00000201302.1
AARS	ENSG00000201512.1
AARS	ENSG00000201558.1
AARS	ENSG00000201699.1
AARS	ENSG00000201772.1
AARS	ENSG00000202064.1
AARS	ENSG00000202347.1
AARS	ENSG00000202496.1
AARS	ENSG00000202538.1
AARS	ENSG00000204072.3
AARS	ENSG00000204375.5
AARS	ENSG00000204379.6
AARS	ENSG00000206597.1
AARS	ENSG00000206603.1
AARS	ENSG00000206634.1
AARS	ENSG00000206838.1
AARS	ENSG00000206869.1
AARS	ENSG00000206898.1
AARS	ENSG00000206910.1
AARS	ENSG00000206968.1
AARS	ENSG00000207051.1
AARS	ENSG00000207110.1
AARS	ENSG00000207145.1
AARS	ENSG00000207165.1
AARS	ENSG00000207166.1
AARS	ENSG00000207205.1
AARS	ENSG00000207344.1
AARS	ENSG00000207493.1
AARS	ENSG00000207496.1
AARS	ENSG00000207501.1
AARS	ENSG00000208772.1
AARS	ENSG00000208892.1
AARS	ENSG00000210825.1
AARS	ENSG00000211772.4
AARS	ENSG00000212371.1
AARS	ENSG00000212402.1
AARS	ENSG00000212464.1
AARS	ENSG00000212587.1
AARS	ENSG00000212607.1
AARS	ENSG00000213147.3
AARS	ENSG00000213285.4
AARS	ENSG00000213366.8
AARS	ENSG00000213598.3
AARS	ENSG00000213648.6
AARS	ENSG00000213793.3
AARS	ENSG00000215472.5
AARS	ENSG00000215533.4
AARS	ENSG00000216331.1
AARS	ENSG00000221303.1
AARS	ENSG00000221406.1
AARS	ENSG00000221475.1
AARS	ENSG00000221705.1
AARS	ENSG00000221767.1
AARS	ENSG00000221857.3
AARS	ENSG00000222222.1
AARS	ENSG00000222414.1
AARS	ENSG00000222489.1
AARS	ENSG00000223609.3
AARS	ENSG00000223837.2
AARS	ENSG00000224063.1
AARS	ENSG00000224365.1
AARS	ENSG00000224739.2
AARS	ENSG00000224813.2
AARS	ENSG00000226008.1
AARS	ENSG00000226212.2
AARS	ENSG00000226474.1
AARS	ENSG00000226812.2
AARS	ENSG00000227329.2
AARS	ENSG00000227470.1
AARS	ENSG00000227591.1
AARS	ENSG00000227726.1
AARS	ENSG00000227850.1
AARS	ENSG00000228415.2
AARS	ENSG00000228549.2
AARS	ENSG00000229468.1
AARS	ENSG00000231241.1
AARS	ENSG00000232032.1
AARS	ENSG00000232774.3
AARS	ENSG00000233016.2
AARS	ENSG00000233868.1
AARS	ENSG00000235119.1
AARS	ENSG00000235174.1
AARS	ENSG00000235238.1
AARS	ENSG00000235354.1
AARS	ENSG00000235408.2
AARS	ENSG00000235459.4
AARS	ENSG00000235883.2
AARS	ENSG00000235912.1
AARS	ENSG00000235957.1
AARS	ENSG00000236654.2
AARS	ENSG00000236943.2
AARS	ENSG00000237082.1
AARS	ENSG00000237168.1
AARS	ENSG00000237613.2
AARS	ENSG00000238622.1
AARS	ENSG00000238825.1
AARS	ENSG00000238961.1
AARS	ENSG00000239919.1
AARS	ENSG00000241217.2
AARS	ENSG00000241434.1
AARS	ENSG00000241549.4
AARS	ENSG00000242114.1
AARS	ENSG00000242156.1
AARS	ENSG00000242255.1
AARS	ENSG00000242288.6
AARS	ENSG00000243015.2
AARS	ENSG00000243650.2
AARS	ENSG00000243960.1
AARS	ENSG00000244734.2
AARS	ENSG00000247774.2
AARS	ENSG00000248126.1
AARS	ENSG00000248946.2
AARS	ENSG00000249462.1
AARS	ENSG00000249624.4
AARS	ENSG00000249751.1
AARS	ENSG00000249992.1
AARS	ENSG00000250321.1
AARS	ENSG00000251630.1
AARS	ENSG00000251730.1
AARS	ENSG00000251791.1
AARS	ENSG00000252114.1
AARS	ENSG00000252464.1
AARS	ENSG00000252561.1
AARS	ENSG00000252699.1
AARS	ENSG00000252947.1
AARS	ENSG00000253051.1
AARS	ENSG00000253366.2
AARS	ENSG00000253597.1
AARS	ENSG00000253620.2
AARS	ENSG00000254144.2
AARS	ENSG00000254298.1
AARS	ENSG00000254673.1
AARS	ENSG00000254701.2
AARS	ENSG00000255339.2
AARS	ENSG00000255464.1
AARS	ENSG00000255526.2
AARS	ENSG00000255541.1
AARS	ENSG00000255725.1
AARS	ENSG00000256786.1
AARS	ENSG00000257512.1
AARS	ENSG00000257622.1
AARS	ENSG00000257645.1
AARS	ENSG00000258486.2
AARS	ENSG00000259032.2
AARS	ENSG00000260335.1
AARS	ENSG00000260371.1
AARS	ENSG00000261052.1
AARS	ENSG00000263776.1
AARS	ENSG00000263968.1
AARS	ENSG00000265150.1
AARS	ENSG00000266009.1
AARS	ENSG00000267279.1
AARS	ENSG00000267467.2
AARS	ENSG00000267952.1
AARS	ENSG00000267987.1
AARS	ENSG00000268538.1
AARS	ENSG00000268621.1
AARS	ENSG00000268688.1
AARS	ENSG00000268955.1
AARS	ENSG00000269032.1
AARS	ENSG00000270103.2
AARS	ENSG00000270757.1
AARS	ENSG00000271798.1
AARS	ENSG00000272236.1
AARS	ENSG00000272410.1
AARS	ENSG00000272679.1
AARS	ENSG00000272828.1
AARS	ENSG00000272869.1
AARS	ENSG00000272921.1
AARS	ENSG00000272962.1
AARS	ENSG00000273003.1
AARS	ENSG00000273096.1
AARS	ENSG00000273184.1
AATF	ENSG00000005981.8
AATF	ENSG00000015413.5
AATF	ENSG00000019186.5
AATF	ENSG00000055957.6
AATF	ENSG00000064489.17
AATF	ENSG00000070669.12
AATF	ENSG00000072818.7
AATF	ENSG00000073067.9
AATF	ENSG00000081051.3
AATF	ENSG00000081181.3
AATF	ENSG00000084110.6
AATF	ENSG00000084636.13
AATF	ENSG00000086696.6
AATF	ENSG00000087245.8
AATF	ENSG00000091583.6
AATF	ENSG00000095932.5
AATF	ENSG00000099250.13
AATF	ENSG00000099998.13
AATF	ENSG00000100031.14
AATF	ENSG00000100373.5
AATF	ENSG00000102265.7
AATF	ENSG00000102359.5
AATF	ENSG00000106327.8
AATF	ENSG00000107159.8
AATF	ENSG00000108270.6
AATF	ENSG00000108479.7
AATF	ENSG00000109758.4
AATF	ENSG00000110025.8
AATF	ENSG00000110243.7
AATF	ENSG00000110245.7
AATF	ENSG00000112494.5
AATF	ENSG00000113083.8
AATF	ENSG00000115009.7
AATF	ENSG00000117601.9
AATF	ENSG00000117834.8
AATF	ENSG00000118520.9
AATF	ENSG00000120833.9
AATF	ENSG00000120913.19
AATF	ENSG00000121410.7
AATF	ENSG00000122787.10
AATF	ENSG00000123453.12
AATF	ENSG00000125144.9
AATF	ENSG00000125772.8
AATF	ENSG00000125848.9
AATF	ENSG00000127022.10
AATF	ENSG00000129116.13
AATF	ENSG00000129354.7
AATF	ENSG00000130173.9
AATF	ENSG00000130427.2
AATF	ENSG00000130720.8
AATF	ENSG00000131482.5
AATF	ENSG00000131746.8
AATF	ENSG00000132031.8
AATF	ENSG00000135919.8
AATF	ENSG00000137204.10
AATF	ENSG00000137869.9
AATF	ENSG00000138166.5
AATF	ENSG00000138207.8
AATF	ENSG00000139540.7
AATF	ENSG00000142677.3
AATF	ENSG00000143127.8
AATF	ENSG00000143278.3
AATF	ENSG00000145192.8
AATF	ENSG00000146678.5
AATF	ENSG00000148908.10
AATF	ENSG00000148965.4
AATF	ENSG00000149476.10
AATF	ENSG00000149735.2
AATF	ENSG00000151012.9
AATF	ENSG00000152082.9
AATF	ENSG00000153902.9
AATF	ENSG00000154589.2
AATF	ENSG00000159261.6
AATF	ENSG00000160182.2
AATF	ENSG00000160202.3
AATF	ENSG00000160870.8
AATF	ENSG00000161133.12
AATF	ENSG00000161714.7
AATF	ENSG00000163453.7
AATF	ENSG00000163586.5
AATF	ENSG00000164406.7
AATF	ENSG00000164932.8
AATF	ENSG00000166126.6
AATF	ENSG00000167074.10
AATF	ENSG00000167286.5
AATF	ENSG00000167588.8
AATF	ENSG00000167774.2
AATF	ENSG00000167780.7
AATF	ENSG00000168060.10
AATF	ENSG00000169174.9
AATF	ENSG00000169429.6
AATF	ENSG00000169710.6
AATF	ENSG00000170482.12
AATF	ENSG00000172482.4
AATF	ENSG00000172780.12
AATF	ENSG00000173867.8
AATF	ENSG00000177807.6
AATF	ENSG00000179091.4
AATF	ENSG00000180767.5
AATF	ENSG00000181029.7
AATF	ENSG00000182472.4
AATF	ENSG00000184304.10
AATF	ENSG00000184371.9
AATF	ENSG00000184489.7
AATF	ENSG00000184925.7
AATF	ENSG00000184990.8
AATF	ENSG00000186115.8
AATF	ENSG00000187045.12
AATF	ENSG00000187186.10
AATF	ENSG00000187653.10
AATF	ENSG00000188223.9
AATF	ENSG00000188257.6
AATF	ENSG00000196660.6
AATF	ENSG00000197744.5
AATF	ENSG00000198064.9
AATF	ENSG00000198756.6
AATF	ENSG00000198959.7
AATF	ENSG00000199293.1
AATF	ENSG00000199477.1
AATF	ENSG00000199691.1
AATF	ENSG00000200087.1
AATF	ENSG00000200418.1
AATF	ENSG00000200795.1
AATF	ENSG00000200997.1
AATF	ENSG00000201229.1
AATF	ENSG00000201616.1
AATF	ENSG00000201998.1
AATF	ENSG00000202125.1
AATF	ENSG00000202198.1
AATF	ENSG00000202347.1
AATF	ENSG00000202538.1
AATF	ENSG00000203896.5
AATF	ENSG00000204099.7
AATF	ENSG00000204152.6
AATF	ENSG00000205542.6
AATF	ENSG00000206585.1
AATF	ENSG00000206588.1
AATF	ENSG00000206596.1
AATF	ENSG00000206597.1
AATF	ENSG00000206603.1
AATF	ENSG00000206652.1
AATF	ENSG00000206693.1
AATF	ENSG00000206698.1
AATF	ENSG00000206737.1
AATF	ENSG00000206898.1
AATF	ENSG00000206910.1
AATF	ENSG00000206941.1
AATF	ENSG00000207005.1
AATF	ENSG00000207088.1
AATF	ENSG00000207110.1
AATF	ENSG00000207145.1
AATF	ENSG00000207165.1
AATF	ENSG00000207168.1
AATF	ENSG00000207304.1
AATF	ENSG00000207344.1
AATF	ENSG00000207389.1
AATF	ENSG00000207418.1
AATF	ENSG00000207445.1
AATF	ENSG00000207501.1
AATF	ENSG00000207513.1
AATF	ENSG00000208772.1
AATF	ENSG00000209582.1
AATF	ENSG00000211445.7
AATF	ENSG00000212464.1
AATF	ENSG00000212529.1
AATF	ENSG00000212607.1
AATF	ENSG00000213147.3
AATF	ENSG00000213285.4
AATF	ENSG00000213300.4
AATF	ENSG00000213846.3
AATF	ENSG00000213949.4
AATF	ENSG00000215158.5
AATF	ENSG00000216285.4
AATF	ENSG00000216966.1
AATF	ENSG00000221164.1
AATF	ENSG00000221406.1
AATF	ENSG00000221767.1
AATF	ENSG00000221857.3
AATF	ENSG00000221890.2
AATF	ENSG00000222328.1
AATF	ENSG00000222414.1
AATF	ENSG00000222489.1
AATF	ENSG00000222760.1
AATF	ENSG00000222990.1
AATF	ENSG00000224005.2
AATF	ENSG00000224016.2
AATF	ENSG00000224365.1
AATF	ENSG00000224410.1
AATF	ENSG00000224550.1
AATF	ENSG00000224817.1
AATF	ENSG00000225026.1
AATF	ENSG00000225091.3
AATF	ENSG00000225756.1
AATF	ENSG00000225900.1
AATF	ENSG00000226008.1
AATF	ENSG00000226130.1
AATF	ENSG00000226499.1
AATF	ENSG00000226580.1
AATF	ENSG00000226767.1
AATF	ENSG00000226964.1
AATF	ENSG00000227850.1
AATF	ENSG00000227992.1
AATF	ENSG00000229005.2
AATF	ENSG00000229064.1
AATF	ENSG00000229567.1
AATF	ENSG00000230259.2
AATF	ENSG00000230882.1
AATF	ENSG00000231023.2
AATF	ENSG00000231172.2
AATF	ENSG00000231622.1
AATF	ENSG00000231866.2
AATF	ENSG00000232010.1
AATF	ENSG00000232032.1
AATF	ENSG00000233223.2
AATF	ENSG00000233392.1
AATF	ENSG00000235119.1
AATF	ENSG00000235142.3
AATF	ENSG00000235169.3
AATF	ENSG00000235398.4
AATF	ENSG00000235408.2
AATF	ENSG00000235957.1
AATF	ENSG00000236679.2
AATF	ENSG00000236773.1
AATF	ENSG00000237200.1
AATF	ENSG00000237418.1
AATF	ENSG00000237613.2
AATF	ENSG00000238072.1
AATF	ENSG00000238460.1
AATF	ENSG00000238622.1
AATF	ENSG00000238741.1
AATF	ENSG00000239149.1
AATF	ENSG00000239183.1
AATF	ENSG00000239912.1
AATF	ENSG00000239919.1
AATF	ENSG00000240005.1
AATF	ENSG00000240250.2
AATF	ENSG00000241069.1
AATF	ENSG00000241388.3
AATF	ENSG00000241913.1
AATF	ENSG00000242156.1
AATF	ENSG00000242255.1
AATF	ENSG00000243353.1
AATF	ENSG00000243955.1
AATF	ENSG00000244115.1
AATF	ENSG00000244255.1
AATF	ENSG00000244256.2
AATF	ENSG00000244528.1
AATF	ENSG00000248126.1
AATF	ENSG00000248235.2
AATF	ENSG00000250090.1
AATF	ENSG00000250273.1
AATF	ENSG00000250321.1
AATF	ENSG00000250799.5
AATF	ENSG00000251705.1
AATF	ENSG00000251802.1
AATF	ENSG00000251866.1
AATF	ENSG00000251992.1
AATF	ENSG00000251999.1
AATF	ENSG00000252114.1
AATF	ENSG00000252473.1
AATF	ENSG00000252699.1
AATF	ENSG00000252808.1
AATF	ENSG00000253047.1
AATF	ENSG00000253092.1
AATF	ENSG00000253196.1
AATF	ENSG00000253313.1
AATF	ENSG00000253620.2
AATF	ENSG00000253683.1
AATF	ENSG00000253948.1
AATF	ENSG00000253954.2
AATF	ENSG00000253972.1
AATF	ENSG00000254577.1
AATF	ENSG00000254673.1
AATF	ENSG00000254699.1
AATF	ENSG00000254840.1
AATF	ENSG00000255154.3
AATF	ENSG00000255336.1
AATF	ENSG00000255513.1
AATF	ENSG00000255730.2
AATF	ENSG00000255745.1
AATF	ENSG00000256185.1
AATF	ENSG00000256514.1
AATF	ENSG00000256537.1
AATF	ENSG00000257073.1
AATF	ENSG00000257227.3
AATF	ENSG00000257622.1
AATF	ENSG00000257977.1
AATF	ENSG00000258284.1
AATF	ENSG00000258474.1
AATF	ENSG00000258486.2
AATF	ENSG00000258644.1
AATF	ENSG00000259001.2
AATF	ENSG00000259112.1
AATF	ENSG00000259803.2
AATF	ENSG00000259898.1
AATF	ENSG00000260105.2
AATF	ENSG00000260335.1
AATF	ENSG00000260371.1
AATF	ENSG00000261052.1
AATF	ENSG00000261252.1
AATF	ENSG00000261431.1
AATF	ENSG00000263107.1
AATF	ENSG00000263203.1
AATF	ENSG00000263776.1
AATF	ENSG00000265150.1
AATF	ENSG00000265303.1
AATF	ENSG00000266037.1
AATF	ENSG00000266402.2
AATF	ENSG00000267059.2
AATF	ENSG00000267415.1
AATF	ENSG00000267697.1
AATF	ENSG00000267889.1
AATF	ENSG00000267952.1
AATF	ENSG00000268400.1
AATF	ENSG00000268903.1
AATF	ENSG00000268942.1
AATF	ENSG00000268955.1
AATF	ENSG00000269120.1
AATF	ENSG00000269246.1
AATF	ENSG00000269749.1
AATF	ENSG00000269888.1
AATF	ENSG00000269899.1
AATF	ENSG00000269900.2
AATF	ENSG00000269968.1
AATF	ENSG00000269981.1
AATF	ENSG00000270704.2
AATF	ENSG00000271798.1
AATF	ENSG00000272114.1
AATF	ENSG00000272218.1
AATF	ENSG00000272410.1
AATF	ENSG00000272478.1
AATF	ENSG00000273047.1
ABCF1	ENSG00000003436.10
ABCF1	ENSG00000005187.7
ABCF1	ENSG00000005448.12
ABCF1	ENSG00000006016.6
ABCF1	ENSG00000008394.8
ABCF1	ENSG00000021461.12
ABCF1	ENSG00000025423.7
ABCF1	ENSG00000039537.9
ABCF1	ENSG00000047457.9
ABCF1	ENSG00000052795.8
ABCF1	ENSG00000055955.11
ABCF1	ENSG00000055957.6
ABCF1	ENSG00000059804.11
ABCF1	ENSG00000060566.9
ABCF1	ENSG00000066813.10
ABCF1	ENSG00000069702.6
ABCF1	ENSG00000073605.14
ABCF1	ENSG00000073670.9
ABCF1	ENSG00000074211.9
ABCF1	ENSG00000078401.6
ABCF1	ENSG00000078898.6
ABCF1	ENSG00000079308.12
ABCF1	ENSG00000079385.17
ABCF1	ENSG00000079557.3
ABCF1	ENSG00000079819.12
ABCF1	ENSG00000084110.6
ABCF1	ENSG00000085276.13
ABCF1	ENSG00000087916.7
ABCF1	ENSG00000088836.8
ABCF1	ENSG00000088992.13
ABCF1	ENSG00000089351.10
ABCF1	ENSG00000090339.4
ABCF1	ENSG00000090382.2
ABCF1	ENSG00000090512.7
ABCF1	ENSG00000091136.9
ABCF1	ENSG00000091262.10
ABCF1	ENSG00000092445.7
ABCF1	ENSG00000092529.18
ABCF1	ENSG00000099260.6
ABCF1	ENSG00000099953.5
ABCF1	ENSG00000100031.14
ABCF1	ENSG00000100060.13
ABCF1	ENSG00000100092.16
ABCF1	ENSG00000100593.13
ABCF1	ENSG00000101162.3
ABCF1	ENSG00000101187.11
ABCF1	ENSG00000101197.8
ABCF1	ENSG00000102144.9
ABCF1	ENSG00000102934.5
ABCF1	ENSG00000103316.6
ABCF1	ENSG00000103888.11
ABCF1	ENSG00000104112.4
ABCF1	ENSG00000105398.3
ABCF1	ENSG00000105647.10
ABCF1	ENSG00000105696.4
ABCF1	ENSG00000105711.6
ABCF1	ENSG00000105928.9
ABCF1	ENSG00000106123.7
ABCF1	ENSG00000106258.9
ABCF1	ENSG00000106366.7
ABCF1	ENSG00000107159.8
ABCF1	ENSG00000107331.12
ABCF1	ENSG00000107796.8
ABCF1	ENSG00000108932.7
ABCF1	ENSG00000109072.9
ABCF1	ENSG00000109193.6
ABCF1	ENSG00000110169.6
ABCF1	ENSG00000110887.3
ABCF1	ENSG00000111181.8
ABCF1	ENSG00000111319.8
ABCF1	ENSG00000111644.3
ABCF1	ENSG00000111674.4
ABCF1	ENSG00000112183.10
ABCF1	ENSG00000112337.6
ABCF1	ENSG00000112414.10
ABCF1	ENSG00000112494.5
ABCF1	ENSG00000112699.6
ABCF1	ENSG00000113083.8
ABCF1	ENSG00000113721.9
ABCF1	ENSG00000113739.6
ABCF1	ENSG00000113889.7
ABCF1	ENSG00000113905.4
ABCF1	ENSG00000113916.13
ABCF1	ENSG00000114698.10
ABCF1	ENSG00000114854.3
ABCF1	ENSG00000115009.7
ABCF1	ENSG00000115738.5
ABCF1	ENSG00000116285.8
ABCF1	ENSG00000116977.14
ABCF1	ENSG00000117228.9
ABCF1	ENSG00000117394.15
ABCF1	ENSG00000117791.11
ABCF1	ENSG00000118514.9
ABCF1	ENSG00000118523.5
ABCF1	ENSG00000121552.3
ABCF1	ENSG00000122194.14
ABCF1	ENSG00000122787.10
ABCF1	ENSG00000123358.15
ABCF1	ENSG00000123983.9
ABCF1	ENSG00000124713.5
ABCF1	ENSG00000125148.6
ABCF1	ENSG00000125735.6
ABCF1	ENSG00000127824.9
ABCF1	ENSG00000128298.12
ABCF1	ENSG00000128645.11
ABCF1	ENSG00000129521.9
ABCF1	ENSG00000129538.9
ABCF1	ENSG00000129596.4
ABCF1	ENSG00000130066.12
ABCF1	ENSG00000130164.7
ABCF1	ENSG00000130173.9
ABCF1	ENSG00000130475.10
ABCF1	ENSG00000130707.13
ABCF1	ENSG00000130822.11
ABCF1	ENSG00000131981.11
ABCF1	ENSG00000132031.8
ABCF1	ENSG00000132274.11
ABCF1	ENSG00000132386.6
ABCF1	ENSG00000132677.8
ABCF1	ENSG00000132744.3
ABCF1	ENSG00000132855.4
ABCF1	ENSG00000134107.4
ABCF1	ENSG00000134240.7
ABCF1	ENSG00000134352.15
ABCF1	ENSG00000134363.7
ABCF1	ENSG00000135218.13
ABCF1	ENSG00000135318.7
ABCF1	ENSG00000135447.12
ABCF1	ENSG00000136237.14
ABCF1	ENSG00000136859.5
ABCF1	ENSG00000136881.7
ABCF1	ENSG00000137193.9
ABCF1	ENSG00000137331.11
ABCF1	ENSG00000137491.10
ABCF1	ENSG00000137642.8
ABCF1	ENSG00000137731.9
ABCF1	ENSG00000137752.18
ABCF1	ENSG00000138356.9
ABCF1	ENSG00000138496.12
ABCF1	ENSG00000139055.2
ABCF1	ENSG00000139209.11
ABCF1	ENSG00000139318.7
ABCF1	ENSG00000139679.11
ABCF1	ENSG00000140675.8
ABCF1	ENSG00000141524.11
ABCF1	ENSG00000143320.4
ABCF1	ENSG00000143412.5
ABCF1	ENSG00000143819.8
ABCF1	ENSG00000143924.14
ABCF1	ENSG00000144677.10
ABCF1	ENSG00000145287.6
ABCF1	ENSG00000145321.8
ABCF1	ENSG00000145476.11
ABCF1	ENSG00000145692.10
ABCF1	ENSG00000145920.10
ABCF1	ENSG00000146674.10
ABCF1	ENSG00000146678.5
ABCF1	ENSG00000146755.6
ABCF1	ENSG00000147402.7
ABCF1	ENSG00000147465.7
ABCF1	ENSG00000147647.8
ABCF1	ENSG00000149591.12
ABCF1	ENSG00000150938.5
ABCF1	ENSG00000151012.9
ABCF1	ENSG00000151062.10
ABCF1	ENSG00000151150.16
ABCF1	ENSG00000151224.8
ABCF1	ENSG00000152818.14
ABCF1	ENSG00000154133.10
ABCF1	ENSG00000154134.10
ABCF1	ENSG00000154529.10
ABCF1	ENSG00000154930.10
ABCF1	ENSG00000155158.16
ABCF1	ENSG00000155428.8
ABCF1	ENSG00000156096.8
ABCF1	ENSG00000156510.11
ABCF1	ENSG00000156587.11
ABCF1	ENSG00000157193.10
ABCF1	ENSG00000157315.4
ABCF1	ENSG00000158315.6
ABCF1	ENSG00000158874.7
ABCF1	ENSG00000158887.11
ABCF1	ENSG00000159388.5
ABCF1	ENSG00000159399.5
ABCF1	ENSG00000159403.11
ABCF1	ENSG00000160870.8
ABCF1	ENSG00000161249.16
ABCF1	ENSG00000161513.7
ABCF1	ENSG00000162817.6
ABCF1	ENSG00000163584.13
ABCF1	ENSG00000163586.5
ABCF1	ENSG00000164056.6
ABCF1	ENSG00000164171.6
ABCF1	ENSG00000164266.6
ABCF1	ENSG00000164638.6
ABCF1	ENSG00000164683.12
ABCF1	ENSG00000164946.15
ABCF1	ENSG00000165092.8
ABCF1	ENSG00000165507.8
ABCF1	ENSG00000165801.5
ABCF1	ENSG00000166126.6
ABCF1	ENSG00000166415.10
ABCF1	ENSG00000166510.9
ABCF1	ENSG00000167286.5
ABCF1	ENSG00000167588.8
ABCF1	ENSG00000167601.7
ABCF1	ENSG00000167619.7
ABCF1	ENSG00000167774.2
ABCF1	ENSG00000167779.3
ABCF1	ENSG00000167910.3
ABCF1	ENSG00000168386.14
ABCF1	ENSG00000168743.8
ABCF1	ENSG00000169403.7
ABCF1	ENSG00000169903.6
ABCF1	ENSG00000170482.12
ABCF1	ENSG00000170890.9
ABCF1	ENSG00000171219.8
ABCF1	ENSG00000171557.12
ABCF1	ENSG00000171560.10
ABCF1	ENSG00000171564.7
ABCF1	ENSG00000172478.13
ABCF1	ENSG00000172765.12
ABCF1	ENSG00000172955.13
ABCF1	ENSG00000173221.9
ABCF1	ENSG00000174080.6
ABCF1	ENSG00000174307.5
ABCF1	ENSG00000175832.8
ABCF1	ENSG00000176049.11
ABCF1	ENSG00000176134.4
ABCF1	ENSG00000176720.3
ABCF1	ENSG00000176907.3
ABCF1	ENSG00000177807.6
ABCF1	ENSG00000177984.6
ABCF1	ENSG00000178537.5
ABCF1	ENSG00000179913.6
ABCF1	ENSG00000182022.13
ABCF1	ENSG00000182326.10
ABCF1	ENSG00000183747.7
ABCF1	ENSG00000183888.4
ABCF1	ENSG00000184384.9
ABCF1	ENSG00000185022.7
ABCF1	ENSG00000185100.6
ABCF1	ENSG00000185155.7
ABCF1	ENSG00000185201.12
ABCF1	ENSG00000185262.7
ABCF1	ENSG00000185885.11
ABCF1	ENSG00000186529.10
ABCF1	ENSG00000187193.8
ABCF1	ENSG00000187474.4
ABCF1	ENSG00000187678.8
ABCF1	ENSG00000187758.3
ABCF1	ENSG00000187889.8
ABCF1	ENSG00000188060.6
ABCF1	ENSG00000188474.6
ABCF1	ENSG00000189120.3
ABCF1	ENSG00000196136.12
ABCF1	ENSG00000196533.6
ABCF1	ENSG00000196616.8
ABCF1	ENSG00000196917.4
ABCF1	ENSG00000196975.10
ABCF1	ENSG00000197146.2
ABCF1	ENSG00000197191.3
ABCF1	ENSG00000197415.7
ABCF1	ENSG00000197930.8
ABCF1	ENSG00000198074.5
ABCF1	ENSG00000198099.4
ABCF1	ENSG00000198624.8
ABCF1	ENSG00000198758.6
ABCF1	ENSG00000198848.8
ABCF1	ENSG00000199293.1
ABCF1	ENSG00000199313.1
ABCF1	ENSG00000199426.1
ABCF1	ENSG00000199477.1
ABCF1	ENSG00000200320.1
ABCF1	ENSG00000200534.1
ABCF1	ENSG00000200983.1
ABCF1	ENSG00000201512.1
ABCF1	ENSG00000201544.1
ABCF1	ENSG00000201558.1
ABCF1	ENSG00000202198.1
ABCF1	ENSG00000202496.1
ABCF1	ENSG00000202538.1
ABCF1	ENSG00000203896.5
ABCF1	ENSG00000204439.3
ABCF1	ENSG00000204444.6
ABCF1	ENSG00000205436.3
ABCF1	ENSG00000205592.9
ABCF1	ENSG00000206597.1
ABCF1	ENSG00000206624.1
ABCF1	ENSG00000206634.1
ABCF1	ENSG00000206838.1
ABCF1	ENSG00000206869.1
ABCF1	ENSG00000206941.1
ABCF1	ENSG00000207051.1
ABCF1	ENSG00000207165.1
ABCF1	ENSG00000207181.1
ABCF1	ENSG00000207233.1
ABCF1	ENSG00000207445.1
ABCF1	ENSG00000208772.1
ABCF1	ENSG00000208892.1
ABCF1	ENSG00000210825.1
ABCF1	ENSG00000211517.1
ABCF1	ENSG00000211772.4
ABCF1	ENSG00000212413.1
ABCF1	ENSG00000212607.1
ABCF1	ENSG00000213145.5
ABCF1	ENSG00000213285.4
ABCF1	ENSG00000213598.3
ABCF1	ENSG00000213759.4
ABCF1	ENSG00000213886.3
ABCF1	ENSG00000215863.2
ABCF1	ENSG00000216775.2
ABCF1	ENSG00000217801.5
ABCF1	ENSG00000221164.1
ABCF1	ENSG00000221406.1
ABCF1	ENSG00000221475.1
ABCF1	ENSG00000221676.1
ABCF1	ENSG00000221705.1
ABCF1	ENSG00000221767.1
ABCF1	ENSG00000222489.1
ABCF1	ENSG00000223956.1
ABCF1	ENSG00000224016.2
ABCF1	ENSG00000224063.1
ABCF1	ENSG00000224093.1
ABCF1	ENSG00000224365.1
ABCF1	ENSG00000224813.2
ABCF1	ENSG00000225968.4
ABCF1	ENSG00000226434.1
ABCF1	ENSG00000226499.1
ABCF1	ENSG00000226580.1
ABCF1	ENSG00000227038.2
ABCF1	ENSG00000227192.1
ABCF1	ENSG00000227198.1
ABCF1	ENSG00000227388.2
ABCF1	ENSG00000227906.3
ABCF1	ENSG00000228648.1
ABCF1	ENSG00000229567.1
ABCF1	ENSG00000229927.2
ABCF1	ENSG00000230043.1
ABCF1	ENSG00000230345.1
ABCF1	ENSG00000230648.1
ABCF1	ENSG00000230953.2
ABCF1	ENSG00000231083.1
ABCF1	ENSG00000234648.1
ABCF1	ENSG00000235173.2
ABCF1	ENSG00000235957.1
ABCF1	ENSG00000236876.2
ABCF1	ENSG00000239149.1
ABCF1	ENSG00000239183.1
ABCF1	ENSG00000239906.1
ABCF1	ENSG00000239912.1
ABCF1	ENSG00000241069.1
ABCF1	ENSG00000241186.3
ABCF1	ENSG00000241434.1
ABCF1	ENSG00000241549.4
ABCF1	ENSG00000243955.1
ABCF1	ENSG00000244067.1
ABCF1	ENSG00000244115.1
ABCF1	ENSG00000244405.3
ABCF1	ENSG00000244528.1
ABCF1	ENSG00000245848.2
ABCF1	ENSG00000247844.1
ABCF1	ENSG00000248126.1
ABCF1	ENSG00000248946.2
ABCF1	ENSG00000249746.1
ABCF1	ENSG00000249784.1
ABCF1	ENSG00000250321.1
ABCF1	ENSG00000250535.1
ABCF1	ENSG00000250722.1
ABCF1	ENSG00000250748.2
ABCF1	ENSG00000250829.2
ABCF1	ENSG00000251164.1
ABCF1	ENSG00000251992.1
ABCF1	ENSG00000252311.1
ABCF1	ENSG00000252458.1
ABCF1	ENSG00000252690.2
ABCF1	ENSG00000252699.1
ABCF1	ENSG00000252808.1
ABCF1	ENSG00000253051.1
ABCF1	ENSG00000253620.2
ABCF1	ENSG00000253816.2
ABCF1	ENSG00000254233.1
ABCF1	ENSG00000254840.1
ABCF1	ENSG00000255072.1
ABCF1	ENSG00000255277.2
ABCF1	ENSG00000255464.1
ABCF1	ENSG00000256162.2
ABCF1	ENSG00000256309.1
ABCF1	ENSG00000257017.4
ABCF1	ENSG00000257411.1
ABCF1	ENSG00000257702.3
ABCF1	ENSG00000258284.1
ABCF1	ENSG00000258604.1
ABCF1	ENSG00000258818.2
ABCF1	ENSG00000258821.1
ABCF1	ENSG00000258967.1
ABCF1	ENSG00000259444.1
ABCF1	ENSG00000259970.1
ABCF1	ENSG00000261978.1
ABCF1	ENSG00000262445.3
ABCF1	ENSG00000266304.1
ABCF1	ENSG00000267645.1
ABCF1	ENSG00000267889.1
ABCF1	ENSG00000268621.1
ABCF1	ENSG00000268856.1
ABCF1	ENSG00000269501.1
ABCF1	ENSG00000269600.1
ABCF1	ENSG00000269900.2
ABCF1	ENSG00000270123.2
ABCF1	ENSG00000270134.1
ABCF1	ENSG00000271672.1
ABCF1	ENSG00000271907.1
ABCF1	ENSG00000272250.1
ABCF1	ENSG00000272555.1
ACO1	ENSG00000002079.8
ACO1	ENSG00000003989.12
ACO1	ENSG00000005844.13
ACO1	ENSG00000005884.13
ACO1	ENSG00000005981.8
ACO1	ENSG00000006327.9
ACO1	ENSG00000006453.9
ACO1	ENSG00000008323.11
ACO1	ENSG00000009724.12
ACO1	ENSG00000009950.11
ACO1	ENSG00000010278.7
ACO1	ENSG00000011347.5
ACO1	ENSG00000011422.7
ACO1	ENSG00000013364.14
ACO1	ENSG00000013588.5
ACO1	ENSG00000019186.5
ACO1	ENSG00000021461.12
ACO1	ENSG00000021488.8
ACO1	ENSG00000024422.7
ACO1	ENSG00000025772.7
ACO1	ENSG00000026508.12
ACO1	ENSG00000033170.12
ACO1	ENSG00000034510.4
ACO1	ENSG00000035862.8
ACO1	ENSG00000039068.14
ACO1	ENSG00000044446.7
ACO1	ENSG00000050165.13
ACO1	ENSG00000053254.11
ACO1	ENSG00000055957.6
ACO1	ENSG00000057019.11
ACO1	ENSG00000057593.9
ACO1	ENSG00000060566.9
ACO1	ENSG00000060762.14
ACO1	ENSG00000064300.4
ACO1	ENSG00000065361.10
ACO1	ENSG00000066813.10
ACO1	ENSG00000067057.12
ACO1	ENSG00000067066.12
ACO1	ENSG00000067082.10
ACO1	ENSG00000069702.6
ACO1	ENSG00000070882.8
ACO1	ENSG00000070915.5
ACO1	ENSG00000071282.7
ACO1	ENSG00000072444.10
ACO1	ENSG00000074590.9
ACO1	ENSG00000075213.6
ACO1	ENSG00000076067.7
ACO1	ENSG00000076706.10
ACO1	ENSG00000077238.9
ACO1	ENSG00000078237.4
ACO1	ENSG00000079263.14
ACO1	ENSG00000079308.12
ACO1	ENSG00000079393.16
ACO1	ENSG00000080845.13
ACO1	ENSG00000081181.3
ACO1	ENSG00000081320.6
ACO1	ENSG00000084110.6
ACO1	ENSG00000085063.10
ACO1	ENSG00000085871.4
ACO1	ENSG00000085978.17
ACO1	ENSG00000086696.6
ACO1	ENSG00000087245.8
ACO1	ENSG00000088926.9
ACO1	ENSG00000089327.10
ACO1	ENSG00000089723.5
ACO1	ENSG00000091136.9
ACO1	ENSG00000092295.7
ACO1	ENSG00000095752.2
ACO1	ENSG00000095932.5
ACO1	ENSG00000096433.6
ACO1	ENSG00000097033.10
ACO1	ENSG00000099937.6
ACO1	ENSG00000099994.10
ACO1	ENSG00000099998.13
ACO1	ENSG00000100003.13
ACO1	ENSG00000100079.5
ACO1	ENSG00000100097.7
ACO1	ENSG00000100307.8
ACO1	ENSG00000100373.5
ACO1	ENSG00000100593.13
ACO1	ENSG00000100628.7
ACO1	ENSG00000100994.7
ACO1	ENSG00000101162.3
ACO1	ENSG00000101188.4
ACO1	ENSG00000101230.5
ACO1	ENSG00000101384.7
ACO1	ENSG00000102003.6
ACO1	ENSG00000102265.7
ACO1	ENSG00000102359.5
ACO1	ENSG00000102362.11
ACO1	ENSG00000102547.14
ACO1	ENSG00000102554.9
ACO1	ENSG00000102760.12
ACO1	ENSG00000102804.10
ACO1	ENSG00000103591.8
ACO1	ENSG00000103647.8
ACO1	ENSG00000104635.9
ACO1	ENSG00000104783.7
ACO1	ENSG00000105290.7
ACO1	ENSG00000105369.5
ACO1	ENSG00000105370.3
ACO1	ENSG00000105398.3
ACO1	ENSG00000105707.9
ACO1	ENSG00000105808.13
ACO1	ENSG00000105825.7
ACO1	ENSG00000105852.6
ACO1	ENSG00000105854.8
ACO1	ENSG00000105971.10
ACO1	ENSG00000106003.8
ACO1	ENSG00000106070.13
ACO1	ENSG00000106089.7
ACO1	ENSG00000106258.9
ACO1	ENSG00000106327.8
ACO1	ENSG00000106384.6
ACO1	ENSG00000106392.6
ACO1	ENSG00000106541.7
ACO1	ENSG00000106804.6
ACO1	ENSG00000107554.11
ACO1	ENSG00000107742.8
ACO1	ENSG00000107984.5
ACO1	ENSG00000108244.12
ACO1	ENSG00000108551.4
ACO1	ENSG00000108576.5
ACO1	ENSG00000108821.9
ACO1	ENSG00000108846.11
ACO1	ENSG00000108852.10
ACO1	ENSG00000108932.7
ACO1	ENSG00000109072.9
ACO1	ENSG00000109099.9
ACO1	ENSG00000109667.7
ACO1	ENSG00000109758.4
ACO1	ENSG00000109819.4
ACO1	ENSG00000109846.3
ACO1	ENSG00000110090.8
ACO1	ENSG00000110200.4
ACO1	ENSG00000110243.7
ACO1	ENSG00000110245.7
ACO1	ENSG00000110436.7
ACO1	ENSG00000111145.3
ACO1	ENSG00000111452.8
ACO1	ENSG00000111816.6
ACO1	ENSG00000112486.10
ACO1	ENSG00000112494.5
ACO1	ENSG00000112576.8
ACO1	ENSG00000112773.11
ACO1	ENSG00000112936.14
ACO1	ENSG00000113070.6
ACO1	ENSG00000113083.8
ACO1	ENSG00000113494.12
ACO1	ENSG00000113758.9
ACO1	ENSG00000114115.5
ACO1	ENSG00000114529.8
ACO1	ENSG00000114698.10
ACO1	ENSG00000115009.7
ACO1	ENSG00000115183.9
ACO1	ENSG00000115295.15
ACO1	ENSG00000115425.9
ACO1	ENSG00000115457.5
ACO1	ENSG00000115596.3
ACO1	ENSG00000115756.8
ACO1	ENSG00000115828.11
ACO1	ENSG00000115902.6
ACO1	ENSG00000116771.5
ACO1	ENSG00000116774.7
ACO1	ENSG00000116815.11
ACO1	ENSG00000117461.10
ACO1	ENSG00000117834.8
ACO1	ENSG00000118520.9
ACO1	ENSG00000118523.5
ACO1	ENSG00000118785.9
ACO1	ENSG00000118939.13
ACO1	ENSG00000119535.13
ACO1	ENSG00000119681.7
ACO1	ENSG00000119729.6
ACO1	ENSG00000120054.7
ACO1	ENSG00000120158.7
ACO1	ENSG00000120306.5
ACO1	ENSG00000120738.7
ACO1	ENSG00000120805.9
ACO1	ENSG00000120833.9
ACO1	ENSG00000120896.9
ACO1	ENSG00000120915.9
ACO1	ENSG00000121410.7
ACO1	ENSG00000121858.6
ACO1	ENSG00000122121.6
ACO1	ENSG00000122194.14
ACO1	ENSG00000122694.11
ACO1	ENSG00000122861.11
ACO1	ENSG00000123095.5
ACO1	ENSG00000123243.10
ACO1	ENSG00000123560.9
ACO1	ENSG00000123843.8
ACO1	ENSG00000124116.14
ACO1	ENSG00000124143.6
ACO1	ENSG00000124713.5
ACO1	ENSG00000124762.9
ACO1	ENSG00000124766.4
ACO1	ENSG00000124839.8
ACO1	ENSG00000124882.3
ACO1	ENSG00000125148.6
ACO1	ENSG00000125772.8
ACO1	ENSG00000125868.11
ACO1	ENSG00000126231.9
ACO1	ENSG00000126353.3
ACO1	ENSG00000126458.3
ACO1	ENSG00000127831.6
ACO1	ENSG00000128342.4
ACO1	ENSG00000128510.6
ACO1	ENSG00000128512.15
ACO1	ENSG00000128564.5
ACO1	ENSG00000129116.13
ACO1	ENSG00000129214.10
ACO1	ENSG00000129566.8
ACO1	ENSG00000129667.8
ACO1	ENSG00000129988.5
ACO1	ENSG00000130005.7
ACO1	ENSG00000130066.12
ACO1	ENSG00000130173.9
ACO1	ENSG00000130176.3
ACO1	ENSG00000130427.2
ACO1	ENSG00000130592.9
ACO1	ENSG00000130988.8
ACO1	ENSG00000131016.12
ACO1	ENSG00000131435.8
ACO1	ENSG00000131459.8
ACO1	ENSG00000131471.2
ACO1	ENSG00000131482.5
ACO1	ENSG00000131746.8
ACO1	ENSG00000131781.8
ACO1	ENSG00000131910.4
ACO1	ENSG00000132002.3
ACO1	ENSG00000132429.5
ACO1	ENSG00000132437.13
ACO1	ENSG00000132470.9
ACO1	ENSG00000132669.8
ACO1	ENSG00000132688.10
ACO1	ENSG00000133131.10
ACO1	ENSG00000133800.4
ACO1	ENSG00000133805.11
ACO1	ENSG00000133816.9
ACO1	ENSG00000133863.2
ACO1	ENSG00000133985.2
ACO1	ENSG00000134013.11
ACO1	ENSG00000134363.7
ACO1	ENSG00000134531.5
ACO1	ENSG00000134954.10
ACO1	ENSG00000135048.9
ACO1	ENSG00000135052.12
ACO1	ENSG00000135074.11
ACO1	ENSG00000135404.7
ACO1	ENSG00000135424.11
ACO1	ENSG00000135549.10
ACO1	ENSG00000135919.8
ACO1	ENSG00000136286.10
ACO1	ENSG00000136305.7
ACO1	ENSG00000136689.14
ACO1	ENSG00000136856.13
ACO1	ENSG00000137094.10
ACO1	ENSG00000137171.10
ACO1	ENSG00000137204.10
ACO1	ENSG00000137285.9
ACO1	ENSG00000137491.10
ACO1	ENSG00000137501.12
ACO1	ENSG00000137642.8
ACO1	ENSG00000137767.9
ACO1	ENSG00000137801.9
ACO1	ENSG00000137869.9
ACO1	ENSG00000137962.8
ACO1	ENSG00000138028.10
ACO1	ENSG00000138030.8
ACO1	ENSG00000138119.12
ACO1	ENSG00000138166.5
ACO1	ENSG00000138308.5
ACO1	ENSG00000138316.6
ACO1	ENSG00000138413.9
ACO1	ENSG00000138623.5
ACO1	ENSG00000138678.6
ACO1	ENSG00000138772.8
ACO1	ENSG00000138823.8
ACO1	ENSG00000139194.3
ACO1	ENSG00000139278.5
ACO1	ENSG00000139289.9
ACO1	ENSG00000139428.7
ACO1	ENSG00000139540.7
ACO1	ENSG00000139722.2
ACO1	ENSG00000139835.9
ACO1	ENSG00000139880.15
ACO1	ENSG00000140107.10
ACO1	ENSG00000140274.9
ACO1	ENSG00000140279.8
ACO1	ENSG00000140284.6
ACO1	ENSG00000140297.8
ACO1	ENSG00000140379.7
ACO1	ENSG00000140682.14
ACO1	ENSG00000140931.15
ACO1	ENSG00000140941.8
ACO1	ENSG00000141391.9
ACO1	ENSG00000141485.11
ACO1	ENSG00000141497.9
ACO1	ENSG00000141505.7
ACO1	ENSG00000141753.5
ACO1	ENSG00000142227.6
ACO1	ENSG00000142552.3
ACO1	ENSG00000142627.9
ACO1	ENSG00000142669.9
ACO1	ENSG00000142677.3
ACO1	ENSG00000142871.11
ACO1	ENSG00000143067.4
ACO1	ENSG00000143127.8
ACO1	ENSG00000143278.3
ACO1	ENSG00000143344.11
ACO1	ENSG00000143369.10
ACO1	ENSG00000143384.8
ACO1	ENSG00000143627.13
ACO1	ENSG00000143878.8
ACO1	ENSG00000144035.3
ACO1	ENSG00000144645.9
ACO1	ENSG00000144834.8
ACO1	ENSG00000145287.6
ACO1	ENSG00000145391.9
ACO1	ENSG00000145920.10
ACO1	ENSG00000146072.6
ACO1	ENSG00000146112.7
ACO1	ENSG00000146215.9
ACO1	ENSG00000146386.7
ACO1	ENSG00000146592.12
ACO1	ENSG00000146678.5
ACO1	ENSG00000147010.13
ACO1	ENSG00000147255.13
ACO1	ENSG00000147883.9
ACO1	ENSG00000147889.12
ACO1	ENSG00000148672.7
ACO1	ENSG00000148677.6
ACO1	ENSG00000148841.11
ACO1	ENSG00000148908.10
ACO1	ENSG00000148950.5
ACO1	ENSG00000148965.4
ACO1	ENSG00000149218.4
ACO1	ENSG00000149476.10
ACO1	ENSG00000149564.7
ACO1	ENSG00000149591.12
ACO1	ENSG00000149735.2
ACO1	ENSG00000149742.5
ACO1	ENSG00000149798.3
ACO1	ENSG00000149968.7
ACO1	ENSG00000150540.9
ACO1	ENSG00000150687.7
ACO1	ENSG00000150782.7
ACO1	ENSG00000150867.9
ACO1	ENSG00000151012.9
ACO1	ENSG00000151224.8
ACO1	ENSG00000151693.5
ACO1	ENSG00000151914.13
ACO1	ENSG00000152056.12
ACO1	ENSG00000152078.5
ACO1	ENSG00000153071.10
ACO1	ENSG00000153113.19
ACO1	ENSG00000154127.5
ACO1	ENSG00000154217.10
ACO1	ENSG00000154269.10
ACO1	ENSG00000154447.10
ACO1	ENSG00000154553.9
ACO1	ENSG00000155366.12
ACO1	ENSG00000156127.6
ACO1	ENSG00000156222.7
ACO1	ENSG00000156413.9
ACO1	ENSG00000156463.13
ACO1	ENSG00000156535.9
ACO1	ENSG00000156750.7
ACO1	ENSG00000156966.6
ACO1	ENSG00000157087.12
ACO1	ENSG00000157227.8
ACO1	ENSG00000158373.7
ACO1	ENSG00000158402.14
ACO1	ENSG00000158406.2
ACO1	ENSG00000158710.10
ACO1	ENSG00000158747.9
ACO1	ENSG00000158825.5
ACO1	ENSG00000158859.9
ACO1	ENSG00000159216.14
ACO1	ENSG00000159261.6
ACO1	ENSG00000159842.10
ACO1	ENSG00000160182.2
ACO1	ENSG00000160211.11
ACO1	ENSG00000160233.6
ACO1	ENSG00000160282.9
ACO1	ENSG00000160323.14
ACO1	ENSG00000160870.8
ACO1	ENSG00000161267.7
ACO1	ENSG00000161573.6
ACO1	ENSG00000161638.6
ACO1	ENSG00000161647.14
ACO1	ENSG00000161714.7
ACO1	ENSG00000162174.8
ACO1	ENSG00000162267.8
ACO1	ENSG00000162458.8
ACO1	ENSG00000162512.11
ACO1	ENSG00000162614.14
ACO1	ENSG00000162723.5
ACO1	ENSG00000162772.12
ACO1	ENSG00000162909.13
ACO1	ENSG00000162927.9
ACO1	ENSG00000163083.5
ACO1	ENSG00000163191.5
ACO1	ENSG00000163297.12
ACO1	ENSG00000163395.12
ACO1	ENSG00000163453.7
ACO1	ENSG00000163586.5
ACO1	ENSG00000163803.8
ACO1	ENSG00000163959.5
ACO1	ENSG00000164023.10
ACO1	ENSG00000164171.6
ACO1	ENSG00000164251.4
ACO1	ENSG00000164379.4
ACO1	ENSG00000164406.7
ACO1	ENSG00000164574.11
ACO1	ENSG00000164638.6
ACO1	ENSG00000164932.8
ACO1	ENSG00000164951.11
ACO1	ENSG00000165269.8
ACO1	ENSG00000165434.6
ACO1	ENSG00000165449.7
ACO1	ENSG00000165507.8
ACO1	ENSG00000165795.16
ACO1	ENSG00000165801.5
ACO1	ENSG00000165949.8
ACO1	ENSG00000166033.7
ACO1	ENSG00000166173.9
ACO1	ENSG00000166348.13
ACO1	ENSG00000166387.7
ACO1	ENSG00000166401.9
ACO1	ENSG00000166510.9
ACO1	ENSG00000166589.8
ACO1	ENSG00000166780.6
ACO1	ENSG00000166825.9
ACO1	ENSG00000166866.8
ACO1	ENSG00000167065.9
ACO1	ENSG00000167202.7
ACO1	ENSG00000167286.5
ACO1	ENSG00000167552.9
ACO1	ENSG00000167600.9
ACO1	ENSG00000167601.7
ACO1	ENSG00000167618.5
ACO1	ENSG00000167644.7
ACO1	ENSG00000167711.9
ACO1	ENSG00000167774.2
ACO1	ENSG00000167778.4
ACO1	ENSG00000167779.3
ACO1	ENSG00000167780.7
ACO1	ENSG00000168060.10
ACO1	ENSG00000168077.9
ACO1	ENSG00000168237.13
ACO1	ENSG00000168461.8
ACO1	ENSG00000168621.10
ACO1	ENSG00000168675.14
ACO1	ENSG00000168679.13
ACO1	ENSG00000168890.9
ACO1	ENSG00000168899.4
ACO1	ENSG00000169122.7
ACO1	ENSG00000169174.9
ACO1	ENSG00000169188.4
ACO1	ENSG00000169213.6
ACO1	ENSG00000169429.6
ACO1	ENSG00000169507.5
ACO1	ENSG00000169562.9
ACO1	ENSG00000169715.10
ACO1	ENSG00000169856.7
ACO1	ENSG00000169908.6
ACO1	ENSG00000170271.6
ACO1	ENSG00000170421.7
ACO1	ENSG00000170498.7
ACO1	ENSG00000171223.4
ACO1	ENSG00000171345.9
ACO1	ENSG00000171346.9
ACO1	ENSG00000171431.3
ACO1	ENSG00000171621.9
ACO1	ENSG00000171680.16
ACO1	ENSG00000171766.11
ACO1	ENSG00000171877.15
ACO1	ENSG00000171992.8
ACO1	ENSG00000172137.14
ACO1	ENSG00000172482.4
ACO1	ENSG00000172828.8
ACO1	ENSG00000172927.3
ACO1	ENSG00000172965.10
ACO1	ENSG00000173334.3
ACO1	ENSG00000173559.8
ACO1	ENSG00000173598.9
ACO1	ENSG00000173621.8
ACO1	ENSG00000173846.8
ACO1	ENSG00000173930.8
ACO1	ENSG00000174502.14
ACO1	ENSG00000174827.9
ACO1	ENSG00000174990.3
ACO1	ENSG00000175166.12
ACO1	ENSG00000175311.5
ACO1	ENSG00000175336.8
ACO1	ENSG00000175416.8
ACO1	ENSG00000175471.15
ACO1	ENSG00000175505.9
ACO1	ENSG00000175592.4
ACO1	ENSG00000175793.10
ACO1	ENSG00000176014.8
ACO1	ENSG00000176134.4
ACO1	ENSG00000176845.8
ACO1	ENSG00000176919.7
ACO1	ENSG00000177076.4
ACO1	ENSG00000177606.5
ACO1	ENSG00000177706.8
ACO1	ENSG00000177807.6
ACO1	ENSG00000178462.7
ACO1	ENSG00000178531.4
ACO1	ENSG00000178980.10
ACO1	ENSG00000179091.4
ACO1	ENSG00000179636.10
ACO1	ENSG00000179761.7
ACO1	ENSG00000180432.4
ACO1	ENSG00000180573.8
ACO1	ENSG00000180596.7
ACO1	ENSG00000180644.6
ACO1	ENSG00000180914.6
ACO1	ENSG00000181649.5
ACO1	ENSG00000181722.11
ACO1	ENSG00000182021.5
ACO1	ENSG00000182378.8
ACO1	ENSG00000182472.4
ACO1	ENSG00000183044.7
ACO1	ENSG00000183542.4
ACO1	ENSG00000183558.5
ACO1	ENSG00000183747.7
ACO1	ENSG00000183876.8
ACO1	ENSG00000183941.8
ACO1	ENSG00000184371.9
ACO1	ENSG00000184602.5
ACO1	ENSG00000184678.8
ACO1	ENSG00000184697.6
ACO1	ENSG00000184906.5
ACO1	ENSG00000184922.9
ACO1	ENSG00000184925.7
ACO1	ENSG00000185155.7
ACO1	ENSG00000185432.10
ACO1	ENSG00000185567.6
ACO1	ENSG00000185650.8
ACO1	ENSG00000186204.10
ACO1	ENSG00000186301.7
ACO1	ENSG00000186340.10
ACO1	ENSG00000186466.4
ACO1	ENSG00000186481.11
ACO1	ENSG00000186529.10
ACO1	ENSG00000186577.7
ACO1	ENSG00000186715.6
ACO1	ENSG00000187045.12
ACO1	ENSG00000187193.8
ACO1	ENSG00000187550.4
ACO1	ENSG00000187678.8
ACO1	ENSG00000187688.10
ACO1	ENSG00000187837.2
ACO1	ENSG00000187990.4
ACO1	ENSG00000188015.5
ACO1	ENSG00000188112.4
ACO1	ENSG00000188257.6
ACO1	ENSG00000188338.10
ACO1	ENSG00000188483.6
ACO1	ENSG00000188549.8
ACO1	ENSG00000188582.4
ACO1	ENSG00000188643.6
ACO1	ENSG00000188987.2
ACO1	ENSG00000189171.9
ACO1	ENSG00000189308.6
ACO1	ENSG00000196141.8
ACO1	ENSG00000196154.7
ACO1	ENSG00000196177.8
ACO1	ENSG00000196188.6
ACO1	ENSG00000196420.3
ACO1	ENSG00000196502.7
ACO1	ENSG00000196660.6
ACO1	ENSG00000196754.6
ACO1	ENSG00000196866.2
ACO1	ENSG00000196923.9
ACO1	ENSG00000196935.4
ACO1	ENSG00000197019.4
ACO1	ENSG00000197191.3
ACO1	ENSG00000197321.10
ACO1	ENSG00000197385.5
ACO1	ENSG00000197409.6
ACO1	ENSG00000197461.9
ACO1	ENSG00000197681.8
ACO1	ENSG00000197702.7
ACO1	ENSG00000197852.8
ACO1	ENSG00000197956.5
ACO1	ENSG00000198074.5
ACO1	ENSG00000198363.11
ACO1	ENSG00000198650.6
ACO1	ENSG00000198691.7
ACO1	ENSG00000198910.8
ACO1	ENSG00000199488.1
ACO1	ENSG00000199785.1
ACO1	ENSG00000199846.1
ACO1	ENSG00000200274.1
ACO1	ENSG00000200354.1
ACO1	ENSG00000200418.1
ACO1	ENSG00000200656.1
ACO1	ENSG00000201512.1
ACO1	ENSG00000201558.1
ACO1	ENSG00000201699.1
ACO1	ENSG00000203812.2
ACO1	ENSG00000203896.5
ACO1	ENSG00000204272.6
ACO1	ENSG00000204439.3
ACO1	ENSG00000204444.6
ACO1	ENSG00000204472.8
ACO1	ENSG00000204610.8
ACO1	ENSG00000204613.6
ACO1	ENSG00000204653.5
ACO1	ENSG00000204869.4
ACO1	ENSG00000205129.4
ACO1	ENSG00000205362.6
ACO1	ENSG00000205364.3
ACO1	ENSG00000205436.3
ACO1	ENSG00000205542.6
ACO1	ENSG00000205595.3
ACO1	ENSG00000205809.5
ACO1	ENSG00000205810.4
[truncated: 141,421 more rows]

## Sheet: S5. RBPs RegPotential
				Table S5. RBPs RegPotential	Matrix containing the regulatory values of each RBP in each specific cancer type. Positive values represent up-regulation and negative values represent down-regulation.
[truncated: 113 more rows]

[truncated: 5 more sheets: S6. RBP associated with Cancer, S7. HGMD var only by RADAR, S8. HGMD Examples, S9. BRCA_CDS, S10. BRCA_NC]
